# Supplementary material for: Genomic and transcriptomic comparison between Staphylococcus aureus strains associated with high and low within herd prevalence of intra-mammary infection
Source: BMC Microbiol. 2017 Jan 19;17:21. doi: 10.1186/s12866-017-0931-8 (PMC5247818; doi:10.1186/s12866-017-0931-8)
Supplement: Additional file 1: — GTS/ST398 and GTB/ST8 reads cross-mapped against NCTC 8325 genome and selected and used in RNASeq analysis for quantification and differential expression analysis. (XLSX 183 kb) [file 12866_2017_931_MOESM1_ESM.xlsx]

## Sheet: Foglio1
		GTB/ST8			GTS/ST398
LocusTag	Gene Length	coverage length (nt)	coverage (%)	mean depth (fold)	coverage length (nt)	coverage (%)	mean depth (fold)
SAOUHSC_00001	1361	1361	100	1267.79	1361	100	1240.18
SAOUHSC_00002	1133	1133	100	1270.98	1133	100	1267.72
SAOUHSC_00003	245	245	100	964.469	245	100	1116.58
SAOUHSC_00004	1112	1112	100	1169.72	1112	100	1125.04
SAOUHSC_00005	1934	1934	100	1326.68	1934	100	1294.55
SAOUHSC_00006	2663	2663	100	1300.08	2663	100	1229.38
SAOUHSC_00007	701	701	100	1363.92	701	100	1305.19
SAOUHSC_00008	1514	1514	100	1220.99	1514	100	1077.15
SAOUHSC_00009	1286	1286	100	1295.37	1286	100	1178.87
SAOUHSC_00010	695	695	100	1346.71	695	100	1136.87
SAOUHSC_00012	329	329	100	1376.43	329	100	1068.08
SAOUHSC_00013	968	968	100	1266.03	968	100	1153.86
SAOUHSC_00014	938	938	100	1223.89	938	100	1080.5
SAOUHSC_00015	1967	1967	100	1252.87	1967	100	1096.04
SAOUHSC_00017	452	452	100	1215.07	452	100	1116.68
SAOUHSC_00018	1400	1400	100	1243.07	1400	100	1166.36
SAOUHSC_00019	1283	1283	100	1264.78	1283	100	1127.35
SAOUHSC_00020	701	701	100	1355.39	701	100	1200.56
SAOUHSC_00021	1826	1826	100	1176.49	1826	100	1103.62
SAOUHSC_00022	1283	1283	100	1037.49	1283	100	1044.31
SAOUHSC_00023	788	788	100	1078.54	788	100	1019.68
SAOUHSC_00024	800	800	100	1202.59	800	100	1065.84
SAOUHSC_00025	2318	2318	100	1133.31	2318	100	1109.51
SAOUHSC_00026	479	479	100	934.808	479	100	930.545
SAOUHSC_00027	479	479	100	960.466	479	100	930.992
SAOUHSC_00028	134	134	100	733.888	134	100	312.097
SAOUHSC_00029	92	92	100	772.804	92	100	326.815
SAOUHSC_00030	1745	1745	100	819.352	1745	100	314.83
SAOUHSC_00031	452	452	100	1083.74	452	100	517.75
SAOUHSC_00032	101	101	100	998.436	101	100	382.02
SAOUHSC_00033	755	755	100	1110.5	755	100	348.836
SAOUHSC_00034	260	260	100	1084.49	260	100	377.127
SAOUHSC_00035	1067	1067	100	975.182	1067	100	323.791
SAOUHSC_00036	1334	1334	100	1137.75	1334	100	411.439
SAOUHSC_00037	1193	1193	100	1073.33	1193	100	351.243
SAOUHSC_00038	101	101	100	1047.04	101	100	369.891
SAOUHSC_00039	932	932	100	1236.52	932	100	520.111
SAOUHSC_00040	203	203	100	934.67	203	100	343.167
SAOUHSC_00041	296	296	100	834.365	296	100	307.588
SAOUHSC_00047	602	602	100	813.551	602	100	278.106
SAOUHSC_00049	3152	3152	100	923.918	3152	100	354.332
SAOUHSC_00050	482	482	100	930.637	482	100	306.212
SAOUHSC_00051	986	986	100	844.667	986	100	309.039
SAOUHSC_00052	770	770	100	116.148	770	100	434.34
SAOUHSC_00054	770	770	100	655.719	770	100	261.423
SAOUHSC_00055	767	767	100	921.563	767	100	451.15
SAOUHSC_00056	2198	2198	100	1103.32	2198	100	967.272
SAOUHSC_00057	1178	1178	100	1235.04	1178	100	1028.27
SAOUHSC_00058	1388	1388	100	1189.1	1388	100	1112.27
SAOUHSC_00060	1661	1661	100	1103.86	1661	100	1039.24
SAOUHSC_00061	1775	1775	100	1189.31	1775	100	1006.33
SAOUHSC_00065	473	473	100	878.801	473	100	654.841
SAOUHSC_00067	1592	1592	100	1235.47	1592	100	1056.17
SAOUHSC_00069	1550	1550	100	1069.73	1550	100	929.789
SAOUHSC_00070	752	752	100	947.592	752	100	594.118
SAOUHSC_00071	914	914	100	1232.8	914	100	1081.85
SAOUHSC_00072	995	995	100	1222.17	995	100	1068.01
SAOUHSC_00074	992	992	100	1002.74	992	100	969.566
SAOUHSC_00075	845	845	100	1167.46	845	100	1088.67
SAOUHSC_00076	1010	1010	100	1189.76	1010	100	1037.19
SAOUHSC_00077	1754	1754	100	1245.05	1754	100	1089.08
SAOUHSC_00078	1256	1256	100	1257.76	1256	100	1119.88
SAOUHSC_00079	1736	1736	100	1236.77	1736	100	1107.01
SAOUHSC_00080	1850	1850	100	1131.15	1850	100	1076.38
SAOUHSC_00081	776	776	100	1060.94	776	100	1002.99
SAOUHSC_00082	1202	1202	100	1144.07	1202	100	1032.76
SAOUHSC_00083	764	764	100	1151.47	764	100	1002.5
SAOUHSC_00084	407	407	100	864.376	407	100	178.595
SAOUHSC_00085	626	626	100	882.399	626	100	782.831
SAOUHSC_00086	776	776	100	1191.64	776	100	1118.42
SAOUHSC_00087	122	122	100	960.877	122	100	707.279
SAOUHSC_00088	980	980	100	885.273	980	100	823.863
SAOUHSC_00089	692	692	100	1189.43	692	100	900.358
SAOUHSC_00090	1166	1166	100	1114	1166	100	1103.97
SAOUHSC_00091	1238	1238	100	966.159	1238	100	791.201
SAOUHSC_00092	1430	1430	100	979.41	1430	100	887.171
SAOUHSC_00093	599	599	100	1161.23	599	100	1061.09
SAOUHSC_00094	599	599	100	1215.41	599	100	1056.49
SAOUHSC_00096	755	755	100	920.604	755	100	852.399
SAOUHSC_00097	707	707	100	1201.39	707	100	1136.96
SAOUHSC_00099	1352	1352	100	1000.23	1352	100	914.832
SAOUHSC_00100	662	662	100	1045.46	662	100	1397.59
SAOUHSC_00101	1178	1178	100	1094.76	1178	100	985.261
SAOUHSC_00102	815	815	100	1250.78	815	100	1092.55
SAOUHSC_00103	800	800	100	1098.24	800	100	972.08
SAOUHSC_00104	773	773	100	978.433	773	100	1015.03
SAOUHSC_00105	956	956	100	890.019	956	100	924.687
SAOUHSC_00106	1544	1544	100	1134.63	1544	100	1028.83
SAOUHSC_00107	1535	1535	100	1140.8	1535	100	1003.86
SAOUHSC_00108	203	203	100	987.655	203	100	569.837
SAOUHSC_00109	485	485	100	909.594	485	100	3076.16
SAOUHSC_00113	2609	2609	100	1170.09	2609	100	1045.72
SAOUHSC_00114	668	668	100	896.509	668	100	829.425
SAOUHSC_00115	686	686	100	1073.45	686	100	946.969
SAOUHSC_00116	764	764	100	960.432	764	100	837.774
SAOUHSC_00117	1823	1823	100	962.12	1823	100	889.997
SAOUHSC_00118	1028	1028	100	1107.32	1028	100	1010.62
SAOUHSC_00119	1109	1109	100	1108.03	1109	100	943.111
SAOUHSC_00120	1124	1124	100	936.167	1124	100	920.262
SAOUHSC_00121	626	626	100	998.573	626	100	899.642
SAOUHSC_00122	1109	1109	100	847.13	1109	100	670.349
SAOUHSC_00123	1166	1166	100	743.334	1166	100	556.159
SAOUHSC_00124	1205	1205	100	895.517	1205	100	577.39
SAOUHSC_00125	1205	1205	100	1132.06	1205	100	1052.29
SAOUHSC_00126	557	557	100	942.914	557	100	828.89
SAOUHSC_00127	887	887	100	1119.54	887	100	965.738
SAOUHSC_00128	1262	1262	100	1210.16	1262	100	1139.01
SAOUHSC_00129	1145	1145	100	1123	1145	100	1115.67
SAOUHSC_00130	326	326	100	1098.11	326	100	931.638
SAOUHSC_00131	383	383	100	1161.02	383	100	942.467
SAOUHSC_00132	1487	1487	100	1195.86	1487	100	1066.35
SAOUHSC_00133	959	959	100	866.428	959	100	915.647
SAOUHSC_00134	203	203	100	881.148	203	100	918.074
SAOUHSC_00135	512	512	100	1242.87	512	100	1185.91
SAOUHSC_00136	740	740	100	1144.32	740	100	1032.27
SAOUHSC_00137	974	974	100	1246.13	974	100	1102.28
SAOUHSC_00138	761	761	100	1124.41	761	100	1003.34
SAOUHSC_00139	1031	1031	100	1262.89	1031	100	1068.97
SAOUHSC_00141	359	359	100	1024.52	359	100	927.476
SAOUHSC_00142	1025	1025	100	1133.3	1025	100	1098.94
SAOUHSC_00143	1250	1250	100	843.877	1250	100	825.934
SAOUHSC_00144	7175	7175	100	1123.65	7175	100	958.909
SAOUHSC_00145	644	644	100	1132.97	644	100	932.915
SAOUHSC_00146	479	479	100	1215.96	479	100	789.177
SAOUHSC_00147	764	764	100	1149.31	764	100	795.666
SAOUHSC_00148	1241	1241	100	1194.05	1241	100	1080.23
SAOUHSC_00149	1031	1031	100	1181.61	1031	100	970.014
SAOUHSC_00150	1184	1184	100	1088.25	1184	100	993.872
SAOUHSC_00151	1355	1355	100	986.703	1355	100	857.224
SAOUHSC_00152	497	497	100	1280.74	497	100	1126.27
SAOUHSC_00153	1640	1640	100	1054.7	1640	100	935.215
SAOUHSC_00154	101	101	100	1069.16	101	100	995.485
SAOUHSC_00155	1997	1997	100	1178.38	1997	100	1061.09
SAOUHSC_00156	1040	1040	100	1034.06	1040	100	1021.28
SAOUHSC_00157	896	896	100	1157.37	896	100	1029.88
SAOUHSC_00158	1454	1454	100	1187.02	1454	100	1030.96
SAOUHSC_00160	875	875	100	1137.18	875	100	969.957
SAOUHSC_00161	281	281	100	858.1	281	100	17.6655
SAOUHSC_00162	2789	2789	100	941.748	2789	100	964.74
SAOUHSC_00163	842	842	100	831.773	842	100	823.101
SAOUHSC_00167	1592	1592	100	1164.19	1592	100	1132.81
SAOUHSC_00168	1478	1478	100	1078.94	1478	100	972.245
SAOUHSC_00169	1163	1163	100	1192.26	1163	100	1014.98
SAOUHSC_00170	1775	1775	100	1030.2	1775	100	993.685
SAOUHSC_00171	2006	2006	100	1183.91	2006	100	914.335
SAOUHSC_00172	773	773	100	825.638	773	100	742
SAOUHSC_00173	626	626	100	865.987	626	100	887.642
SAOUHSC_00174	578	578	100	1069.7	578	100	945.564
SAOUHSC_00175	1097	1097	100	1117.04	1097	100	1123.79
SAOUHSC_00176	1271	1271	100	1036.22	1271	100	1051.72
SAOUHSC_00177	1268	1268	100	1211.05	1268	100	1070.75
SAOUHSC_00178	839	839	100	978.232	839	100	865.505
SAOUHSC_00179	1076	1076	100	1112.38	1076	100	1076.97
SAOUHSC_00180	1040	1040	100	1032.57	1040	100	1050.28
SAOUHSC_00181	968	968	100	1167.69	968	100	1291.75
SAOUHSC_00182	572	572	100	936.946	572	100	747.154
SAOUHSC_00183	1379	1379	100	1126.79	1379	100	1102.41
SAOUHSC_00184	758	758	100	953.03	758	100	958.559
SAOUHSC_00185	1556	1556	100	1062.26	1556	100	936.333
SAOUHSC_00186	968	968	100	1043.23	968	100	1060.63
SAOUHSC_00187	2249	2249	100	1168.13	2249	100	1046.62
SAOUHSC_00188	755	755	100	1212.77	755	100	1053.11
SAOUHSC_00190	1763	1763	100	848.801	1763	100	886.747
SAOUHSC_00191	344	344	100	842.642	344	100	775.462
SAOUHSC_00192	1910	1910	100	995.565	1910	100	398.766
SAOUHSC_00193	107	107	100	1168.19	107	100	905.131
SAOUHSC_00195	1184	1184	100	1112.81	1184	100	1000.07
SAOUHSC_00196	2261	2261	100	1111.24	2261	100	1044.11
SAOUHSC_00197	1211	1211	100	1097.04	1211	100	1022.35
SAOUHSC_00198	1505	1505	100	1119.05	1505	100	1002.33
SAOUHSC_00199	1577	1577	100	1142.04	1577	100	960.699
SAOUHSC_00200	1142	1142	100	1197.58	1142	100	1041.44
SAOUHSC_00201	1412	1412	100	770.391	1412	100	805.19
SAOUHSC_00202	356	356	100	1009.33	356	100	898.447
SAOUHSC_00203	173	173	100	1028.77	173	100	820.075
SAOUHSC_00204	1145	1145	100	1165.73	1145	100	999.059
SAOUHSC_00205	107	107	100	1049.1	107	100	727.701
SAOUHSC_00206	809	809	100	1178.22	809	100	1086.78
SAOUHSC_00208	143	143	100	1187.15	143	100	1074.92
SAOUHSC_00209	1529	1529	100	1165.64	1529	100	988.716
SAOUHSC_00211	935	935	100	1149.04	935	100	1012.35
SAOUHSC_00212	98	98	100	939.245	98	100	912.735
SAOUHSC_00213	2096	2096	100	983.195	2096	100	900.439
SAOUHSC_00214	467	467	100	1151.76	467	100	1003.81
SAOUHSC_00215	278	278	100	988	278	100	853.838
SAOUHSC_00216	1259	1259	100	1061.13	1259	100	912.46
SAOUHSC_00217	1055	1055	100	1098.58	1055	100	980.598
SAOUHSC_00218	146	146	100	1018.84	146	100	921.137
SAOUHSC_00219	1043	1043	100	1106.07	1043	100	941.681
SAOUHSC_00220	674	674	100	794.473	674	100	978.091
SAOUHSC_00221	1025	1025	100	891.71	1025	100	912.146
SAOUHSC_00222	1541	1541	100	987.186	1541	100	880.734
SAOUHSC_00223	1169	1169	100	1224.01	1169	100	1089.92
SAOUHSC_00225	716	716	100	850.277	716	100	815.084
SAOUHSC_00226	1025	1025	100	1012	1025	100	813.003
SAOUHSC_00227	1688	1688	100	921.29	1688	100	893.323
SAOUHSC_00228	1724	1724	100	809.252	1724	100	801.887
SAOUHSC_00229	674	674	100	775.625	674	100	837.918
SAOUHSC_00230	1739	1739	100	1080.47	1739	100	979.509
SAOUHSC_00231	740	740	100	1103.2	740	100	990.986
SAOUHSC_00232	443	443	100	1005.61	443	100	876.621
SAOUHSC_00233	701	701	100	1130.76	701	100	837.456
SAOUHSC_00234	704	704	100	929.983	704	100	789.403
SAOUHSC_00235	791	791	100	865.475	791	100	451.81
SAOUHSC_00236	1436	1436	100	1093.19	1436	100	907.463
SAOUHSC_00237	761	761	100	1144.91	761	100	1089.27
SAOUHSC_00238	134	134	100	1117.63	134	100	982.299
SAOUHSC_00239	914	914	100	1249.53	914	100	1104.93
SAOUHSC_00240	404	404	100	907.116	404	100	896.042
SAOUHSC_00241	881	881	100	1049.95	881	100	915.808
SAOUHSC_00242	998	998	100	1203.19	998	100	1025.97
SAOUHSC_00243	179	179	100	1012.43	179	100	647.039
SAOUHSC_00244	392	392	100	1064.27	392	100	586.566
SAOUHSC_00246	1376	1376	100	1157.29	1376	100	894.853
SAOUHSC_00247	992	992	100	1141.29	992	100	1017.94
SAOUHSC_00248	950	950	100	1189.95	950	100	1025.37
SAOUHSC_00249	659	659	100	941.648	659	100	881.429
SAOUHSC_00250	920	920	100	971.427	920	100	862.032
SAOUHSC_00251	1166	1166	100	1027.57	1166	100	901.672
SAOUHSC_00253	1523	1523	100	804.519	1523	100	664.042
SAOUHSC_00256	893	893	100	1200.64	893	100	980.605
SAOUHSC_00257	293	293	100	1226.27	293	100	1183.31
SAOUHSC_00258	3029	3029	100	862.54	3029	100	824.344
SAOUHSC_00259	458	458	100	777.262	458	100	797.808
SAOUHSC_00260	281	281	100	713.285	281	100	705.854
SAOUHSC_00261	1334	1334	100	807.649	1334	100	795.67
SAOUHSC_00262	4439	4439	100	1076.41	4439	100	688.655
SAOUHSC_00269	491	491	100	1357.3	491	100	299.747
SAOUHSC_00270	683	683	100	778.059	683	100	1031.57
SAOUHSC_00271	611	611	100	755.245	611	100	551.864
SAOUHSC_00272	218	218	100	761.986	218	100	508.61
SAOUHSC_00274	500	500	100	1195.84	500	100	287.428
SAOUHSC_00276	500	500	100	229.412	500	100	21.756
SAOUHSC_00277	500	500	100	384.536	500	100	69.188
SAOUHSC_00278	488	488	100	840.209	488	100	223.609
SAOUHSC_00279	374	374	100	835.452	374	100	587.136
SAOUHSC_00280	398	398	100	992.791	398	100	913.585
SAOUHSC_00281	824	824	100	1152.95	824	100	920.791
SAOUHSC_00282	1277	1277	100	1135.65	1277	100	955.374
SAOUHSC_00284	890	890	100	1031.35	890	100	923.734
SAOUHSC_00285	1049	1049	100	974.367	1049	100	900.296
SAOUHSC_00287	677	677	100	1159.03	677	100	1028.78
SAOUHSC_00289	140	140	100	1196.7	140	100	848.514
SAOUHSC_00290	950	950	100	1164.16	950	100	912.068
SAOUHSC_00291	1118	1118	100	1051.62	1118	100	936.504
SAOUHSC_00292	923	923	100	1075.38	923	100	976.51
SAOUHSC_00293	1220	1220	100	1065.04	1220	100	895.063
SAOUHSC_00294	1532	1532	100	1170.37	1532	100	969.594
SAOUHSC_00295	881	881	100	1038.25	881	100	955.976
SAOUHSC_00296	860	860	100	939.987	860	100	899.576
SAOUHSC_00297	800	800	100	1129.78	800	100	1029.71
SAOUHSC_00298	668	668	100	1143.12	668	100	1087.3
SAOUHSC_00299	1313	1313	100	1147.68	1313	100	1011.56
SAOUHSC_00300	2072	2072	100	1106.17	2072	100	929.42
SAOUHSC_00301	827	827	100	1150.87	827	100	953.081
SAOUHSC_00302	1199	1199	100	1090.84	1199	100	1039.64
SAOUHSC_00303	92	92	100	1071.83	92	100	969.707
SAOUHSC_00304	1001	1001	100	1119.5	1001	100	986.694
SAOUHSC_00305	332	332	100	1129.01	332	100	1080.1
SAOUHSC_00306	800	800	100	1121.98	800	100	971.72
SAOUHSC_00307	944	944	100	1135.96	944	100	966.618
SAOUHSC_00308	1022	1022	100	1050.08	1022	100	987.392
SAOUHSC_00309	1025	1025	100	1024.37	1025	100	875.093
SAOUHSC_00310	1346	1346	100	1121.5	1346	100	1006.84
SAOUHSC_00311	284	284	100	1157.5	284	100	945.208
SAOUHSC_00312	443	443	100	1246.16	443	100	1014.74
SAOUHSC_00313	1955	1955	100	1082.9	1955	100	921.131
SAOUHSC_00314	419	419	100	935.637	419	100	968.107
SAOUHSC_00315	1355	1355	100	915.776	1355	100	861.706
SAOUHSC_00316	440	440	100	958.986	440	100	570.314
SAOUHSC_00317	1358	1358	100	1106.59	1358	100	963.944
SAOUHSC_00318	926	926	100	947.199	926	100	851.105
SAOUHSC_00319	1061	1061	100	1186.99	1061	100	1067.3
SAOUHSC_00320	566	566	100	1099.71	566	100	946.622
SAOUHSC_00322	995	995	100	1215.94	995	100	973.14
SAOUHSC_00323	407	407	100	1227.84	407	100	1058.33
SAOUHSC_00324	545	545	100	1045.61	545	100	819.077
SAOUHSC_00325	854	854	100	954.189	854	100	867.984
SAOUHSC_00326	1229	1229	100	1126.38	1229	100	1028.08
SAOUHSC_00327	1682	1682	100	1041.25	1682	100	825.217
SAOUHSC_00328	656	656	100	1081.65	656	100	789.88
SAOUHSC_00329	224	224	100	1191.18	224	100	995.339
SAOUHSC_00330	389	389	100	1034.77	389	100	826.326
SAOUHSC_00331	203	203	100	1096.11	203	100	941.916
SAOUHSC_00332	713	713	100	847.453	713	100	693.861
SAOUHSC_00333	842	842	100	777.186	842	100	817.216
SAOUHSC_00334	629	629	100	745.687	629	100	765.889
SAOUHSC_00335	1133	1133	100	841.537	1133	100	781.785
SAOUHSC_00336	1181	1181	100	1068.06	1181	100	975.238
SAOUHSC_00337	752	752	100	1094.93	752	100	992.989
SAOUHSC_00338	2228	2228	100	1023.51	2228	100	977.899
SAOUHSC_00339	1841	1841	100	1104.9	1841	100	1007.09
SAOUHSC_00340	1160	1160	100	1085.2	1160	100	930.297
SAOUHSC_00341	1103	1103	100	1119.06	1103	100	1022.68
SAOUHSC_00342	845	845	100	1081.38	845	100	959.735
SAOUHSC_00344	881	881	100	935.677	881	100	730.888
SAOUHSC_00345	203	203	100	997.675	203	100	931.054
SAOUHSC_00346	1097	1097	100	1089.26	1097	100	953.253
SAOUHSC_00347	191	191	100	1132.25	191	100	876.937
SAOUHSC_00348	296	296	100	1066.57	296	100	1011.28
SAOUHSC_00349	503	503	100	1212.98	503	100	950.662
SAOUHSC_00350	242	242	100	1056.6	242	100	768.244
SAOUHSC_00353	158	158	100	861.576	158	100	411.108
SAOUHSC_00354	611	611	100	739.278	611	100	231.329
SAOUHSC_00355	368	368	100	743.046	368	100	606.272
SAOUHSC_00356	572	572	100	763.257	572	100	715.851
SAOUHSC_00357	263	263	100	845.091	263	100	624.939
SAOUHSC_00358	251	251	100	1013.43	251	100	766.072
SAOUHSC_00359	581	581	100	830.733	581	100	838.728
SAOUHSC_00360	383	383	100	682.726	383	100	731.117
SAOUHSC_00362	626	626	100	796.855	626	100	770.176
SAOUHSC_00363	293	293	100	982.379	293	100	618.7
SAOUHSC_00364	1523	1523	100	1106.88	1523	100	1003.04
SAOUHSC_00365	569	569	100	1083.96	569	100	1139.68
SAOUHSC_00366	755	755	100	1068.13	755	100	974.804
SAOUHSC_00367	1388	1388	100	1143.24	1388	100	1062.41
SAOUHSC_00368	101	101	100	1002.16	101	100	772.129
SAOUHSC_00369	956	956	100	1004.65	956	100	1000.34
SAOUHSC_00370	662	662	100	849.792	662	100	861.891
SAOUHSC_00371	407	407	100	777.002	407	100	851.383
SAOUHSC_00372	578	578	100	1041.06	578	100	974.936
SAOUHSC_00373	1268	1268	100	1120.19	1268	100	957.935
SAOUHSC_00374	1466	1466	100	1081.01	1466	100	941.086
SAOUHSC_00375	1541	1541	100	980.589	1541	100	904.591
SAOUHSC_00376	536	536	100	983.422	536	100	726.924
SAOUHSC_00377	704	704	100	800.618	704	100	542.817
SAOUHSC_00378	272	272	100	804.507	272	100	522.629
SAOUHSC_00381	359	359	100	1066.04	359	100	929.747
SAOUHSC_00381a	152	152	100	818.178	152	100	511.664
SAOUHSC_00382	845	845	100	1091.62	845	100	880.964
SAOUHSC_00383	680	680	100	750.676	680	100	638.053
SAOUHSC_00384	695	695	100	838.245	695	100	496.109
SAOUHSC_00386	1070	1070	100	1052.36	1070	100	397.492
SAOUHSC_00387	137	137	100	1039.64	137	100	327.387
SAOUHSC_00389	926	926	100	1005.45	926	100	287.351
SAOUHSC_00390	704	704	100	860.189	704	100	461.849
SAOUHSC_00392	695	695	100	751.145	695	100	582.401
SAOUHSC_00394	698	698	100	746.619	698	100	679.613
SAOUHSC_00395	683	683	100	826.338	683	100	656.675
SAOUHSC_00396	101	101	100	1034.79	101	100	767.307
SAOUHSC_00397	1472	1472	100	1947.76	1472	100	347.335
SAOUHSC_00399	677	677	100	648.641	677	100	199.934
SAOUHSC_00400	1508	1508	100	737.049	1508	100	496.095
SAOUHSC_00401	308	308	100	817.198	308	100	746.282
SAOUHSC_00402	818	818	100	2188.67	818	100	943.966
SAOUHSC_00404	785	785	100	1354.51	785	100	665.804
SAOUHSC_00405	737	737	100	852.243	737	100	734.798
SAOUHSC_00406	1328	1328	100	693.322	1328	100	525.527
SAOUHSC_00407	323	323	100	767.176	323	100	604.591
SAOUHSC_00408	314	314	100	853.067	314	100	719.959
SAOUHSC_00409	260	260	100	944.523	260	100	710.685
SAOUHSC_00410	1202	1202	100	1101.06	1202	100	1007.98
SAOUHSC_00411	128	128	100	1189.94	128	100	1029.09
SAOUHSC_00412	1484	1484	100	1066.64	1484	100	908.306
SAOUHSC_00413	2705	2705	100	1066.25	2705	100	946.664
SAOUHSC_00414	362	362	100	1063.48	362	100	887.204
SAOUHSC_00415	416	416	100	1021.81	416	100	714.894
SAOUHSC_00416	674	674	100	1055.07	674	100	847.417
SAOUHSC_00417	734	734	100	1040.48	734	100	900.58
SAOUHSC_00418	113	113	100	1015.35	113	100	354.345
SAOUHSC_00420	1337	1337	100	893.375	1337	100	826.039
SAOUHSC_00421	914	914	100	959.892	914	100	902.455
SAOUHSC_00422	1142	1142	100	1138.76	1142	100	970.521
SAOUHSC_00423	1025	1025	100	956.976	1025	100	952.336
SAOUHSC_00424	659	659	100	1046.85	659	100	939.839
SAOUHSC_00426	842	842	100	868.274	842	100	840.381
SAOUHSC_00427	1004	1004	100	1091.66	1004	100	992.52
SAOUHSC_00428	269	269	100	761.662	269	100	790.119
SAOUHSC_00429	395	395	100	940.6	395	100	901.251
SAOUHSC_00430	485	485	100	1080.7	485	100	905.033
SAOUHSC_00431	782	782	100	1082.13	782	100	865.945
SAOUHSC_00433	1118	1118	100	1078.82	1118	100	882.657
SAOUHSC_00434	884	884	100	1023.87	884	100	862.81
SAOUHSC_00435	4499	4499	100	1022.63	4499	100	939.012
SAOUHSC_00436	1463	1463	100	1008.2	1463	100	909.393
SAOUHSC_00437	1427	1427	100	1059.36	1427	100	925.376
SAOUHSC_00438	1640	1640	100	900.74	1640	100	822.601
SAOUHSC_00439	728	728	100	1015.25	728	100	946.727
SAOUHSC_00440	101	101	100	1087.15	101	100	888.584
SAOUHSC_00441	524	524	100	1205.42	524	100	993.09
SAOUHSC_00442	1673	1673	100	1042.61	1673	100	899.125
SAOUHSC_00444	317	317	100	888.795	317	100	947.42
SAOUHSC_00445	596	596	100	931.609	596	100	821.826
SAOUHSC_00446	98	98	100	936.061	98	100	679.735
SAOUHSC_00450	1337	1337	100	851.737	1337	100	786.241
SAOUHSC_00451	617	617	100	783.102	617	100	781.741
SAOUHSC_00452	329	329	100	1047.25	329	100	995.061
SAOUHSC_00454	839	839	100	802.718	839	100	733.759
SAOUHSC_00455	803	803	100	943.452	803	100	804.452
SAOUHSC_00456	347	347	100	850.372	347	100	825.112
SAOUHSC_00457	725	725	100	972.502	725	100	861.116
SAOUHSC_00458	248	248	100	920.109	248	100	784.379
SAOUHSC_00459	839	839	100	1034.49	839	100	914.588
SAOUHSC_00461	1973	1973	100	852.336	1973	100	773.32
SAOUHSC_00462	773	773	100	1042.67	773	100	903.292
SAOUHSC_00463	536	536	100	792.276	536	100	739.83
SAOUHSC_00464	893	893	100	895.236	893	100	783.386
SAOUHSC_00465	263	263	100	848.259	263	100	801.962
SAOUHSC_00466	848	848	100	1012.18	848	100	958.282
SAOUHSC_00467	824	824	100	908.184	824	100	815.466
SAOUHSC_00468	380	380	100	1099.41	380	100	948.582
SAOUHSC_00469	302	302	100	1145.75	302	100	967.099
SAOUHSC_00470	131	131	100	1015.82	131	100	845.55
SAOUHSC_00471	1352	1352	100	1067.93	1352	100	971.851
SAOUHSC_00472	965	965	100	1054.98	965	100	977.175
SAOUHSC_00473	110	110	100	1042.38	110	100	945.073
SAOUHSC_00474	653	653	100	1061.46	653	100	1049.93
SAOUHSC_00475	572	572	100	1052.25	572	100	938.689
SAOUHSC_00477	3506	3506	100	1000.73	3506	100	868.266
SAOUHSC_00479	1526	1526	100	908.535	1526	100	834.901
SAOUHSC_00480	1193	1193	100	997.954	1193	100	926.938
SAOUHSC_00481	263	263	100	908.061	263	100	887.266
SAOUHSC_00482	392	392	100	985.98	392	100	876.224
SAOUHSC_00483	401	401	100	859.287	401	100	808.022
SAOUHSC_00484	1295	1295	100	1061.75	1295	100	850.929
SAOUHSC_00485	539	539	100	979.282	539	100	712.586
SAOUHSC_00486	2093	2093	100	909.027	2093	100	802.581
SAOUHSC_00487	881	881	100	908.86	881	100	793.362
SAOUHSC_00488	932	932	100	1054.31	932	100	923.012
SAOUHSC_00489	803	803	100	1037.46	803	100	962.752
SAOUHSC_00490	365	365	100	837.732	365	100	888.997
SAOUHSC_00491	476	476	100	802.05	476	100	884.307
SAOUHSC_00492	92	92	100	892.967	92	100	712.424
SAOUHSC_00493	1487	1487	100	1045.64	1487	100	976.404
SAOUHSC_00497	1382	1382	100	808.473	1382	100	616.093
SAOUHSC_00499	887	887	100	1023.5	887	100	834.923
SAOUHSC_00500	560	560	100	848.75	560	100	725.438
SAOUHSC_00501	1214	1214	100	921.152	1214	100	868.212
SAOUHSC_00502	461	461	100	751.588	461	100	825.278
SAOUHSC_00503	488	488	100	870.471	488	100	923.408
SAOUHSC_00504	1007	1007	100	832.307	1007	100	753.586
SAOUHSC_00505	2456	2456	100	935.36	2456	100	837.52
SAOUHSC_00507	1364	1364	100	1104.46	1364	100	953.96
SAOUHSC_00508	1055	1055	100	860.126	1055	100	711.33
SAOUHSC_00509	1454	1454	100	860.595	1454	100	851.428
SAOUHSC_00510	647	647	100	963.287	647	100	880.465
SAOUHSC_00511	1400	1400	100	910.764	1400	100	790.062
SAOUHSC_00512	404	404	100	832.498	404	100	762.144
SAOUHSC_00513	746	746	100	1048.22	746	100	948.123
SAOUHSC_00514	524	524	100	802.828	524	100	699.183
SAOUHSC_00515	569	569	100	732.861	569	100	593.283
SAOUHSC_00516	182	182	100	804.236	182	100	766.148
SAOUHSC_00517	548	548	100	996.838	548	100	866.073
SAOUHSC_00518	422	422	100	1080.22	422	100	946.818
SAOUHSC_00519	692	692	100	1048.55	692	100	988.13
SAOUHSC_00520	500	500	100	1135.39	500	100	951.082
SAOUHSC_00521	368	368	100	1171.2	368	100	1032.27
SAOUHSC_00523	608	608	100	1000.66	608	100	959.072
SAOUHSC_00524	3551	3551	100	992.986	3551	100	898.538
SAOUHSC_00525	3596	3596	100	1029.03	3596	100	927.585
SAOUHSC_00526	254	254	100	889.744	254	100	800.268
SAOUHSC_00527	413	413	100	1150.22	413	100	998.772
SAOUHSC_00528	470	470	100	943.53	470	100	960.051
SAOUHSC_00529	2081	2081	100	1068.54	2081	100	985.947
SAOUHSC_00530	1184	1184	100	1034.02	1184	100	922.97
SAOUHSC_00531	1175	1175	100	1102.57	1175	100	855.333
SAOUHSC_00532	1187	1187	100	969.51	1187	100	864.511
SAOUHSC_00533	878	878	100	915.624	878	100	843.191
SAOUHSC_00534	1637	1637	100	960.027	1637	100	777.513
SAOUHSC_00535	965	965	100	909.242	965	100	846.872
SAOUHSC_00536	1076	1076	100	973.685	1076	100	840.309
SAOUHSC_00537	173	173	100	905.711	173	100	650.509
SAOUHSC_00538	683	683	100	955.646	683	100	836.867
SAOUHSC_00539	662	662	100	787.134	662	100	776.53
SAOUHSC_00540	617	617	100	884.618	617	100	734.794
SAOUHSC_00541	470	470	100	1105.9	470	100	998.189
SAOUHSC_00542	869	869	100	1007.31	869	100	927.356
SAOUHSC_00543	566	566	100	770.744	566	100	659.892
SAOUHSC_00544	2987	2987	100	773.662	2987	100	555.753
SAOUHSC_00545	4049	4049	100	727.849	4049	100	585.729
SAOUHSC_00547	1472	1472	100	769.506	1472	100	776.912
SAOUHSC_00548	1490	1490	100	810.327	1490	100	746.697
SAOUHSC_00549	878	878	100	1124.44	878	100	907.142
SAOUHSC_00550	665	665	100	1115.5	665	100	1022.44
SAOUHSC_00551	362	362	100	1044.91	362	100	931.663
SAOUHSC_00552	758	758	100	838.265	758	100	765.661
SAOUHSC_00553	632	632	100	750.451	632	100	717.359
SAOUHSC_00554	548	548	100	1052.69	548	100	994.641
SAOUHSC_00555	647	647	100	1102.48	647	100	892.655
SAOUHSC_00556	1400	1400	100	1009.29	1400	100	868.535
SAOUHSC_00557	1376	1376	100	888.544	1376	100	843.012
SAOUHSC_00558	1139	1139	100	1064.08	1139	100	970.122
SAOUHSC_00559	365	365	100	894.477	365	100	818.833
SAOUHSC_00560	269	269	100	820.004	269	100	775.119
SAOUHSC_00561	167	167	100	845.431	167	100	538.952
SAOUHSC_00562	830	830	100	1104.63	830	100	898.404
SAOUHSC_00564	656	656	100	1019.61	656	100	800.352
SAOUHSC_00565	380	380	100	1145	380	100	873.903
SAOUHSC_00567	368	368	100	1118.54	368	100	850.111
SAOUHSC_00569	1484	1484	100	1031.77	1484	100	848.784
SAOUHSC_00571	452	452	100	969.272	452	100	851.739
SAOUHSC_00572	650	650	100	1157.98	650	100	1031.48
SAOUHSC_00573	752	752	100	816.642	752	100	770.61
SAOUHSC_00574	986	986	100	1039.63	986	100	996.87
SAOUHSC_00575	764	764	100	960.046	764	100	899.368
SAOUHSC_00577	920	920	100	1093.17	920	100	1005.14
SAOUHSC_00578	983	983	100	996.53	983	100	966.152
SAOUHSC_00579	1076	1076	100	978.346	1076	100	952.204
SAOUHSC_00580	341	341	100	1197.94	341	100	1191.95
SAOUHSC_00581	1322	1322	100	1164.67	1322	100	970.54
SAOUHSC_00582	416	416	100	1100.84	416	100	871.248
SAOUHSC_00583	101	101	100	954.03	101	100	695.703
SAOUHSC_00584	1409	1409	100	857.967	1409	100	619.517
SAOUHSC_00587	545	545	100	647.239	545	100	560.62
SAOUHSC_00588	629	629	100	683.494	629	100	24.2194
SAOUHSC_00591	593	593	100	719.191	593	100	404.562
SAOUHSC_00592	641	641	100	677.334	641	100	454.577
SAOUHSC_00596	629	629	100	786.342	629	100	653.07
SAOUHSC_00598	569	569	100	770.062	569	100	624.457
SAOUHSC_00599	635	635	100	736.02	635	100	1043.24
SAOUHSC_00600	260	260	100	749.265	260	100	994.273
SAOUHSC_00602	626	626	100	841.441	626	100	540.398
SAOUHSC_00603	938	938	100	846.252	938	100	812.652
SAOUHSC_00604	536	536	100	935.515	536	100	629.537
SAOUHSC_00605	476	476	100	807.239	476	100	726.502
SAOUHSC_00606	1295	1295	100	923.034	1295	100	812.025
SAOUHSC_00607	521	521	100	1125.63	521	100	917.451
SAOUHSC_00608	1010	1010	100	1039.59	1010	100	880.913
SAOUHSC_00609	107	107	100	822.963	107	100	689.224
SAOUHSC_00610	383	383	100	717.146	383	100	675.24
SAOUHSC_00611	1661	1661	100	864.772	1661	100	803.707
SAOUHSC_00612	635	635	100	1050.31	635	100	719.326
SAOUHSC_00613	827	827	100	822.096	827	100	720.933
SAOUHSC_00614	950	950	100	765.282	950	100	716.273
SAOUHSC_00615	719	719	100	829.477	719	100	845.346
SAOUHSC_00616	800	800	100	814.79	800	100	822.675
SAOUHSC_00617	506	506	100	863.526	506	100	802.862
SAOUHSC_00618	716	716	100	803.451	716	100	553.478
SAOUHSC_00619	788	788	100	646.052	788	100	585.721
SAOUHSC_00620	374	374	100	611.444	374	100	578.163
SAOUHSC_00621	893	893	100	754.409	893	100	443.55
SAOUHSC_00622	341	341	100	792.751	341	100	524.396
SAOUHSC_00624	560	560	100	769.827	560	100	218.346
SAOUHSC_00625	2402	2402	100	813.86	2402	100	629.422
SAOUHSC_00626	425	425	100	800.045	425	100	749.275
SAOUHSC_00627	344	344	100	867.983	344	100	699.552
SAOUHSC_00628	1496	1496	100	1017.14	1496	100	816.047
SAOUHSC_00629	482	482	100	890.203	482	100	718.882
SAOUHSC_00632	458	458	100	1096.34	458	100	993.926
SAOUHSC_00633	2003	2003	100	900.61	2003	100	790.811
SAOUHSC_00634	938	938	100	741.264	938	100	841.988
SAOUHSC_00636	836	836	100	761.697	836	100	692.03
SAOUHSC_00637	743	743	100	762.005	743	100	784.092
SAOUHSC_00638	644	644	100	901.792	644	100	821.138
SAOUHSC_00639	752	752	100	1140.96	752	100	941.037
SAOUHSC_00640	764	764	100	962.918	764	100	919.378
SAOUHSC_00641	794	794	100	982.783	794	100	876.704
SAOUHSC_00642	812	812	100	838.427	812	100	756.858
SAOUHSC_00643	1103	1103	100	952.698	1103	100	910.483
SAOUHSC_00644	1061	1061	100	758.763	1061	100	773.775
SAOUHSC_00645	398	398	100	743.44	398	100	833.274
SAOUHSC_00646	1295	1295	100	1025	1295	100	918.303
SAOUHSC_00647	1727	1727	100	849.124	1727	100	789.661
SAOUHSC_00648	1229	1229	100	926.311	1229	100	870.816
SAOUHSC_00650	92	92	100	787.88	92	100	614.402
SAOUHSC_00651	833	833	100	1048.4	833	100	956.066
SAOUHSC_00652	797	797	100	995.079	797	100	931.964
SAOUHSC_00653	1004	1004	100	1027.65	1004	100	942.441
SAOUHSC_00654	1016	1016	100	1116.2	1016	100	891.088
SAOUHSC_00655	968	968	100	1019.79	968	100	940.366
SAOUHSC_00656	584	584	100	1025.26	584	100	967.033
SAOUHSC_00658	362	362	100	829.188	362	100	873.036
SAOUHSC_00659	497	497	100	841.897	497	100	822.384
SAOUHSC_00660	1067	1067	100	905.244	1067	100	801.347
SAOUHSC_00661	1043	1043	100	928.211	1043	100	632.911
SAOUHSC_00662	428	428	100	841.591	428	100	573.266
SAOUHSC_00663	506	506	100	1160.21	506	100	960.972
SAOUHSC_00664	923	923	100	782.582	923	100	756.813
SAOUHSC_00665	674	674	100	803.04	674	100	748.629
SAOUHSC_00666	1040	1040	100	981.8	1040	100	633.4
SAOUHSC_00667	761	761	100	863.498	761	100	722.694
SAOUHSC_00668	1889	1889	100	692.968	1889	100	372.352
SAOUHSC_00669	617	617	100	923.075	617	100	794.728
SAOUHSC_00670	1007	1007	100	1134.96	1007	100	1025.82
SAOUHSC_00671	797	797	100	1128.7	797	100	1056.55
SAOUHSC_00672	644	644	100	800.795	644	100	714.578
SAOUHSC_00673	2150	2150	100	677.925	2150	100	535.071
SAOUHSC_00674	425	425	100	766.727	425	100	471.266
SAOUHSC_00675	716	716	100	1038.84	716	100	979.846
SAOUHSC_00676	473	473	100	913.049	473	100	843.201
SAOUHSC_00677	116	116	100	825.405	116	100	650.414
SAOUHSC_00678	644	644	100	771.54	644	100	679.273
SAOUHSC_00679	866	866	100	869.24	866	100	737.084
SAOUHSC_00680	95	95	100	1848.83	95	100	970.653
SAOUHSC_00681	1220	1220	100	765.342	1220	100	727.533
SAOUHSC_00682	488	488	100	708.094	488	100	732.07
SAOUHSC_00683	689	689	100	760.878	689	100	596.739
SAOUHSC_00684	443	443	100	789.093	443	100	679.736
SAOUHSC_00685	395	395	100	803.942	395	100	604.987
SAOUHSC_00686	299	299	100	812.896	299	100	724.809
SAOUHSC_00687	542	542	100	802.101	542	100	881.9
SAOUHSC_00688	566	566	100	1088.4	566	100	965.18
SAOUHSC_00689	458	458	100	952.297	458	100	798.057
SAOUHSC_00690	683	683	100	798.454	683	100	778.729
SAOUHSC_00691	875	875	100	997.638	875	100	833.585
SAOUHSC_00692	1631	1631	100	852.765	1631	100	798.494
SAOUHSC_00693	1673	1673	100	916.873	1673	100	810.323
SAOUHSC_00694	443	443	100	759.047	443	100	789.255
SAOUHSC_00695	926	926	100	835.003	926	100	767.348
SAOUHSC_00696	908	908	100	908.844	908	100	880.443
SAOUHSC_00697	287	287	100	1026.44	287	100	749.725
SAOUHSC_00698	1553	1553	100	996.925	1553	100	866.486
SAOUHSC_00699	1373	1373	100	926.342	1373	100	855.543
SAOUHSC_00700	347	347	100	767.712	347	100	737.68
SAOUHSC_00701	617	617	100	745.786	617	100	666.058
SAOUHSC_00702	422	422	100	940.929	422	100	919.592
SAOUHSC_00703	1166	1166	100	1028.11	1166	100	688.262
SAOUHSC_00704	452	452	100	808.737	452	100	662.403
SAOUHSC_00705	482	482	100	1047.06	482	100	1002.68
SAOUHSC_00706	764	764	100	867.724	764	100	798.669
SAOUHSC_00707	920	920	100	1082.64	920	100	948.367
SAOUHSC_00708	1958	1958	100	1067.09	1958	100	923.419
SAOUHSC_00710	1181	1181	100	1098.21	1181	100	959.368
SAOUHSC_00711	1349	1349	100	782.824	1349	100	730.195
SAOUHSC_00712	839	839	100	753.346	839	100	799.791
SAOUHSC_00713	983	983	100	730.989	983	100	719.556
SAOUHSC_00714	1055	1055	100	701.3	1055	100	668.824
SAOUHSC_00715	686	686	100	778.283	686	100	739.955
SAOUHSC_00716	473	473	100	1033	473	100	789.336
SAOUHSC_00717	440	440	100	789.841	440	100	753.073
SAOUHSC_00718	584	584	100	738.529	584	100	528.481
SAOUHSC_00719	713	713	100	999.84	713	100	906.424
SAOUHSC_00720	419	419	100	1005.53	419	100	874.179
SAOUHSC_00721	668	668	100	919.63	668	100	755.802
SAOUHSC_00722	593	593	100	965.96	593	100	889.889
SAOUHSC_00723	1151	1151	100	822.765	1151	100	801.981
SAOUHSC_00724	608	608	100	693.582	608	100	772.796
SAOUHSC_00725	206	206	100	683.981	206	100	551.369
SAOUHSC_00726	710	710	100	769.392	710	100	655.542
SAOUHSC_00727	1004	1004	100	891.669	1004	100	823.975
SAOUHSC_00728	1940	1940	100	737.179	1940	100	731.299
SAOUHSC_00729	1883	1883	100	848.054	1883	100	725.916
SAOUHSC_00730	1781	1781	100	688.762	1781	100	706.38
SAOUHSC_00731	977	977	100	944.59	977	100	888.931
SAOUHSC_00732	1514	1514	100	873.127	1514	100	713.294
SAOUHSC_00733	1058	1058	100	925.599	1058	100	837.731
SAOUHSC_00734	542	542	100	967.081	542	100	643.607
SAOUHSC_00735	98	98	100	1369.34	98	100	102.204
SAOUHSC_00736	917	917	100	843.386	917	100	786.401
SAOUHSC_00737	101	101	100	861.059	101	100	568.465
SAOUHSC_00738	1505	1505	100	971.559	1505	100	845.019
SAOUHSC_00739	500	500	100	816.094	500	100	798.45
SAOUHSC_00740	734	734	100	793.095	734	100	841.154
SAOUHSC_00741	398	398	100	1023.06	398	100	919.595
SAOUHSC_00742	2165	2165	100	942.62	2165	100	866.705
SAOUHSC_00743	971	971	100	685.612	971	100	680.973
SAOUHSC_00745	155	155	100	1151.22	155	100	335.374
SAOUHSC_00746	971	971	100	1048.33	971	100	707.425
SAOUHSC_00747	956	956	100	730.844	956	100	609.481
SAOUHSC_00748	761	761	100	664.904	761	100	681.578
SAOUHSC_00749	1028	1028	100	731.853	1028	100	728.831
SAOUHSC_00751	314	314	100	1019.29	314	100	820.758
SAOUHSC_00752	923	923	100	1094.64	923	100	867.489
SAOUHSC_00753	518	518	100	715.305	518	100	551.927
SAOUHSC_00754	878	878	100	731.719	878	100	508.868
SAOUHSC_00755	320	320	100	584.391	320	100	531.122
SAOUHSC_00756	1124	1124	100	933.303	1124	100	906.22
SAOUHSC_00757	1226	1226	100	1019.41	1226	100	859.136
SAOUHSC_00758	494	494	100	1047.16	494	100	807.14
SAOUHSC_00759	761	761	100	1004.74	761	100	933.857
SAOUHSC_00760	1070	1070	100	732.134	1070	100	698.388
SAOUHSC_00762	1055	1055	100	793.151	1055	100	680.643
SAOUHSC_00763	641	641	100	1055.24	641	100	842.853
SAOUHSC_00764	383	383	100	780.141	383	100	692.034
SAOUHSC_00765	938	938	100	756.951	938	100	763.694
SAOUHSC_00766	674	674	100	700.745	674	100	731.623
SAOUHSC_00767	572	572	100	742.759	572	100	807.545
SAOUHSC_00769	2531	2531	100	922.211	2531	100	855.962
SAOUHSC_00770	104	104	100	866.24	104	100	665.644
SAOUHSC_00771	875	875	100	926.419	875	100	768.37
SAOUHSC_00772	107	107	100	1020.36	107	100	30.9346
SAOUHSC_00773	839	839	100	1020.38	839	100	820.478
SAOUHSC_00774	650	650	100	757.386	650	100	575.288
SAOUHSC_00775	236	236	100	754.169	236	100	569.64
SAOUHSC_00776	1031	1031	100	933.435	1031	100	822.778
SAOUHSC_00779	974	974	100	770.23	974	100	706.665
SAOUHSC_00780	2846	2846	100	976.923	2846	100	867.744
SAOUHSC_00781	932	932	100	918.319	932	100	880.729
SAOUHSC_00782	839	839	100	980.871	839	100	848.426
SAOUHSC_00783	485	485	100	973.602	485	100	833.901
SAOUHSC_00784	1439	1439	100	758.882	1439	100	755.147
SAOUHSC_00785	935	935	100	1016.15	935	100	912.262
SAOUHSC_00786	425	425	100	806.499	425	100	851.904
SAOUHSC_00787	911	911	100	885.349	911	100	814.171
SAOUHSC_00788	995	995	100	1004.58	995	100	869.14
SAOUHSC_00789	944	944	100	872.774	944	100	794.667
SAOUHSC_00790	587	587	100	1003.37	587	100	735.855
SAOUHSC_00792	902	902	100	1045.73	902	100	797.786
SAOUHSC_00793	629	629	100	962.572	629	100	877.852
SAOUHSC_00794	1013	1013	100	1002.11	1013	100	906.301
SAOUHSC_00795	1010	1010	100	968.646	1010	100	895.84
SAOUHSC_00796	1190	1190	100	857.436	1190	100	827.437
SAOUHSC_00797	761	761	100	956.243	761	100	878.965
SAOUHSC_00798	1517	1517	100	974.293	1517	100	879.779
SAOUHSC_00799	1304	1304	100	1039.82	1304	100	880.862
SAOUHSC_00800	458	458	100	909.319	458	100	819.317
SAOUHSC_00801	233	233	100	1142.7	233	100	841.794
SAOUHSC_00802	740	740	100	912.988	740	100	725.189
SAOUHSC_00803	2372	2372	100	877.579	2372	100	741.425
SAOUHSC_00804	464	464	100	1096.96	464	100	860.541
SAOUHSC_00808	728	728	100	720.085	728	100	433.488
SAOUHSC_00809	155	155	100	733.419	155	100	419.116
SAOUHSC_00810	521	521	100	722.752	521	100	470.351
SAOUHSC_00811	530	530	100	796.142	530	100	718.628
SAOUHSC_00812	2783	2783	100	887.591	2783	100	610.801
SAOUHSC_00816	1022	1022	100	814.887	1022	100	553.497
SAOUHSC_00817	470	470	100	786.536	470	100	441.445
SAOUHSC_00818	686	686	100	807.165	686	100	765.576
SAOUHSC_00819	200	200	100	1053.3	200	100	1099.44
SAOUHSC_00820	218	218	100	881.739	218	100	696.445
SAOUHSC_00821	284	284	100	840.542	284	100	750.637
SAOUHSC_00822	569	569	100	969.708	569	100	798.733
SAOUHSC_00823	188	188	100	765.745	188	100	491.516
SAOUHSC_00824	260	260	100	772.581	260	100	493.281
SAOUHSC_00825	203	203	100	790.177	203	100	697.054
SAOUHSC_00826	236	236	100	799.597	236	100	626.784
SAOUHSC_00827	560	560	100	941.589	560	100	925.114
SAOUHSC_00828	617	617	100	790.742	617	100	740.222
SAOUHSC_00830	494	494	100	767.142	494	100	709.123
SAOUHSC_00831	422	422	100	1049.11	422	100	952.137
SAOUHSC_00832	716	716	100	1027.21	716	100	901.088
SAOUHSC_00833	539	539	100	918.438	539	100	842.627
SAOUHSC_00834	320	320	100	790.475	320	100	764.875
SAOUHSC_00835	356	356	100	792.629	356	100	569.23
SAOUHSC_00836	380	380	100	710.918	380	100	791.518
SAOUHSC_00837	113	113	100	719.628	113	100	662.46
SAOUHSC_00838	878	878	100	804.623	878	100	686.716
SAOUHSC_00839	113	113	100	1119.28	113	100	576.858
SAOUHSC_00840	386	386	100	879.977	386	100	774.886
SAOUHSC_00841	296	296	100	954.209	296	100	857.905
SAOUHSC_00842	1025	1025	100	1017.46	1025	100	910.696
SAOUHSC_00843	695	695	100	1119.23	695	100	970.827
SAOUHSC_00844	821	821	100	937.23	821	100	715.485
SAOUHSC_00845	194	194	100	785.021	194	100	598.892
SAOUHSC_00846	851	851	100	854.586	851	100	765.47
SAOUHSC_00847	761	761	100	783.035	761	100	792.016
SAOUHSC_00848	1307	1307	100	1008.26	1307	100	870.578
SAOUHSC_00849	1250	1250	100	1031.64	1250	100	937.867
SAOUHSC_00850	464	464	100	843.476	464	100	755.347
SAOUHSC_00851	1397	1397	100	874.425	1397	100	829.18
SAOUHSC_00852	137	137	100	709.394	137	100	550.197
SAOUHSC_00853	314	314	100	733.49	314	100	498.541
SAOUHSC_00854	1040	1040	100	845.312	1040	100	819.233
SAOUHSC_00855	1067	1067	100	1011.67	1067	100	850.784
SAOUHSC_00857	98	98	100	897.704	98	100	435.684
SAOUHSC_00858	848	848	100	812.88	848	100	773.191
SAOUHSC_00859	827	827	100	858.907	827	100	780.104
SAOUHSC_00860	1319	1319	100	805.915	1319	100	758.146
SAOUHSC_00861	917	917	100	974.3	917	100	901.323
SAOUHSC_00862	383	383	100	802.188	383	100	687.601
SAOUHSC_00863	266	266	100	708.718	266	100	651.312
SAOUHSC_00864	434	434	100	760.189	434	100	632.071
SAOUHSC_00865	779	779	100	1026.5	779	100	894.538
SAOUHSC_00866	884	884	100	860.205	884	100	840.917
SAOUHSC_00867	110	110	100	774.955	110	100	653.018
SAOUHSC_00868	152	152	100	804.224	152	100	778.645
SAOUHSC_00869	1457	1457	100	901.94	1457	100	901.665
SAOUHSC_00870	1214	1214	100	798.863	1214	100	737.765
SAOUHSC_00871	236	236	100	784.581	236	100	723.877
SAOUHSC_00872	1175	1175	100	773.806	1175	100	818.161
SAOUHSC_00873	242	242	100	1115.21	242	100	943.897
SAOUHSC_00874	323	323	100	1122.65	323	100	840.235
SAOUHSC_00875	1064	1064	100	871.747	1064	100	822.054
SAOUHSC_00876	236	236	100	896.479	236	100	773.386
SAOUHSC_00877	359	359	100	978.507	359	100	884.474
SAOUHSC_00878	1208	1208	100	844.846	1208	100	766.522
SAOUHSC_00879	1475	1475	100	853.561	1475	100	745.534
SAOUHSC_00880	1316	1316	100	875.405	1316	100	775.691
SAOUHSC_00881	374	374	100	916.011	374	100	868.316
SAOUHSC_00882	1154	1154	100	947.242	1154	100	770.421
SAOUHSC_00883	356	356	100	932.893	356	100	815.677
SAOUHSC_00884	293	293	100	1056.05	293	100	877.092
SAOUHSC_00885	479	479	100	907.835	479	100	798.267
SAOUHSC_00886	1496	1496	100	959.261	1496	100	822.184
SAOUHSC_00887	329	329	100	915.006	329	100	734.578
SAOUHSC_00888	428	428	100	896.879	428	100	753.694
SAOUHSC_00889	2405	2405	100	856.626	2405	100	764.406
SAOUHSC_00890	383	383	100	993.433	383	100	814.898
SAOUHSC_00891	593	593	100	1123.57	593	100	979.113
SAOUHSC_00892	344	344	100	798.994	344	100	683.244
SAOUHSC_00893	1127	1127	100	1000.45	1127	100	977.914
SAOUHSC_00894	1190	1190	100	822.371	1190	100	800.676
SAOUHSC_00895	1244	1244	100	962.907	1244	100	805.564
SAOUHSC_00896	191	191	100	914.377	191	100	1207.75
SAOUHSC_00897	929	929	100	996.448	929	100	858.961
SAOUHSC_00898	1379	1379	100	997.875	1379	100	914.67
SAOUHSC_00899	1205	1205	100	927.781	1205	100	867.303
SAOUHSC_00900	1331	1331	100	866.6	1331	100	809.341
SAOUHSC_00901	575	575	100	820.661	575	100	704.732
SAOUHSC_00902	524	524	100	1019.49	524	100	840.519
SAOUHSC_00903	467	467	100	750.306	467	100	825.201
SAOUHSC_00904	3476	3476	100	775.641	3476	100	757.747
SAOUHSC_00905	3653	3653	100	832.146	3653	100	794.198
SAOUHSC_00906	902	902	100	966.856	902	100	870.685
SAOUHSC_00907	389	389	100	934.861	389	100	596.203
SAOUHSC_00908	1316	1316	100	1028.04	1316	100	885.647
SAOUHSC_00909	824	824	100	865.567	824	100	790.954
SAOUHSC_00910	266	266	100	961.515	266	100	925.639
SAOUHSC_00911	1814	1814	100	689.547	1814	100	587.31
SAOUHSC_00912	2609	2609	100	878.528	2609	100	791.926
SAOUHSC_00913	869	869	100	645.001	869	100	575.746
SAOUHSC_00916	1118	1118	100	693.168	1118	100	18.4231
SAOUHSC_00917	515	515	100	849.489	515	100	662.047
SAOUHSC_00919	185	185	100	891.562	185	100	766.795
SAOUHSC_00920	941	941	100	1043.18	941	100	896.047
SAOUHSC_00921	1244	1244	100	936.805	1244	100	847.135
SAOUHSC_00922	371	371	100	822.682	371	100	618.819
SAOUHSC_00923	926	926	100	874.424	926	100	785.254
SAOUHSC_00924	1070	1070	100	827.624	1070	100	788.765
SAOUHSC_00925	1082	1082	100	938.368	1082	100	878.012
SAOUHSC_00926	941	941	100	897.795	941	100	817.353
SAOUHSC_00927	1655	1655	100	820.608	1655	100	686.067
SAOUHSC_00933	989	989	100	821.085	989	100	735.342
SAOUHSC_00934	395	395	100	747.428	395	100	710.456
SAOUHSC_00935	719	719	100	769.145	719	100	756.599
SAOUHSC_00936	986	986	100	720.337	986	100	704.317
SAOUHSC_00937	1808	1808	100	712.084	1808	100	728.582
SAOUHSC_00938	806	806	100	742.752	806	100	722.457
SAOUHSC_00939	317	317	100	744.451	317	100	814.126
SAOUHSC_00940	593	593	100	736.024	593	100	762.868
SAOUHSC_00941	347	347	100	869.767	347	100	744.859
SAOUHSC_00942	635	635	100	829.904	635	100	808.819
SAOUHSC_00943	809	809	100	947.375	809	100	877.324
SAOUHSC_00944	854	854	100	823.631	854	100	800.023
SAOUHSC_00945	1385	1385	100	931.827	1385	100	834.424
SAOUHSC_00946	1844	1844	100	864.296	1844	100	775.85
SAOUHSC_00947	770	770	100	903.555	770	100	799.335
SAOUHSC_00948	1085	1085	100	724.612	1085	100	633.177
SAOUHSC_00949	1568	1568	100	968.848	1568	100	871.054
SAOUHSC_00950	758	758	100	867.993	758	100	721.314
SAOUHSC_00951	509	509	100	891.77	509	100	784.143
SAOUHSC_00952	1208	1208	100	775.026	1208	100	745.672
SAOUHSC_00953	1175	1175	100	765.945	1175	100	785.366
SAOUHSC_00954	1481	1481	100	928.226	1481	100	856.837
SAOUHSC_00955	260	260	100	753.954	260	100	746.519
SAOUHSC_00956	1562	1562	100	873.018	1562	100	806.04
SAOUHSC_00957	803	803	100	918.447	803	100	854.137
SAOUHSC_00958	2324	2324	100	709.56	2324	100	689.878
SAOUHSC_00959	1358	1358	100	897.607	1358	100	784.585
SAOUHSC_00960	1511	1511	100	855.318	1511	100	755.553
SAOUHSC_00961	530	530	100	879.106	530	100	798.642
SAOUHSC_00962	218	218	100	711.092	218	100	760.679
SAOUHSC_00963	986	986	100	666.863	986	100	687.604
SAOUHSC_00964	176	176	100	621.398	176	100	433.568
SAOUHSC_00965	602	602	100	607.998	602	100	438.354
SAOUHSC_00966	107	107	100	709.467	107	100	696.654
SAOUHSC_00967	101	101	100	749.079	101	100	378.574
SAOUHSC_00968	1964	1964	100	730.927	1964	100	619.158
SAOUHSC_00969	320	320	100	655.209	320	100	561.584
SAOUHSC_00970	641	641	100	704.345	641	100	695.003
SAOUHSC_00971	290	290	100	689.062	290	100	639.179
SAOUHSC_00975	356	356	100	699.986	356	100	667.146
SAOUHSC_00976	863	863	100	640.457	863	100	733.893
SAOUHSC_00977	131	131	100	673.427	131	100	576.855
SAOUHSC_00978	290	290	100	739.997	290	100	572.155
SAOUHSC_00979	551	551	100	770.544	551	100	739.973
SAOUHSC_00980	938	938	100	980.37	938	100	807.855
SAOUHSC_00981	104	104	100	946.923	104	100	760.173
SAOUHSC_00982	1211	1211	100	844.712	1211	100	687.697
SAOUHSC_00983	1673	1673	100	881.182	1673	100	811.311
SAOUHSC_00984	803	803	100	836.31	803	100	765.981
SAOUHSC_00985	821	821	100	1018.88	821	100	823.447
SAOUHSC_00986	329	329	100	932.805	329	100	787.122
SAOUHSC_00987	1181	1181	100	707.412	1181	100	698.305
SAOUHSC_00988	1010	1010	100	880.971	1010	100	774.289
SAOUHSC_00989	1154	1154	100	733.461	1154	100	754.847
SAOUHSC_00991	1010	1010	100	667.694	1010	100	461.383
SAOUHSC_00992	419	419	100	784.544	419	100	806.757
SAOUHSC_00993	110	110	100	935.727	110	100	887.264
SAOUHSC_00994	3770	3770	100	939.379	3770	100	845.336
SAOUHSC_00995	434	434	100	983.256	434	100	968.793
SAOUHSC_00996	470	470	100	826.415	470	100	627.026
SAOUHSC_00997	1217	1217	100	922.617	1217	100	715.577
SAOUHSC_00998	1193	1193	100	622.69	1193	100	413.349
SAOUHSC_00999	278	278	100	776.353	278	100	677.144
SAOUHSC_01000	605	605	100	960.954	605	100	793.63
SAOUHSC_01001	1988	1988	100	1027.66	1988	100	895.179
SAOUHSC_01002	1100	1100	100	808.389	1100	100	721.131
SAOUHSC_01003	122	122	100	707.418	122	100	563.311
SAOUHSC_01005	317	317	100	823.483	317	100	699.842
SAOUHSC_01007	860	860	100	901.699	860	100	836.652
SAOUHSC_01008	419	419	100	1000.89	419	100	923.069
SAOUHSC_01009	1124	1124	100	789.86	1124	100	770.73
SAOUHSC_01010	704	704	100	674.616	704	100	569.349
SAOUHSC_01011	263	263	100	853.129	263	100	748.89
SAOUHSC_01012	671	671	100	923.709	671	100	853.462
SAOUHSC_01013	2189	2189	100	928.746	2189	100	801.635
SAOUHSC_01014	1484	1484	100	948.348	1484	100	816.403
SAOUHSC_01015	1028	1028	100	891.917	1028	100	821.722
SAOUHSC_01016	566	566	100	742.717	566	100	669.101
SAOUHSC_01017	1478	1478	100	998.486	1478	100	831.653
SAOUHSC_01018	1247	1247	100	871.195	1247	100	680.346
SAOUHSC_01019	806	806	100	722.599	806	100	755.337
SAOUHSC_01021	1400	1400	100	870.164	1400	100	837.778
SAOUHSC_01022	575	575	100	952.311	575	100	853.39
SAOUHSC_01023	119	119	100	749.084	119	100	745.143
SAOUHSC_01024	134	134	100	777.328	134	100	761.164
SAOUHSC_01025	1295	1295	100	664.611	1295	100	566.517
SAOUHSC_01026	1172	1172	100	723.969	1172	100	768.508
SAOUHSC_01027	542	542	100	766.613	542	100	841.192
SAOUHSC_01028	266	266	100	761.962	266	100	760.09
SAOUHSC_01029	1718	1718	100	864.459	1718	100	807.592
SAOUHSC_01030	233	233	100	731.017	233	100	641.618
SAOUHSC_01031	1361	1361	100	839.89	1361	100	779.401
SAOUHSC_01032	1019	1019	100	759.592	1019	100	670.946
SAOUHSC_01034	662	662	100	943.696	662	100	911.417
SAOUHSC_01035	1697	1697	100	912.268	1697	100	831.874
SAOUHSC_01036	218	218	100	708.417	218	100	685.61
SAOUHSC_01037	122	122	100	738.205	122	100	572.303
SAOUHSC_01038	551	551	100	923.603	551	100	821.84
SAOUHSC_01039	626	626	100	733.922	626	100	577.078
SAOUHSC_01040	1112	1112	100	898.272	1112	100	845.33
SAOUHSC_01041	977	977	100	1018.24	977	100	896.589
SAOUHSC_01042	1292	1292	100	1012.13	1292	100	853.238
SAOUHSC_01043	1406	1406	100	907.704	1406	100	825.956
SAOUHSC_01044	275	275	100	774.371	275	100	710.433
SAOUHSC_01045	539	539	100	587.152	539	100	595.651
SAOUHSC_01046	1094	1094	100	562.133	1094	100	651.286
SAOUHSC_01047	797	797	100	609.67	797	100	507.665
SAOUHSC_01048	809	809	100	695.127	809	100	640.897
SAOUHSC_01049	1073	1073	100	903.46	1073	100	845.387
SAOUHSC_01050	1019	1019	100	721.398	1019	100	660.788
SAOUHSC_01051	419	419	100	723.014	419	100	640.368
SAOUHSC_01053	1352	1352	100	742.075	1352	100	774.963
SAOUHSC_01054	614	614	100	782.34	614	100	793.362
SAOUHSC_01055	827	827	100	832.472	827	100	770.268
SAOUHSC_01055a	191	191	100	808.131	191	100	678.335
SAOUHSC_01058	1847	1847	100	925.253	1847	100	831.001
SAOUHSC_01060	167	167	100	671.784	167	100	770.76
SAOUHSC_01061	482	482	100	599.62	482	100	691.286
SAOUHSC_01062	275	275	100	608.084	275	100	648.171
SAOUHSC_01063	1226	1226	100	837.287	1226	100	742.461
SAOUHSC_01064	3452	3452	100	886.397	3452	100	757.989
SAOUHSC_01065	1070	1070	100	942.939	1070	100	694.53
SAOUHSC_01066	911	911	100	818.71	911	100	735.712
SAOUHSC_01067	461	461	100	683.1	461	100	656.692
SAOUHSC_01068	203	203	100	632.192	203	100	527.581
SAOUHSC_01069	1037	1037	100	658.948	1037	100	592.84
SAOUHSC_01070	434	434	100	964.546	434	100	851.479
SAOUHSC_01071	926	926	100	983.35	926	100	865.97
SAOUHSC_01072	254	254	100	753.358	254	100	478.276
SAOUHSC_01073	389	389	100	690.915	389	100	577.861
SAOUHSC_01074	470	470	100	657.836	470	100	676.389
SAOUHSC_01075	482	482	100	664.239	482	100	655.88
SAOUHSC_01076	1139	1139	100	886.547	1139	100	762.597
SAOUHSC_01077	557	557	100	808.914	557	100	750.82
SAOUHSC_01079	1937	1937	100	840.542	1937	100	794.785
SAOUHSC_01081	1052	1052	100	966.882	1052	100	889.742
SAOUHSC_01082	683	683	100	747.939	683	100	735.327
SAOUHSC_01084	1076	1076	100	725.9	1076	100	589.413
SAOUHSC_01085	848	848	100	907.7	848	100	802.733
SAOUHSC_01086	776	776	100	949.701	776	100	815.726
SAOUHSC_01087	293	293	100	860.304	293	100	797.375
SAOUHSC_01088	734	734	100	737.338	734	100	599.783
SAOUHSC_01089	323	323	100	769.443	323	100	697.718
SAOUHSC_01090	107	107	100	793.841	107	100	625.561
SAOUHSC_01091	740	740	100	935.084	740	100	918.622
SAOUHSC_01092	1058	1058	100	923.939	1058	100	760.444
SAOUHSC_01093	2402	2402	100	939.816	2402	100	811.529
SAOUHSC_01095	938	938	100	892.651	938	100	749.403
SAOUHSC_01096	260	260	100	736.662	260	100	720.354
SAOUHSC_01097	521	521	100	677.236	521	100	648.407
SAOUHSC_01098	1712	1712	100	768.857	1712	100	739.191
SAOUHSC_01099	2348	2348	100	844.16	2348	100	758.067
SAOUHSC_01100	314	314	100	805.583	314	100	795.787
SAOUHSC_01101	95	95	100	812.684	95	100	759.116
SAOUHSC_01102	1781	1781	100	819.482	1781	100	760.892
SAOUHSC_01103	614	614	100	774.283	614	100	722.695
SAOUHSC_01104	1766	1766	100	943.915	1766	100	844.224
SAOUHSC_01105	815	815	100	950.562	815	100	913.55
SAOUHSC_01106	800	800	100	975.069	800	100	716.195
SAOUHSC_01107	587	587	100	776.56	587	100	724.382
SAOUHSC_01108	503	503	100	633.873	503	100	699.936
SAOUHSC_01109	167	167	100	653.377	167	100	595.958
SAOUHSC_01110	329	329	100	697.535	329	100	600.091
SAOUHSC_01111	92	92	100	661.946	92	100	571.228
SAOUHSC_01112	401	401	100	644.192	401	100	563.671
SAOUHSC_01113	506	506	100	668.328	506	100	452.753
SAOUHSC_01114	497	497	100	693.344	497	100	536.988
SAOUHSC_01115	350	350	100	738.474	350	100	106.42
SAOUHSC_01118	245	245	100	908.408	245	100	57.7837
SAOUHSC_01119	185	185	100	830.465	185	100	169.032
SAOUHSC_01120	233	233	100	676.094	233	100	256.485
SAOUHSC_01121	959	959	100	712.588	959	100	668.124
SAOUHSC_01122	146	146	100	762.945	146	100	348.438
SAOUHSC_01123	224	224	100	813.719	224	100	322.71
SAOUHSC_01124	716	716	100	805.885	716	100	261.595
SAOUHSC_01125	725	725	100	743.632	725	100	113.317
SAOUHSC_01127	725	725	100	888.775	725	100	543.237
SAOUHSC_01128	1001	1001	100	930.312	1001	100	758.205
SAOUHSC_01129	932	932	100	877.246	932	100	773.477
SAOUHSC_01130	1490	1490	100	905.277	1490	100	809.537
SAOUHSC_01131	227	227	100	725.722	227	100	484.141
SAOUHSC_01133	947	947	100	1016.05	947	100	752.814
SAOUHSC_01134	188	188	100	762.191	188	100	528.798
SAOUHSC_01135	134	134	100	983.254	134	100	822.284
SAOUHSC_01136	134	134	100	947.672	134	100	815.149
SAOUHSC_01137	695	695	100	747.678	695	100	633.906
SAOUHSC_01138	440	440	100	682.661	440	100	754.23
SAOUHSC_01139	227	227	100	610.934	227	100	702.427
SAOUHSC_01141	1202	1202	100	702.722	1202	100	670.045
SAOUHSC_01142	431	431	100	668.617	431	100	715.2
SAOUHSC_01143	914	914	100	783.679	914	100	798.01
SAOUHSC_01144	401	401	100	726.8	401	100	674.155
SAOUHSC_01145	2234	2234	100	809.481	2234	100	751.499
SAOUHSC_01146	965	965	100	630.125	965	100	638.169
SAOUHSC_01147	1349	1349	100	840.107	1349	100	738.447
SAOUHSC_01148	1319	1319	100	756.255	1319	100	736.816
SAOUHSC_01149	1412	1412	100	813.314	1412	100	744.101
SAOUHSC_01150	1172	1172	100	936.096	1172	100	900.568
SAOUHSC_01152	665	665	100	702.687	665	100	664.469
SAOUHSC_01153	668	668	100	702.007	668	100	687.302
SAOUHSC_01154	563	563	100	814.618	563	100	768.917
SAOUHSC_01155	290	290	100	700.617	290	100	626.724
SAOUHSC_01156	806	806	100	678.721	806	100	688.367
SAOUHSC_01158	617	617	100	903.446	617	100	885.627
SAOUHSC_01159	2753	2753	100	842.524	2753	100	744.213
SAOUHSC_01160	797	797	100	771.839	797	100	647.886
SAOUHSC_01162	491	491	100	691.591	491	100	465.037
SAOUHSC_01163	917	917	100	826.969	917	100	802.466
SAOUHSC_01164	527	527	100	887.294	527	100	771.459
SAOUHSC_01165	1307	1307	100	800.111	1307	100	729.308
SAOUHSC_01166	881	881	100	713.738	881	100	689.928
SAOUHSC_01168	1274	1274	100	916.801	1274	100	856.089
SAOUHSC_01169	1100	1100	100	872.732	1100	100	793.142
SAOUHSC_01170	3173	3173	100	846.853	3173	100	736.774
SAOUHSC_01171	692	692	100	898.986	692	100	811.321
SAOUHSC_01172	611	611	100	784.216	611	100	754.709
SAOUHSC_01173	212	212	100	690.788	212	100	573.623
SAOUHSC_01174	401	401	100	688.17	401	100	722.107
SAOUHSC_01175	1697	1697	100	748.171	1697	100	796.46
SAOUHSC_01176	623	623	100	680.795	623	100	693.387
SAOUHSC_01177	218	218	100	717.362	218	100	722.005
SAOUHSC_01178	1199	1199	100	925.063	1199	100	838.197
SAOUHSC_01179	2408	2408	100	908.275	2408	100	798.514
SAOUHSC_01180	953	953	100	686.401	953	100	89.3075
SAOUHSC_01181	278	278	100	692.007	278	100	509.777
SAOUHSC_01182	488	488	100	881.369	488	100	816.469
SAOUHSC_01183	935	935	100	969.996	935	100	776.761
SAOUHSC_01184	1307	1307	100	917.331	1307	100	818.099
SAOUHSC_01185	1094	1094	100	894.378	1094	100	822.891
SAOUHSC_01186	743	743	100	738.595	743	100	653.187
SAOUHSC_01187	1994	1994	100	710.763	1994	100	676.855
SAOUHSC_01188	875	875	100	637.563	875	100	696.91
SAOUHSC_01189	644	644	100	746.225	644	100	726.303
SAOUHSC_01190	641	641	100	802.917	641	100	735.345
SAOUHSC_01191	188	188	100	794.862	188	100	786.739
SAOUHSC_01192	374	374	100	658.628	374	100	677.382
SAOUHSC_01193	1646	1646	100	756.018	1646	100	713.742
SAOUHSC_01194	2060	2060	100	825.302	2060	100	761.685
SAOUHSC_01196	572	572	100	872.365	572	100	719.675
SAOUHSC_01197	986	986	100	889.989	986	100	757.388
SAOUHSC_01198	926	926	100	785.776	926	100	750.837
SAOUHSC_01199	734	734	100	935.007	734	100	803.835
SAOUHSC_01200	98	98	100	878.878	98	100	1037.58
SAOUHSC_01201	233	233	100	739.631	233	100	728.712
SAOUHSC_01203	731	731	100	706.432	731	100	646.527
SAOUHSC_01204	3566	3566	100	726.273	3566	100	696.148
SAOUHSC_01205	1250	1250	100	888.472	1250	100	774.253
SAOUHSC_01206	332	332	100	839.19	332	100	759.048
SAOUHSC_01207	1367	1367	100	899.249	1367	100	823.405
SAOUHSC_01208	275	275	100	1113.63	275	100	957.891
SAOUHSC_01209	503	503	100	811.855	503	100	733.584
SAOUHSC_01210	737	737	100	974.037	737	100	907.09
SAOUHSC_01211	350	350	100	984.709	350	100	1027.17
SAOUHSC_01213	2606	2606	100	686.939	2606	100	592.322
SAOUHSC_01214	884	884	100	907.758	884	100	830.662
SAOUHSC_01215	767	767	100	983.086	767	100	820.591
SAOUHSC_01216	1166	1166	100	938.008	1166	100	828.894
SAOUHSC_01218	908	908	100	891.938	908	100	839.945
SAOUHSC_01219	1118	1118	100	640.432	1118	100	86.085
SAOUHSC_01220	1244	1244	100	608.305	1244	100	385.174
SAOUHSC_01221	740	740	100	724.924	740	100	625.07
SAOUHSC_01222	2075	2075	100	843.234	2075	100	761.723
SAOUHSC_01223	1307	1307	100	876.9	1307	100	777.143
SAOUHSC_01224	896	896	100	827.402	896	100	615.686
SAOUHSC_01225	545	545	100	913.659	545	100	775.785
SAOUHSC_01226	1403	1403	100	870.589	1403	100	823.924
SAOUHSC_01228	773	773	100	602.982	773	100	630.422
SAOUHSC_01230	92	92	100	611.043	92	100	582.967
SAOUHSC_01233	113	113	100	981.956	113	100	787.071
SAOUHSC_01234	881	881	100	1066.15	881	100	882.43
SAOUHSC_01235	722	722	100	989.096	722	100	783.927
SAOUHSC_01236	554	554	100	875.325	554	100	913.437
SAOUHSC_01237	770	770	100	681.873	770	100	613.153
SAOUHSC_01238	782	782	100	730.041	782	100	705.055
SAOUHSC_01239	1184	1184	100	770.502	1184	100	746.236
SAOUHSC_01240	1703	1703	100	796.171	1703	100	776.062
SAOUHSC_01241	4310	4310	100	820.698	4310	100	763.413
SAOUHSC_01242	467	467	100	673.394	467	100	630.784
SAOUHSC_01243	1175	1175	100	854.117	1175	100	790.371
SAOUHSC_01244	284	284	100	695.915	284	100	702.82
SAOUHSC_01245	317	317	100	669.991	317	100	623.603
SAOUHSC_01246	2117	2117	100	887.607	2117	100	777.622
SAOUHSC_01247	350	350	100	760.1	350	100	498.671
SAOUHSC_01248	917	917	100	820.949	917	100	791.087
SAOUHSC_01249	971	971	100	737.988	971	100	665.797
SAOUHSC_01250	269	269	100	962.662	269	100	768.576
SAOUHSC_01251	2096	2096	100	927.787	2096	100	868.617
SAOUHSC_01252	1571	1571	100	642.628	1571	100	648.209
SAOUHSC_01253	2243	2243	100	771.717	2243	100	734.708
SAOUHSC_01254	713	713	100	708.454	713	100	700.484
SAOUHSC_01255	1265	1265	100	644.323	1265	100	600.864
SAOUHSC_01256	1286	1286	100	732.355	1286	100	670.854
SAOUHSC_01257	704	704	100	889.486	704	100	790.102
SAOUHSC_01258	827	827	100	760.573	827	100	705.005
SAOUHSC_01259	392	392	100	784.959	392	100	717.472
SAOUHSC_01260	578	578	100	690.047	578	100	610.979
SAOUHSC_01261	1151	1151	100	713.438	1151	100	632.445
SAOUHSC_01262	1043	1043	100	880.978	1043	100	798.899
SAOUHSC_01263	1559	1559	100	863.295	1559	100	778.302
SAOUHSC_01264	215	215	100	717.316	215	100	484.591
SAOUHSC_01265	797	797	100	765.043	797	100	773.396
SAOUHSC_01266	1760	1760	100	853.888	1760	100	746.62
SAOUHSC_01267	866	866	100	746.171	866	100	691.604
SAOUHSC_01268	293	293	100	684.72	293	100	516.416
SAOUHSC_01269	1544	1544	100	642.075	1544	100	670.6
SAOUHSC_01270	365	365	100	698.529	365	100	681.427
SAOUHSC_01271	491	491	100	790.106	491	100	678.792
SAOUHSC_01272	2522	2522	100	726.764	2522	100	708.487
SAOUHSC_01273	2009	2009	100	697.084	2009	100	629.767
SAOUHSC_01274	542	542	100	666.756	542	100	620.939
SAOUHSC_01275	818	818	100	937.204	818	100	818.732
SAOUHSC_01276	1496	1496	100	911.609	1496	100	826.414
SAOUHSC_01278	1673	1673	100	829.987	1673	100	725.886
SAOUHSC_01279	914	914	100	871.147	914	100	780.097
SAOUHSC_01280	935	935	100	802.379	935	100	782.378
SAOUHSC_01281	233	233	100	738.073	233	100	769.678
SAOUHSC_01282	476	476	100	658.706	476	100	718.666
SAOUHSC_01283	1238	1238	100	751.949	1238	100	707.046
SAOUHSC_01284	1238	1238	100	799.275	1238	100	685.86
SAOUHSC_01285	368	368	100	693.334	368	100	743.516
SAOUHSC_01287	1340	1340	100	869.972	1340	100	839.281
SAOUHSC_01288	197	197	100	627.924	197	100	458.325
SAOUHSC_01289	224	224	100	634.96	224	100	389.902
SAOUHSC_01290	206	206	100	627.534	206	100	275.65
SAOUHSC_01291	110	110	100	546.627	110	100	351.618
SAOUHSC_01292	185	185	100	512.784	185	100	402.476
SAOUHSC_01293	104	104	100	628.558	104	100	330.962
SAOUHSC_01294	173	173	100	663.867	173	100	145.306
SAOUHSC_01296	584	584	100	911.899	584	100	94.125
SAOUHSC_01298	122	122	100	744.984	122	100	76.8033
SAOUHSC_01299	101	101	100	714.02	101	100	367
SAOUHSC_01300	266	266	100	745.985	266	100	30.3985
SAOUHSC_01307	1025	1025	100	835.646	1025	100	765.978
SAOUHSC_01310	1481	1481	100	828.03	1481	100	654.259
SAOUHSC_01311	908	908	100	623.997	908	100	10.2247
SAOUHSC_01314	602	602	100	613.664	602	100	14.8405
SAOUHSC_01315	188	188	100	632.617	188	100	439.846
SAOUHSC_01316	533	533	100	621.242	533	100	642.709
SAOUHSC_01317	854	854	100	568.23	854	100	596.256
SAOUHSC_01318	575	575	100	596.383	575	100	627.489
SAOUHSC_01319	1382	1382	100	672.597	1382	100	668.217
SAOUHSC_01320	1280	1280	100	760.288	1280	100	698.936
SAOUHSC_01321	1061	1061	100	833.056	1061	100	821.838
SAOUHSC_01322	914	914	100	810.907	914	100	797.235
SAOUHSC_01323	803	803	100	703.621	803	100	716.238
SAOUHSC_01324	314	314	100	695.525	314	100	614.395
SAOUHSC_01325	104	104	100	683.76	104	100	559.394
SAOUHSC_01326	1454	1454	100	861.973	1454	100	756.411
SAOUHSC_01327	1421	1421	100	829.844	1421	100	760.404
SAOUHSC_01328	149	149	100	728.094	149	100	701.195
SAOUHSC_01329	269	269	100	679.539	269	100	690.717
SAOUHSC_01330	977	977	100	894.606	977	100	783.813
SAOUHSC_01331	104	104	100	732.433	104	100	588.135
SAOUHSC_01332	863	863	100	648.213	863	100	529.293
SAOUHSC_01333	623	623	100	886.623	623	100	724.143
SAOUHSC_01334	233	233	100	910.163	233	100	738.567
SAOUHSC_01336	239	239	100	871.653	239	100	746.795
SAOUHSC_01337	1877	1877	100	898.109	1877	100	818.342
SAOUHSC_01338	287	287	100	744.805	287	100	734.561
SAOUHSC_01339	98	98	100	675.551	98	100	692.755
SAOUHSC_01340	428	428	100	698.329	428	100	696.764
SAOUHSC_01341	1121	1121	100	701.375	1121	100	653.963
SAOUHSC_01346	1646	1646	100	931.771	1646	100	810.459
SAOUHSC_01347	2705	2705	100	827.694	2705	100	748.722
SAOUHSC_01348	467	467	100	640.024	467	100	694.227
SAOUHSC_01349	296	296	100	773.949	296	100	805.057
SAOUHSC_01350	608	608	100	848.789	608	100	778.433
SAOUHSC_01351	1991	1991	100	794.157	1991	100	749.939
SAOUHSC_01352	2402	2402	100	759.348	2402	100	717.92
SAOUHSC_01353	98	98	100	697.969	98	100	588.776
SAOUHSC_01354	1460	1460	100	874.059	1460	100	750.518
SAOUHSC_01356	851	851	100	589.11	851	100	440.482
SAOUHSC_01357	167	167	100	557.186	167	100	420.743
SAOUHSC_01358	1208	1208	100	657.609	1208	100	615.877
SAOUHSC_01359	2522	2522	100	695.52	2522	100	589.032
SAOUHSC_01360	509	509	100	653.09	509	100	694.43
SAOUHSC_01361	983	983	100	853.758	983	100	900.453
SAOUHSC_01362	185	185	100	771.784	185	100	823.789
SAOUHSC_01363	1262	1262	100	805.336	1262	100	658.59
SAOUHSC_01364	1091	1091	100	779.597	1091	100	685.732
SAOUHSC_01365	1031	1031	100	822.768	1031	100	756.389
SAOUHSC_01366	1406	1406	100	717.004	1406	100	670.272
SAOUHSC_01367	566	566	100	870.899	566	100	435.583
SAOUHSC_01368	998	998	100	889.327	998	100	564.334
SAOUHSC_01369	782	782	100	750.73	782	100	589.522
SAOUHSC_01370	632	632	100	702.498	632	100	627.217
SAOUHSC_01371	1214	1214	100	859.838	1214	100	767.326
SAOUHSC_01372	728	728	100	960.793	728	100	690.64
SAOUHSC_01373	1262	1262	100	714.748	1262	100	651.571
SAOUHSC_01374	1259	1259	100	757.822	1259	100	695.405
SAOUHSC_01375	767	767	100	914.871	767	100	633.842
SAOUHSC_01376	473	473	100	715.393	473	100	708.947
SAOUHSC_01377	701	701	100	816.147	701	100	700.521
SAOUHSC_01378	773	773	100	833.533	773	100	731.071
SAOUHSC_01379	830	830	100	845.705	830	100	724.101
SAOUHSC_01380	986	986	100	652.571	986	100	654.935
SAOUHSC_01381	185	185	100	696.632	185	100	598.465
SAOUHSC_01382	344	344	100	681.654	344	100	528.619
SAOUHSC_01383	1814	1814	100	754.583	1814	100	681.627
SAOUHSC_01384	641	641	100	765.097	641	100	713.654
SAOUHSC_01385	851	851	100	902.011	851	100	832.761
SAOUHSC_01386	917	917	100	850.119	917	100	776.515
SAOUHSC_01387	926	926	100	928.308	926	100	783.206
SAOUHSC_01388	107	107	100	776.15	107	100	615.925
SAOUHSC_01389	983	983	100	804.852	983	100	704.37
SAOUHSC_01391	902	902	100	884.176	902	100	795.879
SAOUHSC_01392	1601	1601	100	758.142	1601	100	728.381
SAOUHSC_01394	1205	1205	100	832.966	1205	100	731.685
SAOUHSC_01395	989	989	100	890.172	989	100	817.856
SAOUHSC_01396	887	887	100	957.903	887	100	761.366
SAOUHSC_01397	692	692	100	918.078	692	100	846.04
SAOUHSC_01398	719	719	100	896.378	719	100	732.203
SAOUHSC_01399	1151	1151	100	857.01	1151	100	804.255
SAOUHSC_01400	1085	1085	100	856.346	1085	100	750.417
SAOUHSC_01401	1265	1265	100	695.594	1265	100	663.629
SAOUHSC_01402	401	401	100	705.506	401	100	359.791
SAOUHSC_01403	200	200	100	895.265	200	100	829.32
SAOUHSC_01405	308	308	100	703.864	308	100	609.078
SAOUHSC_01406	269	269	100	631.312	269	100	691.77
SAOUHSC_01407	629	629	100	597.825	629	100	595.145
SAOUHSC_01408	1136	1136	100	877.734	1136	100	790.802
SAOUHSC_01411	1343	1343	100	904.362	1343	100	684.647
SAOUHSC_01412	1886	1886	100	863.448	1886	100	787.234
SAOUHSC_01413	791	791	100	652.846	791	100	678.705
SAOUHSC_01414	203	203	100	799.655	203	100	699.655
SAOUHSC_01415	809	809	100	865.433	809	100	813.758
SAOUHSC_01416	1268	1268	100	729.582	1268	100	696.686
SAOUHSC_01418	2798	2798	100	864.526	2798	100	761.701
SAOUHSC_01419	1355	1355	100	675.782	1355	100	671.695
SAOUHSC_01420	659	659	100	745.813	659	100	663.558
SAOUHSC_01421	131	131	100	654.695	131	100	449.229
SAOUHSC_01422	200	200	100	647.815	200	100	496.49
SAOUHSC_01423	614	614	100	725.99	614	100	606.876
SAOUHSC_01424	1070	1070	100	659.649	1070	100	603.619
SAOUHSC_01425	509	509	100	674.894	509	100	527.212
SAOUHSC_01427	1490	1490	100	706.096	1490	100	699.7
SAOUHSC_01429	221	221	100	870.964	221	100	688.443
SAOUHSC_01430	500	500	100	858.808	500	100	687.582
SAOUHSC_01431	428	428	100	715.65	428	100	687.449
SAOUHSC_01432	533	533	100	783.21	533	100	756.739
SAOUHSC_01433	839	839	100	673.041	839	100	652.244
SAOUHSC_01434	479	479	100	662.077	479	100	696.898
SAOUHSC_01435	956	956	100	854.448	956	100	784.179
SAOUHSC_01436	437	437	100	1048.72	437	100	933.551
SAOUHSC_01437	1124	1124	100	726.597	1124	100	701.125
SAOUHSC_01438	251	251	100	589.394	251	100	612.239
SAOUHSC_01439	221	221	100	626.882	221	100	634.715
SAOUHSC_01440	704	704	100	933.149	704	100	630.277
SAOUHSC_01443	401	401	100	928.723	401	100	589.07
SAOUHSC_01447	28607	28607	100	880.372	28607	100	755.429
SAOUHSC_01448	1391	1391	100	925.699	1391	100	829.74
SAOUHSC_01450	1322	1322	100	779.714	1322	100	691.154
SAOUHSC_01451	1040	1040	100	912.533	1040	100	845.468
SAOUHSC_01452	1118	1118	100	853.786	1118	100	814.66
SAOUHSC_01454	878	878	100	803.861	878	100	737.732
SAOUHSC_01455	3440	3440	100	622.168	3440	100	684.259
SAOUHSC_01456	1340	1340	100	799.16	1340	100	747.149
SAOUHSC_01459	332	332	100	694.413	332	100	484.988
SAOUHSC_01460	1145	1145	100	890.613	1145	100	848.714
SAOUHSC_01462	344	344	100	705.331	344	100	646.352
SAOUHSC_01463	563	563	100	646.988	563	100	622.822
SAOUHSC_01464	350	350	100	635.431	350	100	564.02
SAOUHSC_01466	677	677	100	723.217	677	100	709.817
SAOUHSC_01467	2183	2183	100	948.898	2183	100	812.902
SAOUHSC_01468	341	341	100	648.739	341	100	541.865
SAOUHSC_01469	659	659	100	672.461	659	100	715.033
SAOUHSC_01470	686	686	100	692.741	686	100	668.178
SAOUHSC_01471	1292	1292	100	851.601	1292	100	797.051
SAOUHSC_01472	2693	2693	100	652.262	2693	100	710.197
SAOUHSC_01473	971	971	100	728.524	971	100	710.655
SAOUHSC_01474	1202	1202	100	876.902	1202	100	776.717
SAOUHSC_01475	1142	1142	100	826.378	1142	100	743.326
SAOUHSC_01476	317	317	100	770.568	317	100	684.139
SAOUHSC_01477	680	680	100	961.493	680	100	962.957
SAOUHSC_01478	587	587	100	704.269	587	100	615.397
SAOUHSC_01479	575	575	100	645.285	575	100	733.624
SAOUHSC_01480	1103	1103	100	660.45	1103	100	714.764
SAOUHSC_01481	1298	1298	100	884.68	1298	100	817.565
SAOUHSC_01482	1064	1064	100	947.052	1064	100	762.474
SAOUHSC_01483	1166	1166	100	874.599	1166	100	718.398
SAOUHSC_01484	200	200	100	693.315	200	100	508.33
SAOUHSC_01485	431	431	100	692.541	431	100	802.422
SAOUHSC_01486	944	944	100	817.058	944	100	796.328
SAOUHSC_01487	602	602	100	949.734	602	100	773.11
SAOUHSC_01488	572	572	100	773.236	572	100	675.35
SAOUHSC_01489	314	314	100	782.019	314	100	688.768
SAOUHSC_01490	272	272	100	984.842	272	100	981.272
SAOUHSC_01491	998	998	100	906.031	998	100	846.97
SAOUHSC_01492	1310	1310	100	795.195	1310	100	737.864
SAOUHSC_01493	1175	1175	100	866.534	1175	100	791.098
SAOUHSC_01494	137	137	100	725.401	137	100	573.898
SAOUHSC_01495	116	116	100	731.552	116	100	692.922
SAOUHSC_01496	659	659	100	830.343	659	100	803.968
SAOUHSC_01497	968	968	100	982.616	968	100	858.19
SAOUHSC_01499	986	986	100	878.629	986	100	771.067
SAOUHSC_01500	116	116	100	901.957	116	100	728.336
SAOUHSC_01501	1460	1460	100	963.764	1460	100	920.292
SAOUHSC_01502	1379	1379	100	795.195	1379	100	757.056
SAOUHSC_01503	953	953	100	755.467	953	100	652.038
SAOUHSC_01504	224	224	100	1012.57	224	100	948.344
SAOUHSC_01505	545	545	100	917.594	545	100	827.101
SAOUHSC_01507	119	119	100	896.479	119	100	434.412
SAOUHSC_01508	914	914	100	726.728	914	100	223.766
SAOUHSC_01510	206	206	100	775.68	206	100	224.976
SAOUHSC_01511	890	890	100	899.482	890	100	368.38
SAOUHSC_01512	917	917	100	840.038	917	100	495.783
SAOUHSC_01513	347	347	100	525.156	347	100	479.643
SAOUHSC_01550	200	200	100	12.275	200	100	168.68
SAOUHSC_01551	188	188	100	34.6915	188	100	285.585
SAOUHSC_01553	236	236	100	242.22	236	100	746.419
SAOUHSC_01556	401	401	100	59.6933	401	100	768.175
SAOUHSC_01557	206	206	100	31.932	206	100	969.345
SAOUHSC_01558	242	242	100	132.554	242	100	632.756
SAOUHSC_01569	161	161	100	25.1988	161	100	315.671
SAOUHSC_01570	263	263	100	71.8175	263	100	516.7
SAOUHSC_01582	1205	1205	100	208.406	1205	100	831.209
SAOUHSC_01583	2027	2027	100	779.644	2027	100	685.158
SAOUHSC_01584	869	869	100	848.986	869	100	825.886
SAOUHSC_01585	1751	1751	100	716.817	1751	100	755.467
SAOUHSC_01586	725	725	100	883.745	725	100	876.211
SAOUHSC_01587	737	737	100	815.403	737	100	798.54
SAOUHSC_01588	542	542	100	598.133	542	100	685.282
SAOUHSC_01589	731	731	100	642.743	731	100	644.955
SAOUHSC_01590	506	506	100	847.709	506	100	731.225
SAOUHSC_01591	887	887	100	821.455	887	100	738.618
SAOUHSC_01592	449	449	100	881.145	449	100	904.033
SAOUHSC_01593	542	542	100	803.153	542	100	836.21
SAOUHSC_01594	908	908	100	714.754	908	100	743.515
SAOUHSC_01595	248	248	100	767.254	248	100	766.988
SAOUHSC_01596	755	755	100	794.261	755	100	789.83
SAOUHSC_01597	785	785	100	840.145	785	100	788.778
SAOUHSC_01598	920	920	100	809.597	920	100	731.082
SAOUHSC_01599	1484	1484	100	818.687	1484	100	739.666
SAOUHSC_01600	893	893	100	834.664	893	100	791.996
SAOUHSC_01601	1649	1649	100	850.398	1649	100	798.141
SAOUHSC_01602	1019	1019	100	828.345	1019	100	767.706
SAOUHSC_01603	254	254	100	792.866	254	100	755.425
SAOUHSC_01604	371	371	100	880.531	371	100	800.31
SAOUHSC_01605	1406	1406	100	921.064	1406	100	844.417
SAOUHSC_01606	1133	1133	100	857.54	1133	100	751.381
SAOUHSC_01607	179	179	100	833.592	179	100	633.743
SAOUHSC_01608	92	92	100	959.359	92	100	796.348
SAOUHSC_01609	980	980	100	905.187	980	100	715.57
SAOUHSC_01610	437	437	100	1032.58	437	100	892.929
SAOUHSC_01611	1274	1274	100	805.153	1274	100	764.219
SAOUHSC_01612	983	983	100	895.547	983	100	852.437
SAOUHSC_01613	992	992	100	887.054	992	100	877.751
SAOUHSC_01614	1421	1421	100	792.226	1421	100	750.596
SAOUHSC_01615	1679	1679	100	678.532	1679	100	741.774
SAOUHSC_01617	452	452	100	642.991	452	100	583.029
SAOUHSC_01618	881	881	100	865.545	881	100	858.049
SAOUHSC_01619	230	230	100	775.174	230	100	764.991
SAOUHSC_01620	1337	1337	100	807.719	1337	100	711.396
SAOUHSC_01621	389	389	100	689.568	389	100	689.609
SAOUHSC_01622	362	362	100	730.381	362	100	638.539
SAOUHSC_01623	1355	1355	100	894.756	1355	100	823.142
SAOUHSC_01624	464	464	100	798.386	464	100	849.073
SAOUHSC_01625	557	557	100	786.987	557	100	825.298
SAOUHSC_01626	1061	1061	100	793.155	1061	100	660.744
SAOUHSC_01627	581	581	100	663.881	581	100	488.2
SAOUHSC_01628	218	218	100	699.183	218	100	523.239
SAOUHSC_01629	830	830	100	880.922	830	100	810.518
SAOUHSC_01630	386	386	100	865.008	386	100	802.29
SAOUHSC_01632	1472	1472	100	937.996	1472	100	847.496
SAOUHSC_01633	1346	1346	100	949.941	1346	100	849.779
SAOUHSC_01634	1091	1091	100	666.416	1091	100	673.291
SAOUHSC_01635	524	524	100	635.855	524	100	575.273
SAOUHSC_01636	146	146	100	620.829	146	100	464.904
SAOUHSC_01637	497	497	100	583.811	497	100	380.032
SAOUHSC_01638	320	320	100	579.112	320	100	385.209
SAOUHSC_01639	446	446	100	627.8	446	100	470.794
SAOUHSC_01640	311	311	100	649.698	311	100	541.444
SAOUHSC_01641	920	920	100	610.077	920	100	538.08
SAOUHSC_01643	974	974	100	611.47	974	100	737.769
SAOUHSC_01644	623	623	100	662.764	623	100	781.799
SAOUHSC_01645	329	329	100	714.255	329	100	696.122
SAOUHSC_01646	986	986	100	896.756	986	100	857.823
SAOUHSC_01647	203	203	100	765.837	203	100	654
SAOUHSC_01650	539	539	100	670.844	539	100	596.67
SAOUHSC_01651	149	149	100	775.362	149	100	707.047
SAOUHSC_01652	2075	2075	100	794.612	2075	100	714.307
SAOUHSC_01653	599	599	100	899.085	599	100	809.344
SAOUHSC_01655	410	410	100	635.683	410	100	470.339
SAOUHSC_01656	863	863	100	689.866	863	100	709.13
SAOUHSC_01657	785	785	100	699.144	785	100	721.908
SAOUHSC_01658	890	890	100	817.303	890	100	776.155
SAOUHSC_01659	1346	1346	100	793.342	1346	100	770.889
SAOUHSC_01660	1100	1100	100	668.409	1100	100	620.574
SAOUHSC_01661	677	677	100	862.158	677	100	742.889
SAOUHSC_01662	1106	1106	100	859.089	1106	100	786.627
SAOUHSC_01663	1799	1799	100	930.239	1799	100	803.937
SAOUHSC_01664	818	818	100	673.43	818	100	676.114
SAOUHSC_01665	539	539	100	644.603	539	100	674.787
SAOUHSC_01666	1391	1391	100	827.865	1391	100	799.354
SAOUHSC_01667	746	746	100	933.347	746	100	760.791
SAOUHSC_01668	899	899	100	727.519	899	100	653.321
SAOUHSC_01670	404	404	100	870.257	404	100	809.139
SAOUHSC_01671	344	344	100	725.866	344	100	655.419
SAOUHSC_01672	467	467	100	743.214	467	100	755.717
SAOUHSC_01673	947	947	100	844.062	947	100	787.319
SAOUHSC_01675	698	698	100	783.991	698	100	726.364
SAOUHSC_01676	989	989	100	894.152	989	100	827.566
SAOUHSC_01677	683	683	100	822.012	683	100	718.154
SAOUHSC_01678	176	176	100	764.96	176	100	785.284
SAOUHSC_01679	1346	1346	100	958.915	1346	100	813.377
SAOUHSC_01680	752	752	100	863.382	752	100	797.629
SAOUHSC_01681	938	938	100	824.842	938	100	864.759
SAOUHSC_01682	1139	1139	100	820.091	1139	100	808.969
SAOUHSC_01683	1832	1832	100	868.066	1832	100	843.663
SAOUHSC_01684	626	626	100	753.478	626	100	735.446
SAOUHSC_01685	977	977	100	656.865	977	100	584.217
SAOUHSC_01686	1124	1124	100	662.239	1124	100	699.962
SAOUHSC_01687	128	128	100	1168.05	128	100	1186.28
SAOUHSC_01688	1823	1823	100	945.188	1823	100	797.241
SAOUHSC_01689	251	251	100	698.143	251	100	809.267
SAOUHSC_01690	974	974	100	638.668	974	100	514.403
SAOUHSC_01691	2147	2147	100	625.694	2147	100	523.299
SAOUHSC_01692	431	431	100	646.552	431	100	742.121
SAOUHSC_01693	686	686	100	611.411	686	100	667.64
SAOUHSC_01694	716	716	100	638.619	716	100	697.457
SAOUHSC_01695	353	353	100	708.72	353	100	749.006
SAOUHSC_01696	584	584	100	670.027	584	100	707.171
SAOUHSC_01697	569	569	100	792.221	569	100	691.188
SAOUHSC_01698	290	290	100	792.014	290	100	637.945
SAOUHSC_01699	806	806	100	768.737	806	100	711.06
SAOUHSC_01700	1100	1100	100	807.962	1100	100	786.175
SAOUHSC_01701	527	527	100	783.677	527	100	738.731
SAOUHSC_01702	686	686	100	905.962	686	100	861.12
SAOUHSC_01704	269	269	100	700.223	269	100	415.171
SAOUHSC_01705	704	704	100	633.983	704	100	521.051
SAOUHSC_01706	1220	1220	100	675.243	1220	100	596.915
SAOUHSC_01707	1229	1229	100	901.348	1229	100	773.989
SAOUHSC_01708	752	752	100	888.463	752	100	791.332
SAOUHSC_01709	1361	1361	100	851.041	1361	100	821.721
SAOUHSC_01710	449	449	100	827.555	449	100	791.909
SAOUHSC_01711	914	914	100	891.519	914	100	854.511
SAOUHSC_01712	701	701	100	952.598	701	100	770.007
SAOUHSC_01714	476	476	100	717.828	476	100	751.674
SAOUHSC_01715	623	623	100	763.557	623	100	744.274
SAOUHSC_01716	1268	1268	100	930.691	1268	100	843.845
SAOUHSC_01717	923	923	100	806.97	923	100	755.102
SAOUHSC_01718	638	638	100	769.23	638	100	718.418
SAOUHSC_01719	308	308	100	761.942	308	100	827.873
SAOUHSC_01720	428	428	100	721.428	428	100	729.738
SAOUHSC_01721	260	260	100	851.773	260	100	801.531
SAOUHSC_01722	2630	2630	100	943.86	2630	100	887.44
SAOUHSC_01723	2477	2477	100	763.324	2477	100	760.287
SAOUHSC_01724	668	668	100	675.734	668	100	701.045
SAOUHSC_01727	1142	1142	100	988.828	1142	100	861.843
SAOUHSC_01728	1013	1013	100	993.752	1013	100	851.707
SAOUHSC_01729	146	146	100	859.418	146	100	505.76
SAOUHSC_01730	182	182	100	823.791	182	100	551.148
SAOUHSC_01734	1274	1274	100	920.863	1274	100	846.63
SAOUHSC_01735	773	773	100	752.528	773	100	767.718
SAOUHSC_01736	128	128	100	910.117	128	100	849.227
SAOUHSC_01737	1766	1766	100	915.185	1766	100	866.34
SAOUHSC_01738	1262	1262	100	695.18	1262	100	674.235
SAOUHSC_01739	875	875	100	822.832	875	100	827.741
SAOUHSC_01741	452	452	100	728.095	452	100	731.126
SAOUHSC_01742	2189	2189	100	931.427	2189	100	817.195
SAOUHSC_01743	518	518	100	969.415	518	100	923.705
SAOUHSC_01744	2273	2273	100	897.61	2273	100	808.773
SAOUHSC_01746	2279	2279	100	688.804	2279	100	720.744
SAOUHSC_01747	260	260	100	714.815	260	100	697.635
SAOUHSC_01748	1139	1139	100	897.979	1139	100	838.754
SAOUHSC_01749	1025	1025	100	970.001	1025	100	855.961
SAOUHSC_01750	1004	1004	100	908.427	1004	100	825.752
SAOUHSC_01751	602	602	100	718.229	602	100	786.249
SAOUHSC_01752	455	455	100	840.086	455	100	769.778
SAOUHSC_01753	1292	1292	100	911.392	1292	100	842.7
SAOUHSC_01755	284	284	100	1085.14	284	100	831.324
SAOUHSC_01756	320	320	100	934.222	320	100	748.931
SAOUHSC_01757	308	308	100	704.422	308	100	664.39
SAOUHSC_01758	530	530	100	653.019	530	100	631.638
SAOUHSC_01759	842	842	100	652.278	842	100	687.867
SAOUHSC_01760	119	119	100	757.748	119	100	870.311
SAOUHSC_01761	473	473	100	695.901	473	100	567.706
SAOUHSC_01761a	197	197	100	744.35	197	100	560.65
SAOUHSC_01762	284	284	100	843.651	284	100	688.673
SAOUHSC_01763	656	656	100	746.418	656	100	523.608
SAOUHSC_01764	707	707	100	626.625	707	100	412.211
SAOUHSC_01765	110	110	100	716.609	110	100	477.464
SAOUHSC_01766	1271	1271	100	651.402	1271	100	724.118
SAOUHSC_01767	2630	2630	100	775.389	2630	100	741.914
SAOUHSC_01768	560	560	100	621.646	560	100	715.818
SAOUHSC_01769	1073	1073	100	694.511	1073	100	731.517
SAOUHSC_01770	101	101	100	755.663	101	100	702.624
SAOUHSC_01771	1286	1286	100	855.594	1286	100	802.4
SAOUHSC_01772	974	974	100	977.018	974	100	825.248
SAOUHSC_01773	668	668	100	823.078	668	100	731.274
SAOUHSC_01774	926	926	100	847.297	926	100	777.189
SAOUHSC_01775	815	815	100	770.76	815	100	752.265
SAOUHSC_01776	1346	1346	100	846.418	1346	100	793.134
SAOUHSC_01777	590	590	100	719.01	590	100	690.056
SAOUHSC_01778	1262	1262	100	880.25	1262	100	839.831
SAOUHSC_01779	1301	1301	100	826.441	1301	100	836.204
SAOUHSC_01780	110	110	100	724.209	110	100	599.745
SAOUHSC_01781	929	929	100	777.3	929	100	635.79
SAOUHSC_01782	608	608	100	910.661	608	100	883.421
SAOUHSC_01783	101	101	100	970.089	101	100	953.95
SAOUHSC_01784	356	356	100	1013.53	356	100	972.188
SAOUHSC_01785	200	200	100	958.005	200	100	825.345
SAOUHSC_01786	527	527	100	1003.34	527	100	933.727
SAOUHSC_01787	1493	1493	100	913.112	1493	100	764.545
SAOUHSC_01788	1937	1937	100	867.516	1937	100	831.18
SAOUHSC_01789	122	122	100	783.967	122	100	664.328
SAOUHSC_01791	920	920	100	765.871	920	100	690.959
SAOUHSC_01792	1400	1400	100	854.257	1400	100	777.638
SAOUHSC_01793	470	470	100	945.932	470	100	834.6
SAOUHSC_01794	1025	1025	100	643.017	1025	100	671.889
SAOUHSC_01795	623	623	100	788.663	623	100	655.25
SAOUHSC_01796	872	872	100	781.489	872	100	660.218
SAOUHSC_01797	2630	2630	100	697.16	2630	100	676.728
SAOUHSC_01798	1487	1487	100	649.093	1487	100	537.246
SAOUHSC_01799	1661	1661	100	660.719	1661	100	643.11
SAOUHSC_01800	704	704	100	682.271	704	100	751.851
SAOUHSC_01801	1268	1268	100	884.688	1268	100	780.154
SAOUHSC_01802	857	857	100	928.481	857	100	889.944
SAOUHSC_01803	1361	1361	100	962.56	1361	100	770.603
SAOUHSC_01806	1757	1757	100	949.777	1757	100	838.686
SAOUHSC_01807	923	923	100	937.762	923	100	816.119
SAOUHSC_01808	944	944	100	911.853	944	100	816.229
SAOUHSC_01809	857	857	100	964.202	857	100	745.743
SAOUHSC_01810	1229	1229	100	815.508	1229	100	804.404
SAOUHSC_01811	3197	3197	100	825.109	3197	100	689.44
SAOUHSC_01812	941	941	100	945.861	941	100	841.682
SAOUHSC_01813	1298	1298	100	938.575	1298	100	771.909
SAOUHSC_01814	413	413	100	738.281	413	100	655.608
SAOUHSC_01815	689	689	100	763.687	689	100	717.077
SAOUHSC_01816	1055	1055	100	826.855	1055	100	776.81
SAOUHSC_01817	98	98	100	859.551	98	100	793.133
SAOUHSC_01818	1118	1118	100	953.144	1118	100	847.158
SAOUHSC_01819	500	500	100	1066.98	500	100	924.888
SAOUHSC_01820	1202	1202	100	884.631	1202	100	829.746
SAOUHSC_01821	947	947	100	691.032	947	100	692.223
SAOUHSC_01822	494	494	100	955.893	494	100	934.089
SAOUHSC_01823	770	770	100	917.338	770	100	812.29
SAOUHSC_01824	1223	1223	100	946.981	1223	100	852.226
SAOUHSC_01825	1148	1148	100	763.355	1148	100	601.262
SAOUHSC_01826	140	140	100	657.236	140	100	18.85
SAOUHSC_01827	1694	1694	100	630.853	1694	100	634.694
SAOUHSC_01828	464	464	100	993.293	464	100	920.377
SAOUHSC_01829	602	602	100	923.145	602	100	877.291
SAOUHSC_01830	743	743	100	855.46	743	100	710.969
SAOUHSC_01831	446	446	100	984.076	446	100	862.807
SAOUHSC_01832	1160	1160	100	797.693	1160	100	791.697
SAOUHSC_01833	1604	1604	100	886.386	1604	100	807.629
SAOUHSC_01834	95	95	100	736.558	95	100	807.179
SAOUHSC_01835	1130	1130	100	744.329	1130	100	730.095
SAOUHSC_01836	1466	1466	100	1047.24	1466	100	921.986
SAOUHSC_01837	617	617	100	1052.83	617	100	906.412
SAOUHSC_01838	1274	1274	100	793.042	1274	100	835.551
SAOUHSC_01839	1262	1262	100	805.819	1262	100	767.385
SAOUHSC_01840	905	905	100	733.948	905	100	613.159
SAOUHSC_01841	92	92	100	793.141	92	100	606.043
SAOUHSC_01843	2687	2687	100	886.1	2687	100	769.112
SAOUHSC_01844	89	89	100	895.764	89	100	843.438
SAOUHSC_01845	1667	1667	100	959.122	1667	100	830.094
SAOUHSC_01846	1706	1706	100	884.21	1706	100	791.986
SAOUHSC_01847	632	632	100	926.927	632	100	775.419
SAOUHSC_01849	1169	1169	100	900.058	1169	100	857.674
SAOUHSC_01850	989	989	100	768.205	989	100	747.109
SAOUHSC_01851	113	113	100	888.947	113	100	651.54
SAOUHSC_01852	1091	1091	100	903.499	1091	100	772.667
SAOUHSC_01853	104	104	100	679.038	104	100	502.308
SAOUHSC_01854	1517	1517	100	661.468	1517	100	595.384
SAOUHSC_01855	491	491	100	693.536	491	100	718.114
SAOUHSC_01856	1313	1313	100	698.895	1313	100	700.89
SAOUHSC_01857	3824	3824	100	902.106	3824	100	844.375
SAOUHSC_01858	596	596	100	983.322	596	100	904.57
SAOUHSC_01859	857	857	100	763.324	857	100	708.47
SAOUHSC_01860	311	311	100	766.64	311	100	650.293
SAOUHSC_01861	1076	1076	100	864.218	1076	100	814.742
SAOUHSC_01863	311	311	100	790.511	311	100	588.643
SAOUHSC_01864	842	842	100	943.692	842	100	825.95
SAOUHSC_01865	644	644	100	810.898	644	100	770.811
SAOUHSC_01866	725	725	100	900.508	725	100	840.775
SAOUHSC_01867	848	848	100	959.864	848	100	777.439
SAOUHSC_01868	1409	1409	100	852.744	1409	100	732.371
SAOUHSC_01869	422	422	100	804.976	422	100	575.955
SAOUHSC_01870	695	695	100	622.945	695	100	649.576
SAOUHSC_01871	1661	1661	100	846.214	1661	100	725.691
SAOUHSC_01872	1268	1268	100	920.395	1268	100	769.433
SAOUHSC_01873	6560	6560	100	932.324	6560	100	747.279
SAOUHSC_01874	311	311	100	1017.99	311	100	778.588
SAOUHSC_01875	2417	2417	100	928.439	2417	100	781.168
SAOUHSC_01876	1181	1181	100	1041.51	1181	100	945.345
SAOUHSC_01877	953	953	100	985.005	953	100	981.591
SAOUHSC_01878	563	563	100	779.361	563	100	815.655
SAOUHSC_01879	401	401	100	713.13	401	100	706.249
SAOUHSC_01882	827	827	100	803.357	827	100	660.031
SAOUHSC_01883	119	119	100	883.664	119	100	653.202
SAOUHSC_01884	1001	1001	100	933.335	1001	100	810.308
SAOUHSC_01886	464	464	100	901.136	464	100	791.297
SAOUHSC_01887	1181	1181	100	931.948	1181	100	843.154
SAOUHSC_01888	632	632	100	879.29	632	100	810.601
SAOUHSC_01889	1004	1004	100	950.361	1004	100	884.946
SAOUHSC_01890	1502	1502	100	825.236	1502	100	738.322
SAOUHSC_01891	314	314	100	722.331	314	100	636.261
SAOUHSC_01893	1292	1292	100	805.53	1292	100	596.496
SAOUHSC_01895	854	854	100	684.749	854	100	650.786
SAOUHSC_01896	224	224	100	703.089	224	100	577.871
SAOUHSC_01897	470	470	100	663.598	470	100	508.351
SAOUHSC_01898	443	443	100	638.061	443	100	519.485
SAOUHSC_01899	443	443	100	634.167	443	100	362.26
SAOUHSC_01900	635	635	100	702.586	635	100	17.7323
SAOUHSC_01901	713	713	100	926.983	713	100	844.941
SAOUHSC_01902	302	302	100	829.977	302	100	543.881
SAOUHSC_01903	365	365	100	922.351	365	100	798.34
SAOUHSC_01904	353	353	100	809.433	353	100	690.326
SAOUHSC_01907	833	833	100	901.318	833	100	747.182
SAOUHSC_01908	908	908	100	753.193	908	100	692.931
SAOUHSC_01909	1193	1193	100	994.903	1193	100	905.257
SAOUHSC_01910	1592	1592	100	962.421	1592	100	812.429
SAOUHSC_01912	746	746	100	913.316	746	100	744.182
SAOUHSC_01913	473	473	100	982.165	473	100	837.023
SAOUHSC_01914	257	257	100	1023.22	257	100	916.008
SAOUHSC_01915	1001	1001	100	1047.28	1001	100	702.133
SAOUHSC_01916	1478	1478	100	967.514	1478	100	858.438
SAOUHSC_01917	455	455	100	779.629	455	100	615.996
SAOUHSC_01918	650	650	100	957.423	650	100	839.403
SAOUHSC_01919	995	995	100	939.629	995	100	865.447
SAOUHSC_01920	626	626	100	857.976	626	100	839.446
SAOUHSC_01921	344	344	100	831.654	344	100	742.811
SAOUHSC_01922	551	551	100	990.866	551	100	848.653
SAOUHSC_01923	641	641	100	712.207	641	100	515.819
SAOUHSC_01924	185	185	100	751.589	185	100	756.557
SAOUHSC_01925	176	176	100	742.955	176	100	710.636
SAOUHSC_01926	383	383	100	678.791	383	100	697.003
SAOUHSC_01928	143	143	100	853.42	143	100	614.986
SAOUHSC_01929	101	101	100	928.079	101	100	546.277
SAOUHSC_01930	359	359	100	688.22	359	100	391.462
SAOUHSC_01932	1199	1199	100	673.729	1199	100	42.8157
SAOUHSC_01933	1739	1739	100	161.022	1739	100	312.334
SAOUHSC_01956	539	539	100	630.618	539	100	152.75
SAOUHSC_01958	554	554	100	926.184	554	100	789.316
SAOUHSC_01960	1400	1400	100	902.436	1400	100	772.656
SAOUHSC_01961	923	923	100	801.234	923	100	740.719
SAOUHSC_01962	1037	1037	100	822.079	1037	100	783.41
SAOUHSC_01963	110	110	100	830.1	110	100	575.945
SAOUHSC_01964	503	503	100	800.332	503	100	586.416
SAOUHSC_01966	1223	1223	100	762.585	1223	100	752.098
SAOUHSC_01967	740	740	100	757.038	740	100	765.115
SAOUHSC_01968	422	422	100	775.495	422	100	677.111
SAOUHSC_01969	365	365	100	1055.55	365	100	984.304
SAOUHSC_01971	557	557	100	783.153	557	100	560.795
SAOUHSC_01972	962	962	100	895.223	962	100	796.453
SAOUHSC_01973	941	941	100	993.862	941	100	909.221
SAOUHSC_01974	2936	2936	100	706.942	2936	100	752.443
SAOUHSC_01975	1196	1196	100	660.078	1196	100	660.234
SAOUHSC_01976	98	98	100	882.918	98	100	698.867
SAOUHSC_01977	344	344	100	924.328	344	100	920.922
SAOUHSC_01978	1124	1124	100	747.165	1124	100	720.219
SAOUHSC_01979	464	464	100	722.685	464	100	746.978
SAOUHSC_01980	623	623	100	778.66	623	100	716.258
SAOUHSC_01981	1112	1112	100	1058.41	1112	100	898.352
SAOUHSC_01982	821	821	100	940.868	821	100	854.853
SAOUHSC_01983	1385	1385	100	958.278	1385	100	898.125
SAOUHSC_01984	395	395	100	934.77	395	100	584.066
SAOUHSC_01985	362	362	100	1050.32	362	100	333.536
SAOUHSC_01986	152	152	100	902.526	152	100	826.224
SAOUHSC_01987	599	599	100	810.529	599	100	737.758
SAOUHSC_01988	470	470	100	808.423	470	100	760.8
SAOUHSC_01989	1142	1142	100	957.854	1142	100	909.562
SAOUHSC_01990	728	728	100	875.264	728	100	852.221
SAOUHSC_01991	1457	1457	100	829.316	1457	100	763.757
SAOUHSC_01992	1061	1061	100	924.703	1061	100	797.583
SAOUHSC_01997	446	446	100	747.404	446	100	661.141
SAOUHSC_01998	950	950	100	784.74	950	100	689.94
SAOUHSC_01999	455	455	100	830.699	455	100	687.275
SAOUHSC_02000	1289	1289	100	985.837	1289	100	874.268
SAOUHSC_02001	1043	1043	100	890.891	1043	100	741.588
SAOUHSC_02002	92	92	100	908.283	92	100	793.304
SAOUHSC_02003	1736	1736	100	873.114	1736	100	805.6
SAOUHSC_02004	542	542	100	733.345	542	100	791.244
SAOUHSC_02005	1037	1037	100	802.128	1037	100	754.997
SAOUHSC_02006	977	977	100	889.707	977	100	821.343
SAOUHSC_02008	836	836	100	711.598	836	100	601.092
SAOUHSC_02009	1517	1517	100	681.045	1517	100	682.33
SAOUHSC_02010	290	290	100	687.176	290	100	605.145
SAOUHSC_02011	818	818	100	684.658	818	100	492.872
SAOUHSC_02012	809	809	100	753.787	809	100	758.2
SAOUHSC_02013	515	515	100	664.417	515	100	689.48
SAOUHSC_02014	161	161	100	686.932	161	100	580.149
SAOUHSC_02019	1445	1445	100	29.0775	1445	100	676.308
SAOUHSC_02060	248	248	100	228.165	248	100	40.2984
SAOUHSC_02062	269	269	100	292.357	269	100	14.658
SAOUHSC_02063	185	185	100	312.692	185	100	201.886
SAOUHSC_02064	404	404	100	89.8762	404	100	180.455
SAOUHSC_02065	221	221	100	112.882	221	100	525.09
SAOUHSC_02090	1145	1145	100	865.872	1145	100	688.897
SAOUHSC_02091	530	530	100	987.379	530	100	915.868
SAOUHSC_02092	1256	1256	100	871.619	1256	100	803.468
SAOUHSC_02093	200	200	100	863.105	200	100	798.69
SAOUHSC_02095	464	464	100	739.914	464	100	726.534
SAOUHSC_02096	275	275	100	663.244	275	100	736.04
SAOUHSC_02097	1217	1217	100	741.623	1217	100	723.06
SAOUHSC_02098	629	629	100	889.631	629	100	813.048
SAOUHSC_02099	1043	1043	100	907.839	1043	100	848.169
SAOUHSC_02100	701	701	100	756.213	701	100	720.504
SAOUHSC_02101	386	386	100	749.228	386	100	653.197
SAOUHSC_02102	758	758	100	943.917	758	100	875.722
SAOUHSC_02103	986	986	100	1000.99	986	100	715.304
SAOUHSC_02104	413	413	100	866.676	413	100	457.722
SAOUHSC_02105	110	110	100	760.018	110	100	473.709
SAOUHSC_02106	731	731	100	626.283	731	100	583.268
SAOUHSC_02107	1313	1313	100	871.15	1313	100	824.579
SAOUHSC_02108	500	500	100	916.962	500	100	864.716
SAOUHSC_02109	92	92	100	838.891	92	100	816
SAOUHSC_02110	554	554	100	760.444	554	100	825.206
SAOUHSC_02111	1040	1040	100	834.297	1040	100	750.792
SAOUHSC_02112	530	530	100	846.858	530	100	673.094
SAOUHSC_02113	1361	1361	100	974.041	1361	100	835.392
SAOUHSC_02114	947	947	100	903.517	947	100	843.249
SAOUHSC_02115	146	146	100	914.26	146	100	691.055
SAOUHSC_02116	1427	1427	100	864.064	1427	100	816.634
SAOUHSC_02117	1457	1457	100	977.992	1457	100	893.687
SAOUHSC_02118	302	302	100	911.096	302	100	857.136
SAOUHSC_02119	1538	1538	100	991.741	1538	100	880.223
SAOUHSC_02121	1199	1199	100	726.469	1199	100	690.568
SAOUHSC_02122	2003	2003	100	889.266	2003	100	923.146
SAOUHSC_02123	2192	2192	100	827.788	2192	100	761.007
SAOUHSC_02124	692	692	100	797.675	692	100	753.887
SAOUHSC_02125	302	302	100	812.947	302	100	836.666
SAOUHSC_02126	1295	1295	100	975.378	1295	100	931.751
SAOUHSC_02127	1166	1166	100	791.384	1166	100	774.346
SAOUHSC_02129	326	326	100	745.006	326	100	590.196
SAOUHSC_02130	173	173	100	702.601	173	100	851.838
SAOUHSC_02131	602	602	100	762.234	602	100	737.545
SAOUHSC_02132	821	821	100	1042.27	821	100	827.575
SAOUHSC_02133	1469	1469	100	1023.09	1469	100	879.823
SAOUHSC_02134	1076	1076	100	957.224	1076	100	858.842
SAOUHSC_02135	794	794	100	1007.28	794	100	882.155
SAOUHSC_02136	107	107	100	971.925	107	100	795.215
SAOUHSC_02137	1562	1562	100	892.953	1562	100	849.978
SAOUHSC_02138	1097	1097	100	896.056	1097	100	755.243
SAOUHSC_02139	560	560	100	800.177	560	100	816.041
SAOUHSC_02140	929	929	100	883.471	929	100	817.346
SAOUHSC_02141	173	173	100	745.457	173	100	552.717
SAOUHSC_02142	1379	1379	100	940.77	1379	100	896.732
SAOUHSC_02143	1028	1028	100	785.845	1028	100	771.37
SAOUHSC_02144	401	401	100	1015.26	401	100	522.995
SAOUHSC_02145	173	173	100	1055.31	173	100	571.347
SAOUHSC_02146	1040	1040	100	870.594	1040	100	794.188
SAOUHSC_02147	842	842	100	681.167	842	100	550.581
SAOUHSC_02148	482	482	100	681.012	482	100	611.282
SAOUHSC_02149	524	524	100	661.443	524	100	549.034
SAOUHSC_02150	563	563	100	676.346	563	100	773.227
SAOUHSC_02151	740	740	100	700.27	740	100	675.277
SAOUHSC_02152	872	872	100	801.689	872	100	693.92
SAOUHSC_02153	680	680	100	699.313	680	100	531.366
SAOUHSC_02154	896	896	100	696.18	896	100	761.15
SAOUHSC_02155	380	380	100	731.661	380	100	774.576
SAOUHSC_02156	176	176	100	729.46	176	100	513.761
SAOUHSC_02157	98	98	100	771.337	98	100	700.571
SAOUHSC_02158	1286	1286	100	919.241	1286	100	867.746
SAOUHSC_02160	290	290	100	757.386	290	100	210.921
SAOUHSC_02161	1754	1754	100	730.013	1754	100	497.421
SAOUHSC_02202	149	149	100	782.228	149	100	85.255
SAOUHSC_02203	206	206	100	406.379	206	100	203.01
SAOUHSC_02205	536	536	100	598.823	536	100	169.761
SAOUHSC_02206	194	194	100	31.8814	194	100	47.2062
SAOUHSC_02211	371	371	100	692.526	371	100	13.4016
SAOUHSC_02219	671	671	100	118.072	671	100	121.158
SAOUHSC_02223	260	260	100	647.965	260	100	71
SAOUHSC_02224	161	161	100	674.46	161	100	247.727
SAOUHSC_02225	320	320	100	670.419	320	100	14.7063
SAOUHSC_02227	140	140	100	709.207	140	100	445.457
SAOUHSC_02228	197	197	100	183.198	197	100	97.198
SAOUHSC_02241	1016	1016	100	713.142	1016	100	614.317
SAOUHSC_02243	1055	1055	100	776.243	1055	100	766.076
SAOUHSC_02244	1223	1223	100	961.567	1223	100	791.581
SAOUHSC_02247	1307	1307	100	741.988	1307	100	612.376
SAOUHSC_02254	1616	1616	100	1073.81	1616	100	944.61
SAOUHSC_02255	284	284	100	939.109	284	100	977.338
SAOUHSC_02256	743	743	100	811.555	743	100	599.458
SAOUHSC_02257	1259	1259	100	879.677	1259	100	748.89
SAOUHSC_02258	626	626	100	826.935	626	100	794.363
SAOUHSC_02259	785	785	100	996.478	785	100	847.01
SAOUHSC_02260	134	134	100	871.896	134	100	457.672
SAOUHSC_02261	569	569	100	760.654	569	100	449.452
SAOUHSC_02262	140	140	100	708.629	140	100	425.814
SAOUHSC_02264	1244	1244	100	693.932	1244	100	639.658
SAOUHSC_02265	626	626	100	745.096	626	100	773.145
SAOUHSC_02266	107	107	100	813.636	107	100	442.673
SAOUHSC_02267	959	959	100	952.807	959	100	913.482
SAOUHSC_02268	1484	1484	100	952.957	1484	100	901.033
SAOUHSC_02269	950	950	100	765.603	950	100	741.235
SAOUHSC_02270	1250	1250	100	928.946	1250	100	805.626
SAOUHSC_02271	224	224	100	1084.34	224	100	918.147
SAOUHSC_02272	986	986	100	1064.22	986	100	878.476
SAOUHSC_02273	635	635	100	870.257	635	100	857.699
SAOUHSC_02274	1928	1928	100	795.666	1928	100	757.739
SAOUHSC_02275	128	128	100	844.641	128	100	663.32
SAOUHSC_02276	1610	1610	100	804.894	1610	100	698.637
SAOUHSC_02277	1025	1025	100	1006.05	1025	100	865.477
SAOUHSC_02278	410	410	100	928.934	410	100	816.332
SAOUHSC_02279	662	662	100	882.456	662	100	774.047
SAOUHSC_02280	434	434	100	811.698	434	100	682.007
SAOUHSC_02281	1688	1688	100	1008.62	1688	100	915.627
SAOUHSC_02282	1769	1769	100	925.525	1769	100	856.01
SAOUHSC_02283	254	254	100	1040.92	254	100	881.858
SAOUHSC_02284	1004	1004	100	993.052	1004	100	917.891
SAOUHSC_02285	1529	1529	100	1006.36	1529	100	891.121
SAOUHSC_02286	1046	1046	100	930.4	1046	100	873.397
SAOUHSC_02287	1370	1370	100	983.042	1370	100	887.048
SAOUHSC_02288	572	572	100	936.528	572	100	785.136
SAOUHSC_02289	1268	1268	100	896.696	1268	100	753.361
SAOUHSC_02294	107	107	100	1203.88	107	100	1034.12
SAOUHSC_02296	455	455	100	826.58	455	100	808.27
SAOUHSC_02297	2150	2150	100	835.739	2150	100	764.206
SAOUHSC_02298	770	770	100	809.825	770	100	766.961
SAOUHSC_02299	509	509	100	1001.54	509	100	861.756
SAOUHSC_02300	326	326	100	965.221	326	100	758.88
SAOUHSC_02303	362	362	100	884.597	362	100	794.555
SAOUHSC_02304	170	170	100	956.865	170	100	831.365
SAOUHSC_02305	1148	1148	100	1064.92	1148	100	904.706
SAOUHSC_02306	359	359	100	972.763	359	100	925.738
SAOUHSC_02307	491	491	100	879.257	491	100	749.24
SAOUHSC_02308	1583	1583	100	892.287	1583	100	771.585
SAOUHSC_02309	479	479	100	846.574	479	100	661.856
SAOUHSC_02310	560	560	100	1044.82	560	100	935.812
SAOUHSC_02311	1973	1973	100	1040.6	1973	100	890.474
SAOUHSC_02312	1676	1676	100	891.841	1676	100	760.508
SAOUHSC_02313	110	110	100	795.727	110	100	665.009
SAOUHSC_02314	2657	2657	100	883.664	2657	100	827.973
SAOUHSC_02315	695	695	100	906.403	695	100	792.56
SAOUHSC_02316	1520	1520	100	1044.26	1520	100	920.838
SAOUHSC_02317	1358	1358	100	897.711	1358	100	798.677
SAOUHSC_02318	1070	1070	100	1026.78	1070	100	872.095
SAOUHSC_02319	1202	1202	100	853.182	1202	100	778.2
SAOUHSC_02320	137	137	100	719.518	137	100	616.161
SAOUHSC_02321	209	209	100	774.909	209	100	646.292
SAOUHSC_02322	293	293	100	855.679	293	100	782.713
SAOUHSC_02323	1484	1484	100	881.584	1484	100	819.131
SAOUHSC_02324	647	647	100	963.782	647	100	738.371
SAOUHSC_02325	107	107	100	977.168	107	100	421.841
SAOUHSC_02326	92	92	100	961.88	92	100	62.4022
SAOUHSC_02327	872	872	100	958.251	872	100	831.091
SAOUHSC_02328	641	641	100	1064.45	641	100	934.604
SAOUHSC_02329	791	791	100	1041.49	791	100	877.415
SAOUHSC_02330	830	830	100	997.116	830	100	796.699
SAOUHSC_02331	689	689	100	849.89	689	100	768.292
SAOUHSC_02332	131	131	100	941.603	131	100	760.023
SAOUHSC_02333	695	695	100	1139.91	695	100	1035.19
SAOUHSC_02334	395	395	100	759.456	395	100	668.073
SAOUHSC_02335	503	503	100	720.978	503	100	859.654
SAOUHSC_02336	440	440	100	985.441	440	100	1006.95
SAOUHSC_02337	1265	1265	100	963.58	1265	100	857.719
SAOUHSC_02338	233	233	100	794.232	233	100	592.893
SAOUHSC_02339	92	92	100	853.293	92	100	789.967
SAOUHSC_02340	404	404	100	1031.29	404	100	863.495
SAOUHSC_02341	1412	1412	100	917.685	1412	100	878.378
SAOUHSC_02343	866	866	100	886.197	866	100	806.482
SAOUHSC_02345	1508	1508	100	988.77	1508	100	936.678
SAOUHSC_02346	539	539	100	939.02	539	100	790.51
SAOUHSC_02347	521	521	100	940.747	521	100	952.935
SAOUHSC_02349	212	212	100	1051.22	212	100	863.307
SAOUHSC_02350	728	728	100	996.239	728	100	802.661
SAOUHSC_02351	452	452	100	826.507	452	100	682.323
SAOUHSC_02352	1127	1127	100	1018.33	1127	100	912.455
SAOUHSC_02353	629	629	100	982.769	629	100	897.283
SAOUHSC_02354	1238	1238	100	985.027	1238	100	813.781
SAOUHSC_02355	524	524	100	893.437	524	100	871.643
SAOUHSC_02356	419	419	100	887.289	419	100	773.169
SAOUHSC_02357	1097	1097	100	978.71	1097	100	863.974
SAOUHSC_02358	752	752	100	905.815	752	100	827.028
SAOUHSC_02359	1076	1076	100	1084.94	1076	100	924.336
SAOUHSC_02360	599	599	100	1060.74	599	100	902.788
SAOUHSC_02361	254	254	100	910.358	254	100	918.673
SAOUHSC_02362	1316	1316	100	952.692	1316	100	770.024
SAOUHSC_02363	1427	1427	100	832.561	1427	100	800.245
SAOUHSC_02364	335	335	100	1013.49	335	100	877.343
SAOUHSC_02365	1259	1259	100	1039.97	1259	100	839.727
SAOUHSC_02366	860	860	100	1033.82	860	100	959.558
SAOUHSC_02367	521	521	100	811.543	521	100	754.115
SAOUHSC_02368	1610	1610	100	970.261	1610	100	836.952
SAOUHSC_02369	530	530	100	884.653	530	100	820.002
SAOUHSC_02370	860	860	100	988.355	860	100	838.116
SAOUHSC_02371	803	803	100	1070.49	803	100	964.304
SAOUHSC_02372	671	671	100	749.118	671	100	683.051
SAOUHSC_02373	1193	1193	100	1033.75	1193	100	893.646
SAOUHSC_02374	1184	1184	100	951.736	1184	100	893.421
SAOUHSC_02375	470	470	100	975.228	470	100	864.057
SAOUHSC_02376	350	350	100	913.394	350	100	832.96
SAOUHSC_02377	1301	1301	100	997.158	1301	100	878.641
SAOUHSC_02378	128	128	100	955.297	128	100	754.312
SAOUHSC_02379	662	662	100	1055.39	662	100	553.056
SAOUHSC_02380	710	710	100	1058.94	710	100	883.187
SAOUHSC_02381	443	443	100	779.106	443	100	837.503
SAOUHSC_02382	413	413	100	656.295	413	100	747.022
SAOUHSC_02383	1373	1373	100	783.897	1373	100	782.843
SAOUHSC_02384	230	230	100	1076.68	230	100	814.574
SAOUHSC_02385	857	857	100	978.308	857	100	850.436
SAOUHSC_02386	224	224	100	1054.58	224	100	946.196
SAOUHSC_02387	665	665	100	889.198	665	100	789.583
SAOUHSC_02388	320	320	100	1098.64	320	100	896.519
SAOUHSC_02389	980	980	100	1076.64	980	100	954.493
SAOUHSC_02390	1091	1091	100	866.627	1091	100	696.312
SAOUHSC_02391	104	104	100	949.49	104	100	675.481
SAOUHSC_02396	857	857	100	838.706	857	100	812.498
SAOUHSC_02397	782	782	100	1013.37	782	100	778.864
SAOUHSC_02399	1805	1805	100	1012.02	1805	100	925.346
SAOUHSC_02400	1538	1538	100	1060.47	1538	100	890.562
SAOUHSC_02401	2132	2132	100	910.247	2132	100	835.91
SAOUHSC_02402	434	434	100	985.24	434	100	893.901
SAOUHSC_02403	1106	1106	100	858.266	1106	100	837.616
SAOUHSC_02404	7436	7436	100	1016.34	7436	100	851.205
SAOUHSC_02405	1355	1355	100	941.934	1355	100	865.468
SAOUHSC_02406	932	932	100	812.602	932	100	703.238
SAOUHSC_02407	809	809	100	907.696	809	100	772.947
SAOUHSC_02409	908	908	100	860.814	908	100	734.422
SAOUHSC_02411	104	104	100	986.01	104	100	286.442
SAOUHSC_02412	116	116	100	997.853	116	100	743.543
SAOUHSC_02416	185	185	100	1045.72	185	100	788.843
SAOUHSC_02418	1442	1442	100	1048.6	1442	100	660.669
SAOUHSC_02419	473	473	100	800.975	473	100	370.137
SAOUHSC_02420	1343	1343	100	794.154	1343	100	215.057
SAOUHSC_02422	683	683	100	1009.97	683	100	675.848
SAOUHSC_02423	1187	1187	100	797.992	1187	100	786.615
SAOUHSC_02424	515	515	100	882.614	515	100	801.276
SAOUHSC_02425	260	260	100	907.558	260	100	791.669
SAOUHSC_02426	1193	1193	100	919.975	1193	100	842.966
SAOUHSC_02427	968	968	100	988.427	968	100	802.187
SAOUHSC_02428	1031	1031	100	970.572	1031	100	819.303
SAOUHSC_02430	983	983	100	791.39	983	100	818.644
SAOUHSC_02432	125	125	100	699.176	125	100	568.608
SAOUHSC_02433	1070	1070	100	716.247	1070	100	744.01
SAOUHSC_02434	1757	1757	100	918.263	1757	100	823.446
SAOUHSC_02435	1193	1193	100	840.876	1193	100	789.131
SAOUHSC_02436	1976	1976	100	977.356	1976	100	838.088
SAOUHSC_02441	509	509	100	684.534	509	100	696.407
SAOUHSC_02442	239	239	100	714.987	239	100	788.335
SAOUHSC_02443	536	536	100	690.08	536	100	705.451
SAOUHSC_02444	1562	1562	100	990.576	1562	100	902.851
SAOUHSC_02445	1001	1001	100	1057.85	1001	100	860.171
SAOUHSC_02447	1001	1001	100	1070.85	1001	100	875.14
SAOUHSC_02448	884	884	100	746.058	884	100	748.08
SAOUHSC_02449	1412	1412	100	989.472	1412	100	895.25
SAOUHSC_02450	1712	1712	100	1028.67	1712	100	925.822
SAOUHSC_02451	311	311	100	1135.17	311	100	1033.99
SAOUHSC_02452	980	980	100	976.184	980	100	929.493
SAOUHSC_02453	932	932	100	1069.79	932	100	971.069
SAOUHSC_02454	515	515	100	1013.44	515	100	886.814
SAOUHSC_02455	428	428	100	1033.46	428	100	1004.39
SAOUHSC_02456	791	791	100	848.777	791	100	761.192
SAOUHSC_02457	740	740	100	1106.18	740	100	997.019
SAOUHSC_02458	608	608	100	761.164	608	100	482.092
SAOUHSC_02459	125	125	100	682.208	125	100	519.424
SAOUHSC_02460	848	848	100	780.695	848	100	758.975
SAOUHSC_02461	416	416	100	801.952	416	100	670.649
SAOUHSC_02462	167	167	100	934.713	167	100	903.533
SAOUHSC_02463	2423	2423	100	879.786	2423	100	953.96
SAOUHSC_02464	854	854	100	685.933	854	100	737.659
SAOUHSC_02465	815	815	100	924.924	815	100	748.47
SAOUHSC_02467	704	704	100	1031.71	704	100	940.591
SAOUHSC_02468	1664	1664	100	1094.08	1664	100	937.08
SAOUHSC_02469	239	239	100	994.778	239	100	496.515
SAOUHSC_02470	182	182	100	895.593	182	100	520.423
SAOUHSC_02477	398	398	100	1049.45	398	100	841.317
SAOUHSC_02478	437	437	100	1012.75	437	100	891.753
SAOUHSC_02480	803	803	100	1030.59	803	100	912.101
SAOUHSC_02481	806	806	100	1045.36	806	100	896.261
SAOUHSC_02482	860	860	100	943.613	860	100	866.14
SAOUHSC_02483	809	809	100	1050.31	809	100	930.084
SAOUHSC_02484	368	368	100	1129.61	368	100	990.201
SAOUHSC_02485	944	944	100	966.841	944	100	904.501
SAOUHSC_02486	389	389	100	1149.07	389	100	1059.27
SAOUHSC_02487	365	365	100	1160.95	365	100	1000.91
SAOUHSC_02488	113	113	100	1023.31	113	100	795.478
SAOUHSC_02489	218	218	100	928.009	218	100	737.289
SAOUHSC_02490	647	647	100	1043.55	647	100	907.297
SAOUHSC_02491	1292	1292	100	988.362	1292	100	813.635
SAOUHSC_02492	440	440	100	986.286	440	100	870.223
SAOUHSC_02493	179	179	100	911.944	179	100	823.24
SAOUHSC_02494	500	500	100	844.286	500	100	861.27
SAOUHSC_02495	359	359	100	776.298	359	100	729.028
SAOUHSC_02496	536	536	100	802.877	536	100	742.291
SAOUHSC_02498	398	398	100	982.92	398	100	924.334
SAOUHSC_02499	185	185	100	1154.32	185	100	1050.81
SAOUHSC_02500	539	539	100	1166.57	539	100	991.664
SAOUHSC_02501	317	317	100	1033.66	317	100	902.161
SAOUHSC_02502	368	368	100	1103.4	368	100	1001.57
SAOUHSC_02503	263	263	100	1013.33	263	100	916.346
SAOUHSC_02504	209	209	100	924.086	209	100	844.536
SAOUHSC_02505	434	434	100	974.235	434	100	874.304
[truncated: 480 more rows]
