# Supplementary material for: Genomic and transcriptomic comparison between Staphylococcus aureus strains associated with high and low within herd prevalence of intra-mammary infection
Source: BMC Microbiol. 2017 Jan 19;17:21. doi: 10.1186/s12866-017-0931-8 (PMC5247818; doi:10.1186/s12866-017-0931-8)
Supplement: Additional file 5: — List of shared and unique genes for single reference sequence representing genotype GTB/ST8ra and GTS/ST398ra. The gene annotation (Category, Subcategory, Subsystem, Role) was reported for each entry. (XLS 762 kb) [file 12866_2017_931_MOESM5_ESM.xls]

## Sheet: GTB ST8ra-GTS ST398ra cds
Feature_GTB/ST8ra	Feature_GTS/ST398ra	Category	Subcategory	Subsystem	Role
fig|6666666.84847.peg.1	fig|6666666.84857.peg.295	UNKNOWN
fig|6666666.84847.peg.10	fig|6666666.84857.peg.286	Carbohydrates	Di- and oligosaccharides	Lactose and Galactose Uptake and Utilization	PTS system, lactose-specific IIA component (EC 2.7.1.69)
fig|6666666.84847.peg.100	fig|6666666.84857.peg.192	UNKNOWN
fig|6666666.84847.peg.1000	fig|6666666.84857.peg.2647	UNKNOWN
fig|6666666.84847.peg.1001	fig|6666666.84857.peg.2646	Nucleosides and Nucleotides	Pyrimidines	pyrimidine conversions	Cytidylate kinase (EC 2.7.4.25)
fig|6666666.84847.peg.1002	fig|6666666.84857.peg.2645	Amino Acids and Derivatives	Glutamine, glutamate, aspartate, asparagine; ammonia assimilation	Glutamine, Glutamate, Aspartate and Asparagine Biosynthesis	L-asparaginase (EC 3.5.1.1)
fig|6666666.84847.peg.1003	fig|6666666.84857.peg.2644	Nucleosides and Nucleotides	Pyrimidines	pyrimidine conversions	Thioredoxin reductase (EC 1.8.1.9)
fig|6666666.84847.peg.1003	fig|6666666.84857.peg.2644	Sulfur Metabolism	Sulfur Metabolism - no subcategory	Thioredoxin-disulfide reductase	Thioredoxin reductase (EC 1.8.1.9)
fig|6666666.84847.peg.1004	fig|6666666.84857.peg.2642	Virulence, Disease and Defense	Adhesion	Adhesins in Staphylococcus	Elastin binding protein EbpS
fig|6666666.84847.peg.1005	fig|6666666.84857.peg.2641	DNA Metabolism	DNA repair	DNA repair, bacterial RecFOR pathway	ATP-dependent DNA helicase RecS (RecQ family)
fig|6666666.84847.peg.1006	fig|6666666.84857.peg.2640	UNKNOWN
fig|6666666.84847.peg.1007	fig|6666666.84857.peg.2639	Respiration	Respiration - no subcategory	Soluble cytochromes and functionally related electron carriers	Ferredoxin
fig|6666666.84847.peg.1008	fig|6666666.84857.peg.2638	Cofactors, Vitamins, Prosthetic Groups, Pigments	Riboflavin, FMN, FAD	Riboflavin, FMN and FAD metabolism	Substrate-specific component RibU of riboflavin ECF transporter
fig|6666666.84847.peg.1008	fig|6666666.84857.peg.2638	Membrane Transport	Membrane Transport - no subcategory	ECF class transporters	Substrate-specific component RibU of riboflavin ECF transporter
fig|6666666.84847.peg.1009	fig|6666666.84857.peg.2637	UNKNOWN
fig|6666666.84847.peg.101	fig|6666666.84857.peg.191	Amino Acids and Derivatives	Branched-chain amino acids	Isoleucine degradation	Butyryl-CoA dehydrogenase (EC 1.3.8.1)
fig|6666666.84847.peg.101	fig|6666666.84857.peg.191	Amino Acids and Derivatives	Branched-chain amino acids	Valine degradation	Butyryl-CoA dehydrogenase (EC 1.3.8.1)
fig|6666666.84847.peg.101	fig|6666666.84857.peg.191	Carbohydrates	Fermentation	Acetyl-CoA fermentation to Butyrate	Butyryl-CoA dehydrogenase (EC 1.3.8.1)
fig|6666666.84847.peg.101	fig|6666666.84857.peg.191	Carbohydrates	Fermentation	Butanol Biosynthesis	Butyryl-CoA dehydrogenase (EC 1.3.8.1)
fig|6666666.84847.peg.101	fig|6666666.84857.peg.191	Cofactors, Vitamins, Prosthetic Groups, Pigments	Folate and pterines	5-FCL-like protein	Butyryl-CoA dehydrogenase (EC 1.3.8.1)
fig|6666666.84847.peg.101	fig|6666666.84857.peg.191	Respiration	Electron accepting reactions	Anaerobic respiratory reductases	Butyryl-CoA dehydrogenase (EC 1.3.8.1)
fig|6666666.84847.peg.1012	fig|6666666.84857.peg.2635	UNKNOWN
fig|6666666.84847.peg.1013	fig|6666666.84857.peg.2568	UNKNOWN
fig|6666666.84847.peg.1014	fig|6666666.84857.peg.2567	UNKNOWN
fig|6666666.84847.peg.1015	fig|6666666.84857.peg.2566	Potassium metabolism	Potassium metabolism - no subcategory	Potassium homeostasis	Osmosensitive K+ channel histidine kinase KdpD (EC 2.7.3.-)
fig|6666666.84847.peg.1016	fig|6666666.84857.peg.2565	UNKNOWN
fig|6666666.84847.peg.1017	fig|6666666.84857.peg.2564	RNA Metabolism	RNA processing and modification	RNA pseudouridine syntheses	Ribosomal large subunit pseudouridine synthase B (EC 4.2.1.70)
fig|6666666.84847.peg.1018	fig|6666666.84857.peg.2563	UNKNOWN
fig|6666666.84847.peg.1019	fig|6666666.84857.peg.2562	UNKNOWN
fig|6666666.84847.peg.102	fig|6666666.84857.peg.190	Amino Acids and Derivatives	Arginine; urea cycle, polyamines	Urea decomposition	Eukaryotic-type low-affinity urea transporter
fig|6666666.84847.peg.1020	fig|6666666.84857.peg.2561	UNKNOWN
fig|6666666.84847.peg.1021	fig|6666666.84857.peg.2560	UNKNOWN
fig|6666666.84847.peg.1022	fig|6666666.84857.peg.2559	Stress Response	Oxidative stress	Oxidative stress	Ferric uptake regulation protein FUR
fig|6666666.84847.peg.1023	fig|6666666.84857.peg.2558	Cofactors, Vitamins, Prosthetic Groups, Pigments	NAD and NADP	NAD and NADP cofactor biosynthesis global	ADP-ribose pyrophosphatase (EC 3.6.1.13)
fig|6666666.84847.peg.1023	fig|6666666.84857.peg.2558	Nucleosides and Nucleotides	Detoxification	Nudix proteins (nucleoside triphosphate hydrolases)	ADP-ribose pyrophosphatase (EC 3.6.1.13)
fig|6666666.84847.peg.1024	fig|6666666.84857.peg.2557	UNKNOWN
fig|6666666.84847.peg.1025	fig|6666666.84857.peg.2556	UNKNOWN
fig|6666666.84847.peg.1026	fig|6666666.84857.peg.2555	UNKNOWN
fig|6666666.84847.peg.1027	fig|6666666.84857.peg.2554	Amino Acids and Derivatives	Proline and 4-hydroxyproline	A Hypothetical Protein Related to Proline Metabolism	Pyrroline-5-carboxylate reductase (EC 1.5.1.2)
fig|6666666.84847.peg.1027	fig|6666666.84857.peg.2554	Amino Acids and Derivatives	Proline and 4-hydroxyproline	Proline Synthesis	Pyrroline-5-carboxylate reductase (EC 1.5.1.2)
fig|6666666.84847.peg.1028	fig|6666666.84857.peg.2553	RNA Metabolism	RNA processing and modification	tRNA processing	Ribonuclease Z (EC 3.1.26.11)
fig|6666666.84847.peg.1029	fig|6666666.84857.peg.2552	Carbohydrates	Central carbohydrate metabolism	Pentose phosphate pathway	Glucose-6-phosphate 1-dehydrogenase (EC 1.1.1.49)
fig|6666666.84847.peg.103	fig|6666666.84857.peg.189	Amino Acids and Derivatives	Arginine; urea cycle, polyamines	Urea decomposition	Urease gamma subunit (EC 3.5.1.5)
fig|6666666.84847.peg.103	fig|6666666.84857.peg.189	Amino Acids and Derivatives	Arginine; urea cycle, polyamines	Urease subunits	Urease gamma subunit (EC 3.5.1.5)
fig|6666666.84847.peg.103	fig|6666666.84857.peg.189	Protein Metabolism	Protein processing and modification	G3E family of P-loop GTPases (metallocenter biosynthesis)	Urease gamma subunit (EC 3.5.1.5)
fig|6666666.84847.peg.1031	fig|6666666.84857.peg.2551	UNKNOWN
fig|6666666.84847.peg.1032	fig|6666666.84857.peg.2550	UNKNOWN
fig|6666666.84847.peg.1033	fig|6666666.84857.peg.2549	UNKNOWN
fig|6666666.84847.peg.1034	fig|6666666.84857.peg.2548	UNKNOWN
fig|6666666.84847.peg.1035	fig|6666666.84857.peg.2547	Carbohydrates	Central carbohydrate metabolism	Pentose phosphate pathway	6-phosphogluconate dehydrogenase, decarboxylating (EC 1.1.1.44)
fig|6666666.84847.peg.1035	fig|6666666.84857.peg.2547	Carbohydrates	Monosaccharides	D-gluconate and ketogluconates metabolism	6-phosphogluconate dehydrogenase, decarboxylating (EC 1.1.1.44)
fig|6666666.84847.peg.1036	fig|6666666.84857.peg.2546	UNKNOWN
fig|6666666.84847.peg.1037	fig|6666666.84857.peg.2545	UNKNOWN
fig|6666666.84847.peg.1038	fig|6666666.84857.peg.2544	UNKNOWN
fig|6666666.84847.peg.1039	fig|6666666.84857.peg.2543	UNKNOWN
fig|6666666.84847.peg.104	fig|6666666.84857.peg.188	Amino Acids and Derivatives	Arginine; urea cycle, polyamines	Urea decomposition	Urease beta subunit (EC 3.5.1.5)
fig|6666666.84847.peg.104	fig|6666666.84857.peg.188	Amino Acids and Derivatives	Arginine; urea cycle, polyamines	Urease subunits	Urease beta subunit (EC 3.5.1.5)
fig|6666666.84847.peg.104	fig|6666666.84857.peg.188	Protein Metabolism	Protein processing and modification	G3E family of P-loop GTPases (metallocenter biosynthesis)	Urease beta subunit (EC 3.5.1.5)
fig|6666666.84847.peg.1040	fig|6666666.84857.peg.2542	Amino Acids and Derivatives	Branched-chain amino acids	Isoleucine degradation	Dihydrolipoamide acyltransferase component of branched-chain alpha-keto acid dehydrogenase complex (EC 2.3.1.168)
fig|6666666.84847.peg.1040	fig|6666666.84857.peg.2542	Amino Acids and Derivatives	Branched-chain amino acids	Valine degradation	Dihydrolipoamide acyltransferase component of branched-chain alpha-keto acid dehydrogenase complex (EC 2.3.1.168)
fig|6666666.84847.peg.1040	fig|6666666.84857.peg.2542	Carbohydrates	Central carbohydrate metabolism	Dehydrogenase complexes	Dihydrolipoamide acyltransferase component of branched-chain alpha-keto acid dehydrogenase complex (EC 2.3.1.168)
fig|6666666.84847.peg.1041	fig|6666666.84857.peg.2541	Amino Acids and Derivatives	Branched-chain amino acids	Isoleucine degradation	Branched-chain alpha-keto acid dehydrogenase, E1 component, beta subunit (EC 1.2.4.4)
fig|6666666.84847.peg.1041	fig|6666666.84857.peg.2541	Amino Acids and Derivatives	Branched-chain amino acids	Valine degradation	Branched-chain alpha-keto acid dehydrogenase, E1 component, beta subunit (EC 1.2.4.4)
fig|6666666.84847.peg.1041	fig|6666666.84857.peg.2541	Carbohydrates	Central carbohydrate metabolism	Dehydrogenase complexes	Branched-chain alpha-keto acid dehydrogenase, E1 component, beta subunit (EC 1.2.4.4)
fig|6666666.84847.peg.1042	fig|6666666.84857.peg.2540	Amino Acids and Derivatives	Branched-chain amino acids	Isoleucine degradation	Branched-chain alpha-keto acid dehydrogenase, E1 component, alpha subunit (EC 1.2.4.4)
fig|6666666.84847.peg.1042	fig|6666666.84857.peg.2540	Amino Acids and Derivatives	Branched-chain amino acids	Valine degradation	Branched-chain alpha-keto acid dehydrogenase, E1 component, alpha subunit (EC 1.2.4.4)
fig|6666666.84847.peg.1042	fig|6666666.84857.peg.2540	Carbohydrates	Central carbohydrate metabolism	Dehydrogenase complexes	Branched-chain alpha-keto acid dehydrogenase, E1 component, alpha subunit (EC 1.2.4.4)
fig|6666666.84847.peg.1043	fig|6666666.84857.peg.2539	Amino Acids and Derivatives	Branched-chain amino acids	Isoleucine degradation	Dihydrolipoamide dehydrogenase of branched-chain alpha-keto acid dehydrogenase (EC 1.8.1.4)
fig|6666666.84847.peg.1043	fig|6666666.84857.peg.2539	Amino Acids and Derivatives	Branched-chain amino acids	Valine degradation	Dihydrolipoamide dehydrogenase of branched-chain alpha-keto acid dehydrogenase (EC 1.8.1.4)
fig|6666666.84847.peg.1043	fig|6666666.84857.peg.2539	Carbohydrates	Central carbohydrate metabolism	Dehydrogenase complexes	Dihydrolipoamide dehydrogenase of branched-chain alpha-keto acid dehydrogenase (EC 1.8.1.4)
fig|6666666.84847.peg.1044	fig|6666666.84857.peg.2538	DNA Metabolism	DNA repair	DNA repair, bacterial	DNA repair protein RecN
fig|6666666.84847.peg.1045	fig|6666666.84857.peg.2537	Amino Acids and Derivatives	Arginine; urea cycle, polyamines	Arginine and Ornithine Degradation	Arginine pathway regulatory protein ArgR, repressor of arg regulon
fig|6666666.84847.peg.1045	fig|6666666.84857.peg.2537	Amino Acids and Derivatives	Arginine; urea cycle, polyamines	Arginine Biosynthesis extended	Arginine pathway regulatory protein ArgR, repressor of arg regulon
fig|6666666.84847.peg.1045	fig|6666666.84857.peg.2537	Amino Acids and Derivatives	Arginine; urea cycle, polyamines	Arginine Biosynthesis -- gjo	Arginine pathway regulatory protein ArgR, repressor of arg regulon
fig|6666666.84847.peg.1045	fig|6666666.84857.peg.2537	Amino Acids and Derivatives	Arginine; urea cycle, polyamines	Arginine Deiminase Pathway	Arginine pathway regulatory protein ArgR, repressor of arg regulon
fig|6666666.84847.peg.1047	fig|6666666.84857.peg.2535	DNA Metabolism	DNA repair	DNA repair, bacterial	Exodeoxyribonuclease VII small subunit (EC 3.1.11.6)
fig|6666666.84847.peg.1048	fig|6666666.84857.peg.2534	DNA Metabolism	DNA repair	DNA repair, bacterial	Exodeoxyribonuclease VII large subunit (EC 3.1.11.6)
fig|6666666.84847.peg.1049	fig|6666666.84857.peg.2533	RNA Metabolism	Transcription	Transcription factors bacterial	Transcription termination protein NusB
fig|6666666.84847.peg.105	fig|6666666.84857.peg.187	Amino Acids and Derivatives	Arginine; urea cycle, polyamines	Urea decomposition	Urease alpha subunit (EC 3.5.1.5)
fig|6666666.84847.peg.105	fig|6666666.84857.peg.187	Amino Acids and Derivatives	Arginine; urea cycle, polyamines	Urease subunits	Urease alpha subunit (EC 3.5.1.5)
fig|6666666.84847.peg.105	fig|6666666.84857.peg.187	Protein Metabolism	Protein processing and modification	G3E family of P-loop GTPases (metallocenter biosynthesis)	Urease alpha subunit (EC 3.5.1.5)
fig|6666666.84847.peg.1050	fig|6666666.84857.peg.2532	UNKNOWN
fig|6666666.84847.peg.1051	fig|6666666.84857.peg.2531	Fatty Acids, Lipids, and Isoprenoids	Fatty acids	Fatty Acid Biosynthesis FASII	Biotin carboxylase of acetyl-CoA carboxylase (EC 6.3.4.14)
fig|6666666.84847.peg.1052	fig|6666666.84857.peg.2530	Fatty Acids, Lipids, and Isoprenoids	Fatty acids	Fatty Acid Biosynthesis FASII	Biotin carboxyl carrier protein of acetyl-CoA carboxylase
fig|6666666.84847.peg.1053	fig|6666666.84857.peg.2529	Protein Metabolism	Protein biosynthesis	Translation elongation factors bacterial	Translation elongation factor P
fig|6666666.84847.peg.1054	fig|6666666.84857.peg.2528	Protein Metabolism	Protein degradation	Protein degradation	Aminopeptidase YpdF (MP-, MA-, MS-, AP-, NP- specific)
fig|6666666.84847.peg.1055	fig|6666666.84857.peg.2527	UNKNOWN
fig|6666666.84847.peg.1056	fig|6666666.84857.peg.2526	UNKNOWN
fig|6666666.84847.peg.1057	fig|6666666.84857.peg.2525	Cofactors, Vitamins, Prosthetic Groups, Pigments	Lipoic acid	Lipoic acid metabolism	Lipoate-protein ligase A
fig|6666666.84847.peg.1058	fig|6666666.84857.peg.2524	UNKNOWN
fig|6666666.84847.peg.1059	fig|6666666.84857.peg.2523	Amino Acids and Derivatives	Alanine, serine, and glycine	Glycine and Serine Utilization	Glycine dehydrogenase [decarboxylating] (glycine cleavage system P2 protein) (EC 1.4.4.2)
fig|6666666.84847.peg.1059	fig|6666666.84857.peg.2523	Amino Acids and Derivatives	Alanine, serine, and glycine	Glycine cleavage system	Glycine dehydrogenase [decarboxylating] (glycine cleavage system P2 protein) (EC 1.4.4.2)
fig|6666666.84847.peg.106	fig|6666666.84857.peg.186	Amino Acids and Derivatives	Arginine; urea cycle, polyamines	Urea decomposition	Urease accessory protein UreE
fig|6666666.84847.peg.106	fig|6666666.84857.peg.186	Amino Acids and Derivatives	Arginine; urea cycle, polyamines	Urease subunits	Urease accessory protein UreE
fig|6666666.84847.peg.106	fig|6666666.84857.peg.186	Protein Metabolism	Protein processing and modification	G3E family of P-loop GTPases (metallocenter biosynthesis)	Urease accessory protein UreE
fig|6666666.84847.peg.1060	fig|6666666.84857.peg.2522	Amino Acids and Derivatives	Alanine, serine, and glycine	Glycine and Serine Utilization	Glycine dehydrogenase [decarboxylating] (glycine cleavage system P1 protein) (EC 1.4.4.2)
fig|6666666.84847.peg.1060	fig|6666666.84857.peg.2522	Amino Acids and Derivatives	Alanine, serine, and glycine	Glycine cleavage system	Glycine dehydrogenase [decarboxylating] (glycine cleavage system P1 protein) (EC 1.4.4.2)
fig|6666666.84847.peg.1061	fig|6666666.84857.peg.2521	Amino Acids and Derivatives	Alanine, serine, and glycine	Glycine and Serine Utilization	Aminomethyltransferase (glycine cleavage system T protein) (EC 2.1.2.10)
fig|6666666.84847.peg.1061	fig|6666666.84857.peg.2521	Amino Acids and Derivatives	Alanine, serine, and glycine	Glycine cleavage system	Aminomethyltransferase (glycine cleavage system T protein) (EC 2.1.2.10)
fig|6666666.84847.peg.1062	fig|6666666.84857.peg.2520	Amino Acids and Derivatives	Aromatic amino acids and derivatives	Chorismate Synthesis	Shikimate kinase I (EC 2.7.1.71)
fig|6666666.84847.peg.1062	fig|6666666.84857.peg.2520	Amino Acids and Derivatives	Aromatic amino acids and derivatives	Common Pathway For Synthesis of Aromatic Compounds (DAHP synthase to chorismate)	Shikimate kinase I (EC 2.7.1.71)
fig|6666666.84847.peg.1063	fig|6666666.84857.peg.2519	UNKNOWN
fig|6666666.84847.peg.1064	fig|6666666.84857.peg.2518	UNKNOWN
fig|6666666.84847.peg.1065	fig|6666666.84857.peg.2517	UNKNOWN
fig|6666666.84847.peg.1066	fig|6666666.84857.peg.2516	UNKNOWN
fig|6666666.84847.peg.1067	fig|6666666.84857.peg.2515	UNKNOWN
fig|6666666.84847.peg.1068	fig|6666666.84857.peg.2514	UNKNOWN
fig|6666666.84847.peg.1069	fig|6666666.84857.peg.2513	Stress Response	Oxidative stress	Glutathione: Non-redox reactions	Similar to Hydroxyacylglutathione hydrolase, but in an organism lacking glutathione biosynthesis
fig|6666666.84847.peg.107	fig|6666666.84857.peg.185	Amino Acids and Derivatives	Arginine; urea cycle, polyamines	Urea decomposition	Urease accessory protein UreF
fig|6666666.84847.peg.107	fig|6666666.84857.peg.185	Amino Acids and Derivatives	Arginine; urea cycle, polyamines	Urease subunits	Urease accessory protein UreF
fig|6666666.84847.peg.107	fig|6666666.84857.peg.185	Protein Metabolism	Protein processing and modification	G3E family of P-loop GTPases (metallocenter biosynthesis)	Urease accessory protein UreF
fig|6666666.84847.peg.1070	fig|6666666.84857.peg.2512	UNKNOWN
fig|6666666.84847.peg.1071	fig|6666666.84857.peg.2511	Carbohydrates	Central carbohydrate metabolism	Glycolysis and Gluconeogenesis	Glucokinase (EC 2.7.1.2)
fig|6666666.84847.peg.1072	fig|6666666.84857.peg.2510	UNKNOWN
fig|6666666.84847.peg.1073	fig|6666666.84857.peg.2509	UNKNOWN
fig|6666666.84847.peg.1074	fig|6666666.84857.peg.2508	Carbohydrates	One-carbon Metabolism	One-carbon metabolism by tetrahydropterines	5-formyltetrahydrofolate cyclo-ligase (EC 6.3.3.2)
fig|6666666.84847.peg.1074	fig|6666666.84857.peg.2508	Cofactors, Vitamins, Prosthetic Groups, Pigments	Folate and pterines	5-FCL-like protein	5-formyltetrahydrofolate cyclo-ligase (EC 6.3.3.2)
fig|6666666.84847.peg.1074	fig|6666666.84857.peg.2508	Cofactors, Vitamins, Prosthetic Groups, Pigments	Folate and pterines	Folate Biosynthesis	5-formyltetrahydrofolate cyclo-ligase (EC 6.3.3.2)
fig|6666666.84847.peg.1075	fig|6666666.84857.peg.2507	Protein Metabolism	Protein biosynthesis	Ribosome LSU bacterial	LSU ribosomal protein L33p
fig|6666666.84847.peg.1075	fig|6666666.84857.peg.2507	Protein Metabolism	Protein biosynthesis	Ribosome LSU bacterial	LSU ribosomal protein L33p, zinc-dependent
fig|6666666.84847.peg.1076	fig|6666666.84857.peg.2506	Cell Division and Cell Cycle	Cell Division and Cell Cycle - no subcategory	Bacterial Cytoskeleton	Cell division protein FtsI [Peptidoglycan synthetase] (EC 2.4.1.129)
fig|6666666.84847.peg.1076	fig|6666666.84857.peg.2506	Cell Wall and Capsule	Cell Wall and Capsule - no subcategory	Peptidoglycan Biosynthesis	Cell division protein FtsI [Peptidoglycan synthetase] (EC 2.4.1.129)
fig|6666666.84847.peg.1076	fig|6666666.84857.peg.2506	RNA Metabolism	RNA processing and modification	16S rRNA modification within P site of ribosome	Cell division protein FtsI [Peptidoglycan synthetase] (EC 2.4.1.129)
fig|6666666.84847.peg.1077	fig|6666666.84857.peg.2505	Nitrogen Metabolism	Nitrogen Metabolism - no subcategory	Nitric oxide synthase	Manganese superoxide dismutase (EC 1.15.1.1)
fig|6666666.84847.peg.1077	fig|6666666.84857.peg.2505	Stress Response	Oxidative stress	Oxidative stress	Manganese superoxide dismutase (EC 1.15.1.1)
fig|6666666.84847.peg.1077	fig|6666666.84857.peg.2505	Stress Response	Oxidative stress	Protection from Reactive Oxygen Species	Manganese superoxide dismutase (EC 1.15.1.1)
fig|6666666.84847.peg.1078	fig|6666666.84857.peg.2504	Stress Response	Oxidative stress	Oxidative stress	Zinc uptake regulation protein ZUR
fig|6666666.84847.peg.1079	fig|6666666.84857.peg.2503	UNKNOWN
fig|6666666.84847.peg.108	fig|6666666.84857.peg.184	Amino Acids and Derivatives	Arginine; urea cycle, polyamines	Urea decomposition	Urease accessory protein UreG
fig|6666666.84847.peg.108	fig|6666666.84857.peg.184	Amino Acids and Derivatives	Arginine; urea cycle, polyamines	Urease subunits	Urease accessory protein UreG
fig|6666666.84847.peg.108	fig|6666666.84857.peg.184	Protein Metabolism	Protein processing and modification	G3E family of P-loop GTPases (metallocenter biosynthesis)	Urease accessory protein UreG
fig|6666666.84847.peg.1080	fig|6666666.84857.peg.2502	UNKNOWN
fig|6666666.84847.peg.1081	fig|6666666.84857.peg.2501	DNA Metabolism	DNA repair	DNA repair, bacterial	Endonuclease IV (EC 3.1.21.2)
fig|6666666.84847.peg.1082	fig|6666666.84857.peg.2500	UNKNOWN
fig|6666666.84847.peg.1083	fig|6666666.84857.peg.2499	UNKNOWN
fig|6666666.84847.peg.1084	fig|6666666.84857.peg.2498	RNA Metabolism	RNA processing and modification	tRNA modification Bacteria	Putative tRNA-m1A22 methylase
fig|6666666.84847.peg.1085	fig|6666666.84857.peg.2497	Cell Division and Cell Cycle	Cell Division and Cell Cycle - no subcategory	Macromolecular synthesis operon	RNA polymerase sigma factor RpoD
fig|6666666.84847.peg.1085	fig|6666666.84857.peg.2497	RNA Metabolism	Transcription	Transcription initiation, bacterial sigma factors	RNA polymerase sigma factor RpoD
fig|6666666.84847.peg.1086	fig|6666666.84857.peg.2496	Cell Division and Cell Cycle	Cell Division and Cell Cycle - no subcategory	Macromolecular synthesis operon	DNA primase (EC 2.7.7.-)
fig|6666666.84847.peg.1087	fig|6666666.84857.peg.2495	UNKNOWN
fig|6666666.84847.peg.1088	fig|6666666.84857.peg.2494	UNKNOWN
fig|6666666.84847.peg.1089	fig|6666666.84857.peg.2493	Protein Metabolism	Protein biosynthesis	tRNA aminoacylation, Gly	Glycyl-tRNA synthetase (EC 6.1.1.14)
fig|6666666.84847.peg.109	fig|6666666.84857.peg.183	Amino Acids and Derivatives	Arginine; urea cycle, polyamines	Urea decomposition	Urease accessory protein UreD
fig|6666666.84847.peg.109	fig|6666666.84857.peg.183	Amino Acids and Derivatives	Arginine; urea cycle, polyamines	Urease subunits	Urease accessory protein UreD
fig|6666666.84847.peg.109	fig|6666666.84857.peg.183	Protein Metabolism	Protein processing and modification	G3E family of P-loop GTPases (metallocenter biosynthesis)	Urease accessory protein UreD
fig|6666666.84847.peg.1090	fig|6666666.84857.peg.2492	DNA Metabolism	DNA repair	DNA repair, bacterial RecFOR pathway	DNA recombination and repair protein RecO
fig|6666666.84847.peg.1091	fig|6666666.84857.peg.2491	Protein Metabolism	Protein biosynthesis	Universal GTPases	GTP-binding protein Era
fig|6666666.84847.peg.1092	fig|6666666.84857.peg.2490	Nucleosides and Nucleotides	Pyrimidines	pyrimidine conversions	Cytidine deaminase (EC 3.5.4.5)
fig|6666666.84847.peg.1092	fig|6666666.84857.peg.2490	Regulation and Cell signaling	Programmed Cell Death and Toxin-antitoxin Systems	Murein hydrolase regulation and cell death	Cytidine deaminase (EC 3.5.4.5)
fig|6666666.84847.peg.1092	fig|6666666.84857.peg.2490	RNA Metabolism	RNA processing and modification	tRNA modification Bacteria	Cytidine deaminase (EC 3.5.4.5)
fig|6666666.84847.peg.1094	fig|6666666.84857.peg.2488	UNKNOWN
fig|6666666.84847.peg.1095	fig|6666666.84857.peg.2487	Phosphorus Metabolism	Phosphorus Metabolism - no subcategory	Phosphate metabolism	Phosphate starvation-inducible protein PhoH, predicted ATPase
fig|6666666.84847.peg.1095	fig|6666666.84857.peg.2487	Phosphorus Metabolism	Phosphorus Metabolism - no subcategory	Phosphate metabolism	Phosphate starvation-inducible protein PhoH, predicted ATPase
fig|6666666.84847.peg.1096	fig|6666666.84857.peg.2485	UNKNOWN
fig|6666666.84847.peg.1097	fig|6666666.84857.peg.2484	UNKNOWN
fig|6666666.84847.peg.1098	fig|6666666.84857.peg.2483	UNKNOWN
fig|6666666.84847.peg.1099	fig|6666666.84857.peg.2482	Cell Division and Cell Cycle	Cell Division and Cell Cycle - no subcategory	Macromolecular synthesis operon	SSU ribosomal protein S21p
fig|6666666.84847.peg.1099	fig|6666666.84857.peg.2482	Protein Metabolism	Protein biosynthesis	Ribosome SSU bacterial	SSU ribosomal protein S21p
fig|6666666.84847.peg.11	fig|6666666.84857.peg.285	Carbohydrates	Di- and oligosaccharides	Lactose and Galactose Uptake and Utilization	Tagatose 1,6-diphosphate aldolase (EC 4.1.2.40)
fig|6666666.84847.peg.110	fig|6666666.84857.peg.182	UNKNOWN
fig|6666666.84847.peg.1100	fig|6666666.84857.peg.2481	RNA Metabolism	RNA processing and modification	Methylthiotransferases	tRNA-t(6)A37 methylthiotransferase
fig|6666666.84847.peg.1100	fig|6666666.84857.peg.2481	Stress Response	Heat shock	Heat shock dnaK gene cluster extended	tRNA-t(6)A37 methylthiotransferase
fig|6666666.84847.peg.1101	fig|6666666.84857.peg.2480	RNA Metabolism	RNA processing and modification	RNA methylation	Ribosomal RNA small subunit methyltransferase E (EC 2.1.1.-)
fig|6666666.84847.peg.1101	fig|6666666.84857.peg.2480	Stress Response	Heat shock	Heat shock dnaK gene cluster extended	Ribosomal RNA small subunit methyltransferase E (EC 2.1.1.-)
fig|6666666.84847.peg.1101	fig|6666666.84857.peg.2480	Stress Response	Oxidative stress	Cluster containing Glutathione synthetase	Ribosomal RNA small subunit methyltransferase E (EC 2.1.1.-)
fig|6666666.84847.peg.1102	fig|6666666.84857.peg.2479	Protein Metabolism	Protein biosynthesis	Ribosome biogenesis bacterial	Ribosomal protein L11 methyltransferase (EC 2.1.1.-)
fig|6666666.84847.peg.1102	fig|6666666.84857.peg.2479	Stress Response	Heat shock	Heat shock dnaK gene cluster extended	Ribosomal protein L11 methyltransferase (EC 2.1.1.-)
fig|6666666.84847.peg.1103	fig|6666666.84857.peg.2478	Protein Metabolism	Protein folding	GroEL GroES	Chaperone protein DnaJ
fig|6666666.84847.peg.1103	fig|6666666.84857.peg.2478	Protein Metabolism	Protein folding	Protein chaperones	Chaperone protein DnaJ
fig|6666666.84847.peg.1103	fig|6666666.84857.peg.2478	Stress Response	Heat shock	Heat shock dnaK gene cluster extended	Chaperone protein DnaJ
fig|6666666.84847.peg.1104	fig|6666666.84857.peg.2477	Protein Metabolism	Protein folding	GroEL GroES	Chaperone protein DnaK
fig|6666666.84847.peg.1104	fig|6666666.84857.peg.2477	Protein Metabolism	Protein folding	Protein chaperones	Chaperone protein DnaK
fig|6666666.84847.peg.1104	fig|6666666.84857.peg.2477	Stress Response	Heat shock	Heat shock dnaK gene cluster extended	Chaperone protein DnaK
fig|6666666.84847.peg.1105	fig|6666666.84857.peg.2476	Protein Metabolism	Protein folding	GroEL GroES	Heat shock protein GrpE
fig|6666666.84847.peg.1105	fig|6666666.84857.peg.2476	Protein Metabolism	Protein folding	Protein chaperones	Heat shock protein GrpE
fig|6666666.84847.peg.1105	fig|6666666.84857.peg.2476	Stress Response	Heat shock	Heat shock dnaK gene cluster extended	Heat shock protein GrpE
fig|6666666.84847.peg.1106	fig|6666666.84857.peg.2475	Protein Metabolism	Protein folding	GroEL GroES	Heat-inducible transcription repressor HrcA
fig|6666666.84847.peg.1106	fig|6666666.84857.peg.2475	Stress Response	Heat shock	Heat shock dnaK gene cluster extended	Heat-inducible transcription repressor HrcA
fig|6666666.84847.peg.1107	fig|6666666.84857.peg.2474	Cofactors, Vitamins, Prosthetic Groups, Pigments	Tetrapyrroles	Heme and Siroheme Biosynthesis	Hypothetical radical SAM family enzyme in heat shock gene cluster, similarity with CPO of BS HemN-type
fig|6666666.84847.peg.1107	fig|6666666.84857.peg.2474	Stress Response	Heat shock	Heat shock dnaK gene cluster extended	Hypothetical radical SAM family enzyme in heat shock gene cluster, similarity with CPO of BS HemN-type
fig|6666666.84847.peg.1108	fig|6666666.84857.peg.2473	Protein Metabolism	Protein biosynthesis	Translation elongation factors bacterial	Translation elongation factor LepA
fig|6666666.84847.peg.1108	fig|6666666.84857.peg.2473	Protein Metabolism	Protein biosynthesis	Universal GTPases	Translation elongation factor LepA
fig|6666666.84847.peg.1108	fig|6666666.84857.peg.2473	Stress Response	Heat shock	Heat shock dnaK gene cluster extended	Translation elongation factor LepA
fig|6666666.84847.peg.1109	fig|6666666.84857.peg.2472	Protein Metabolism	Protein biosynthesis	Ribosome SSU bacterial	SSU ribosomal protein S20p
fig|6666666.84847.peg.111	fig|6666666.84857.peg.181	UNKNOWN
fig|6666666.84847.peg.1110	fig|6666666.84857.peg.2471	UNKNOWN
fig|6666666.84847.peg.1111	fig|6666666.84857.peg.2470	UNKNOWN
fig|6666666.84847.peg.1112	fig|6666666.84857.peg.2469	UNKNOWN
fig|6666666.84847.peg.1113	fig|6666666.84857.peg.2468	UNKNOWN
fig|6666666.84847.peg.1114	fig|6666666.84857.peg.2467	UNKNOWN
fig|6666666.84847.peg.1115	fig|6666666.84857.peg.2466	UNKNOWN
fig|6666666.84847.peg.1116	fig|6666666.84857.peg.2465	UNKNOWN
fig|6666666.84847.peg.1117	fig|6666666.84857.peg.2464	Cofactors, Vitamins, Prosthetic Groups, Pigments	NAD and NADP	NAD and NADP cofactor biosynthesis global	Nicotinate-nucleotide adenylyltransferase (EC 2.7.7.18)
fig|6666666.84847.peg.1118	fig|6666666.84857.peg.2463	UNKNOWN
fig|6666666.84847.peg.1119	fig|6666666.84857.peg.2462	Amino Acids and Derivatives	Aromatic amino acids and derivatives	Chorismate Synthesis	Shikimate 5-dehydrogenase I alpha (EC 1.1.1.25)
fig|6666666.84847.peg.1119	fig|6666666.84857.peg.2462	Amino Acids and Derivatives	Aromatic amino acids and derivatives	Common Pathway For Synthesis of Aromatic Compounds (DAHP synthase to chorismate)	Shikimate 5-dehydrogenase I alpha (EC 1.1.1.25)
fig|6666666.84847.peg.112	fig|6666666.84857.peg.180	UNKNOWN
fig|6666666.84847.peg.1120	fig|6666666.84857.peg.2461	Protein Metabolism	Protein biosynthesis	Universal GTPases	GTP-binding protein YqeH, required for biogenesis of 30S ribosome subunit
fig|6666666.84847.peg.1121	fig|6666666.84857.peg.2460	UNKNOWN
fig|6666666.84847.peg.1122	fig|6666666.84857.peg.2459	Amino Acids and Derivatives	Arginine; urea cycle, polyamines	Polyamine Metabolism	5'-methylthioadenosine nucleosidase (EC 3.2.2.16)
fig|6666666.84847.peg.1122	fig|6666666.84857.peg.2459	Amino Acids and Derivatives	Lysine, threonine, methionine, and cysteine	Methionine Biosynthesis	S-adenosylhomocysteine nucleosidase (EC 3.2.2.9)
fig|6666666.84847.peg.1122	fig|6666666.84857.peg.2459	Amino Acids and Derivatives	Lysine, threonine, methionine, and cysteine	Methionine Degradation	S-adenosylhomocysteine nucleosidase (EC 3.2.2.9)
fig|6666666.84847.peg.1122	fig|6666666.84857.peg.2459	Nucleosides and Nucleotides	Nucleosides and Nucleotides - no subcategory	Adenosyl nucleosidases	5'-methylthioadenosine nucleosidase (EC 3.2.2.16)
fig|6666666.84847.peg.1122	fig|6666666.84857.peg.2459	Nucleosides and Nucleotides	Nucleosides and Nucleotides - no subcategory	Adenosyl nucleosidases	S-adenosylhomocysteine nucleosidase (EC 3.2.2.9)
fig|6666666.84847.peg.1123	fig|6666666.84857.peg.2458	UNKNOWN
fig|6666666.84847.peg.1124	fig|6666666.84857.peg.2457	UNKNOWN
fig|6666666.84847.peg.1125	fig|6666666.84857.peg.2456	UNKNOWN
fig|6666666.84847.peg.1126	fig|6666666.84857.peg.2455	UNKNOWN
fig|6666666.84847.peg.1127	fig|6666666.84857.peg.2454	Amino Acids and Derivatives	Arginine; urea cycle, polyamines	Urea carboxylase and Allophanate hydrolase cluster	Lactam utilization protein LamB
fig|6666666.84847.peg.1128	fig|6666666.84857.peg.2453	Amino Acids and Derivatives	Arginine; urea cycle, polyamines	Urea carboxylase and Allophanate hydrolase cluster	Biotin carboxylase (EC 6.3.4.14)
fig|6666666.84847.peg.1129	fig|6666666.84857.peg.2452	Amino Acids and Derivatives	Arginine; urea cycle, polyamines	Urea carboxylase and Allophanate hydrolase cluster	Biotin carboxyl carrier protein
fig|6666666.84847.peg.1129	fig|6666666.84857.peg.2452	Fatty Acids, Lipids, and Isoprenoids	Fatty acids	Fatty Acid Biosynthesis FASII	Biotin carboxyl carrier protein
fig|6666666.84847.peg.113	fig|6666666.84857.peg.179	UNKNOWN
fig|6666666.84847.peg.1130	fig|6666666.84857.peg.2451	Amino Acids and Derivatives	Arginine; urea cycle, polyamines	Urea carboxylase and Allophanate hydrolase cluster	Allophanate hydrolase 2 subunit 2 (EC 3.5.1.54)
fig|6666666.84847.peg.1131	fig|6666666.84857.peg.2450	Amino Acids and Derivatives	Arginine; urea cycle, polyamines	Urea carboxylase and Allophanate hydrolase cluster	Allophanate hydrolase 2 subunit 1 (EC 3.5.1.54)
fig|6666666.84847.peg.1132	fig|6666666.84857.peg.2449	RNA Metabolism	Transcription	Transcription factors bacterial	Transcription elongation factor GreA
fig|6666666.84847.peg.1133	fig|6666666.84857.peg.2448	Nucleosides and Nucleotides	Pyrimidines	pyrimidine conversions	Uridine kinase (EC 2.7.1.48) [C1]
fig|6666666.84847.peg.1134	fig|6666666.84857.peg.2447	UNKNOWN
fig|6666666.84847.peg.1135	fig|6666666.84857.peg.2446	UNKNOWN
fig|6666666.84847.peg.1136	fig|6666666.84857.peg.2445	UNKNOWN
fig|6666666.84847.peg.1137	fig|6666666.84857.peg.2444	UNKNOWN
fig|6666666.84847.peg.1138	fig|6666666.84857.peg.2443	Stress Response	Oxidative stress	Cluster containing Glutathione synthetase	Putative Holliday junction resolvase YggF
fig|6666666.84847.peg.1139	fig|6666666.84857.peg.2442	UNKNOWN
fig|6666666.84847.peg.114	fig|6666666.84857.peg.178	UNKNOWN
fig|6666666.84847.peg.1140	fig|6666666.84857.peg.2441	Protein Metabolism	Protein biosynthesis	tRNA aminoacylation, Ala	Alanyl-tRNA synthetase (EC 6.1.1.7)
fig|6666666.84847.peg.1141	fig|6666666.84857.peg.2440	DNA Metabolism	DNA repair	DNA repair, bacterial RecBCD pathway	RecD-like DNA helicase YrrC
fig|6666666.84847.peg.1142	fig|6666666.84857.peg.2439	UNKNOWN
fig|6666666.84847.peg.1143	fig|6666666.84857.peg.2438	RNA Metabolism	RNA processing and modification	RNA methylation	tRNA-specific 2-thiouridylase MnmA
fig|6666666.84847.peg.1144	fig|6666666.84857.peg.2437	Amino Acids and Derivatives	Alanine, serine, and glycine	Alanine biosynthesis	Cysteine desulfurase (EC 2.8.1.7)
fig|6666666.84847.peg.1144	fig|6666666.84857.peg.2437	Miscellaneous	Plant-Prokaryote DOE project	Iron-sulfur cluster assembly	Cysteine desulfurase (EC 2.8.1.7)
fig|6666666.84847.peg.1144	fig|6666666.84857.peg.2437	RNA Metabolism	RNA processing and modification	mnm5U34 biosynthesis bacteria	Cysteine desulfurase (EC 2.8.1.7)
fig|6666666.84847.peg.1144	fig|6666666.84857.peg.2437	RNA Metabolism	RNA processing and modification	tRNA modification Bacteria	Cysteine desulfurase (EC 2.8.1.7)
fig|6666666.84847.peg.1145	fig|6666666.84857.peg.2436	UNKNOWN
fig|6666666.84847.peg.1146	fig|6666666.84857.peg.2435	UNKNOWN
fig|6666666.84847.peg.1147	fig|6666666.84857.peg.2434	UNKNOWN
fig|6666666.84847.peg.1148	fig|6666666.84857.peg.2433	Amino Acids and Derivatives	Alanine, serine, and glycine	Alanine biosynthesis	Iron-sulfur cluster regulator IscR
fig|6666666.84847.peg.1148	fig|6666666.84857.peg.2433	Miscellaneous	Plant-Prokaryote DOE project	Iron-sulfur cluster assembly	Iron-sulfur cluster regulator IscR
fig|6666666.84847.peg.1148	fig|6666666.84857.peg.2433	RNA Metabolism	Transcription	Rrf2 family transcriptional regulators	Iron-sulfur cluster regulator IscR
fig|6666666.84847.peg.1149	fig|6666666.84857.peg.2432	UNKNOWN
fig|6666666.84847.peg.115	fig|6666666.84857.peg.177	UNKNOWN
fig|6666666.84847.peg.1150	fig|6666666.84857.peg.2431	UNKNOWN
fig|6666666.84847.peg.1151	fig|6666666.84857.peg.2430	Protein Metabolism	Protein biosynthesis	tRNA aminoacylation, Asp and Asn	Aspartyl-tRNA synthetase (EC 6.1.1.12)
fig|6666666.84847.peg.1152	fig|6666666.84857.peg.2429	Protein Metabolism	Protein biosynthesis	tRNA aminoacylation, His	Histidyl-tRNA synthetase (EC 6.1.1.21)
fig|6666666.84847.peg.1153	fig|6666666.84857.peg.2428	Cell Wall and Capsule	Cell Wall and Capsule - no subcategory	Murein Hydrolases	N-acetylmuramoyl-L-alanine amidase (EC 3.5.1.28)
fig|6666666.84847.peg.1153	fig|6666666.84857.peg.2428	Cell Wall and Capsule	Cell Wall and Capsule - no subcategory	Recycling of Peptidoglycan Amino Acids	N-acetylmuramoyl-L-alanine amidase (EC 3.5.1.28)
fig|6666666.84847.peg.1154	fig|6666666.84857.peg.2427	UNKNOWN
fig|6666666.84847.peg.1155	fig|6666666.84857.peg.2426	Regulation and Cell signaling	Regulation and Cell signaling - no subcategory	Stringent Response, (p)ppGpp metabolism	GTP pyrophosphokinase (EC 2.7.6.5), (p)ppGpp synthetase I
fig|6666666.84847.peg.1156	fig|6666666.84857.peg.2425	Nucleosides and Nucleotides	Purines	Purine conversions	Adenine phosphoribosyltransferase (EC 2.4.2.7)
fig|6666666.84847.peg.1156	fig|6666666.84857.peg.2425	Regulation and Cell signaling	Regulation and Cell signaling - no subcategory	cAMP signaling in bacteria	Adenine phosphoribosyltransferase (EC 2.4.2.7)
fig|6666666.84847.peg.1157	fig|6666666.84857.peg.2424	DNA Metabolism	DNA repair	DNA repair, bacterial RecFOR pathway	Single-stranded-DNA-specific exonuclease RecJ (EC 3.1.-.-)
fig|6666666.84847.peg.1157	fig|6666666.84857.peg.2424	DNA Metabolism	DNA repair	DNA Repair Base Excision	Single-stranded-DNA-specific exonuclease RecJ (EC 3.1.-.-)
fig|6666666.84847.peg.1158	fig|6666666.84857.peg.2423	UNKNOWN
fig|6666666.84847.peg.1159	fig|6666666.84857.peg.2422	UNKNOWN
fig|6666666.84847.peg.116	fig|6666666.84857.peg.176	UNKNOWN
fig|6666666.84847.peg.1160	fig|6666666.84857.peg.2421	Miscellaneous	Plant-Prokaryote DOE project	Scaffold proteins for [4Fe-4S] cluster assembly (MRP family)	tRNA-guanine transglycosylase (EC 2.4.2.29)
fig|6666666.84847.peg.1160	fig|6666666.84857.peg.2421	RNA Metabolism	RNA processing and modification	Queuosine-Archaeosine Biosynthesis	tRNA-guanine transglycosylase (EC 2.4.2.29)
fig|6666666.84847.peg.1160	fig|6666666.84857.peg.2421	RNA Metabolism	RNA processing and modification	tRNA modification Bacteria	tRNA-guanine transglycosylase (EC 2.4.2.29)
fig|6666666.84847.peg.1161	fig|6666666.84857.peg.2420	Miscellaneous	Plant-Prokaryote DOE project	Scaffold proteins for [4Fe-4S] cluster assembly (MRP family)	S-adenosylmethionine:tRNA ribosyltransferase-isomerase (EC 5.-.-.-)
fig|6666666.84847.peg.1161	fig|6666666.84857.peg.2420	RNA Metabolism	RNA processing and modification	Queuosine-Archaeosine Biosynthesis	S-adenosylmethionine:tRNA ribosyltransferase-isomerase (EC 5.-.-.-)
fig|6666666.84847.peg.1161	fig|6666666.84857.peg.2420	RNA Metabolism	RNA processing and modification	tRNA modification Bacteria	S-adenosylmethionine:tRNA ribosyltransferase-isomerase (EC 5.-.-.-)
fig|6666666.84847.peg.1162	fig|6666666.84857.peg.2419	UNKNOWN
fig|6666666.84847.peg.1163	fig|6666666.84857.peg.2418	UNKNOWN
fig|6666666.84847.peg.1164	fig|6666666.84857.peg.2417	UNKNOWN
fig|6666666.84847.peg.1165	fig|6666666.84857.peg.2416	Protein Metabolism	Protein biosynthesis	Universal GTPases	GTP-binding protein Obg
fig|6666666.84847.peg.1166	fig|6666666.84857.peg.2415	Protein Metabolism	Protein biosynthesis	Ribosome LSU bacterial	LSU ribosomal protein L27p
fig|6666666.84847.peg.1167	fig|6666666.84857.peg.2414	UNKNOWN
fig|6666666.84847.peg.1168	fig|6666666.84857.peg.2413	Protein Metabolism	Protein biosynthesis	Ribosome LSU bacterial	LSU ribosomal protein L21p
fig|6666666.84847.peg.1169	fig|6666666.84857.peg.2412	Cell Division and Cell Cycle	Cell Division and Cell Cycle - no subcategory	Bacterial Cytoskeleton	Rod shape-determining protein MreD
fig|6666666.84847.peg.117	fig|6666666.84857.peg.175	UNKNOWN
fig|6666666.84847.peg.1170	fig|6666666.84857.peg.2411	Cell Division and Cell Cycle	Cell Division and Cell Cycle - no subcategory	Bacterial Cytoskeleton	Rod shape-determining protein MreC
fig|6666666.84847.peg.1172	fig|6666666.84857.peg.2410	UNKNOWN
fig|6666666.84847.peg.1173	fig|6666666.84857.peg.2409	UNKNOWN
fig|6666666.84847.peg.1175	fig|6666666.84857.peg.2402	UNKNOWN
fig|6666666.84847.peg.1176	fig|6666666.84857.peg.2401	Cofactors, Vitamins, Prosthetic Groups, Pigments	Folate and pterines	Folate Biosynthesis	Dihydrofolate synthase (EC 6.3.2.12)
fig|6666666.84847.peg.1176	fig|6666666.84857.peg.2401	Cofactors, Vitamins, Prosthetic Groups, Pigments	Folate and pterines	Folate Biosynthesis	Folylpolyglutamate synthase (EC 6.3.2.17)
fig|6666666.84847.peg.1176	fig|6666666.84857.peg.2401	Virulence, Disease and Defense	Bacteriocins, ribosomally synthesized antibacterial peptides	Colicin V and Bacteriocin Production Cluster	Dihydrofolate synthase (EC 6.3.2.12)
fig|6666666.84847.peg.1176	fig|6666666.84857.peg.2401	Virulence, Disease and Defense	Bacteriocins, ribosomally synthesized antibacterial peptides	Colicin V and Bacteriocin Production Cluster	Folylpolyglutamate synthase (EC 6.3.2.17)
fig|6666666.84847.peg.1177	fig|6666666.84857.peg.2400	Protein Metabolism	Protein biosynthesis	tRNA aminoacylation, Val	Valyl-tRNA synthetase (EC 6.1.1.9)
fig|6666666.84847.peg.1178	fig|6666666.84857.peg.2399	DNA Metabolism	DNA repair	DNA Repair Base Excision	DNA-3-methyladenine glycosylase (EC 3.2.2.20)
fig|6666666.84847.peg.118	fig|6666666.84857.peg.174	UNKNOWN
fig|6666666.84847.peg.1181	fig|6666666.84857.peg.2396	Cofactors, Vitamins, Prosthetic Groups, Pigments	Tetrapyrroles	Heme and Siroheme Biosynthesis	Glutamate-1-semialdehyde aminotransferase (EC 5.4.3.8)
fig|6666666.84847.peg.1182	fig|6666666.84857.peg.2395	Cofactors, Vitamins, Prosthetic Groups, Pigments	Tetrapyrroles	Heme and Siroheme Biosynthesis	Porphobilinogen synthase (EC 4.2.1.24)
fig|6666666.84847.peg.1183	fig|6666666.84857.peg.2394	Cofactors, Vitamins, Prosthetic Groups, Pigments	Tetrapyrroles	Heme and Siroheme Biosynthesis	Uroporphyrinogen-III synthase (EC 4.2.1.75)
fig|6666666.84847.peg.1184	fig|6666666.84857.peg.2393	Cofactors, Vitamins, Prosthetic Groups, Pigments	Tetrapyrroles	Heme and Siroheme Biosynthesis	Porphobilinogen deaminase (EC 2.5.1.61)
fig|6666666.84847.peg.1185	fig|6666666.84857.peg.2392	Cofactors, Vitamins, Prosthetic Groups, Pigments	Tetrapyrroles	Heme and Siroheme Biosynthesis	HemX protein, negative effector of steady-state concentration of glutamyl-tRNA reductase
fig|6666666.84847.peg.1186	fig|6666666.84857.peg.2391	Cofactors, Vitamins, Prosthetic Groups, Pigments	Tetrapyrroles	Heme and Siroheme Biosynthesis	Glutamyl-tRNA reductase (EC 1.2.1.70)
fig|6666666.84847.peg.1187	fig|6666666.84857.peg.2390	Protein Metabolism	Protein biosynthesis	Universal GTPases	GTP-binding protein EngB
fig|6666666.84847.peg.1188	fig|6666666.84857.peg.2389	Protein Metabolism	Protein degradation	Proteasome bacterial	ATP-dependent Clp protease ATP-binding subunit ClpX
fig|6666666.84847.peg.1188	fig|6666666.84857.peg.2389	Protein Metabolism	Protein degradation	Proteolysis in bacteria, ATP-dependent	ATP-dependent Clp protease ATP-binding subunit ClpX
fig|6666666.84847.peg.1189	fig|6666666.84857.peg.2388	UNKNOWN
fig|6666666.84847.peg.119	fig|6666666.84857.peg.173	Carbohydrates	Central carbohydrate metabolism	Glycolate, glyoxylate interconversions	Glyoxylate reductase (EC 1.1.1.26)
fig|6666666.84847.peg.119	fig|6666666.84857.peg.173	Carbohydrates	Central carbohydrate metabolism	Glycolate, glyoxylate interconversions	Glyoxylate reductase (EC 1.1.1.79)
fig|6666666.84847.peg.119	fig|6666666.84857.peg.173	Carbohydrates	Central carbohydrate metabolism	Glycolate, glyoxylate interconversions	Hydroxypyruvate reductase (EC 1.1.1.81)
fig|6666666.84847.peg.119	fig|6666666.84857.peg.173	Carbohydrates	Organic acids	Glycerate metabolism	Hydroxypyruvate reductase (EC 1.1.1.81)
fig|6666666.84847.peg.1190	fig|6666666.84857.peg.2387	UNKNOWN
fig|6666666.84847.peg.1191	fig|6666666.84857.peg.2386	UNKNOWN
fig|6666666.84847.peg.1192	fig|6666666.84857.peg.2385	Protein Metabolism	Protein biosynthesis	Ribosome LSU bacterial	LSU ribosomal protein L20p
fig|6666666.84847.peg.1192	fig|6666666.84857.peg.2385	Virulence, Disease and Defense	Invasion and intracellular resistance	Mycobacterium virulence operon involved in protein synthesis (LSU ribosomal proteins)	LSU ribosomal protein L20p
fig|6666666.84847.peg.1193	fig|6666666.84857.peg.2384	Protein Metabolism	Protein biosynthesis	Ribosome LSU bacterial	LSU ribosomal protein L35p
fig|6666666.84847.peg.1193	fig|6666666.84857.peg.2384	Virulence, Disease and Defense	Invasion and intracellular resistance	Mycobacterium virulence operon involved in protein synthesis (LSU ribosomal proteins)	LSU ribosomal protein L35p
fig|6666666.84847.peg.1194	fig|6666666.84857.peg.2383	Protein Metabolism	Protein biosynthesis	Translation initiation factors bacterial	Translation initiation factor 3
fig|6666666.84847.peg.1194	fig|6666666.84857.peg.2383	Virulence, Disease and Defense	Invasion and intracellular resistance	Mycobacterium virulence operon involved in protein synthesis (LSU ribosomal proteins)	Translation initiation factor 3
fig|6666666.84847.peg.1195	fig|6666666.84857.peg.2382	UNKNOWN
fig|6666666.84847.peg.1196	fig|6666666.84857.peg.2381	Protein Metabolism	Protein biosynthesis	tRNA aminoacylation, Thr	Threonyl-tRNA synthetase (EC 6.1.1.3)
fig|6666666.84847.peg.1197	fig|6666666.84857.peg.2380	UNKNOWN
fig|6666666.84847.peg.1198	fig|6666666.84857.peg.2379	UNKNOWN
fig|6666666.84847.peg.1199	fig|6666666.84857.peg.2378	Nucleosides and Nucleotides	Nucleosides and Nucleotides - no subcategory	Ribonucleotide reduction	Ribonucleotide reductase transcriptional regulator NrdR
fig|6666666.84847.peg.12	fig|6666666.84857.peg.284	Carbohydrates	Di- and oligosaccharides	Lactose and Galactose Uptake and Utilization	Tagatose-6-phosphate kinase (EC 2.7.1.144)
fig|6666666.84847.peg.12	fig|6666666.84857.peg.284	Carbohydrates	Monosaccharides	D-Tagatose and Galactitol Utilization	Tagatose-6-phosphate kinase (EC 2.7.1.144)
fig|6666666.84847.peg.120	fig|6666666.84857.peg.172	Metabolism of Aromatic Compounds	Metabolism of central aromatic intermediates	Salicylate and gentisate catabolism	Salicylate hydroxylase (EC 1.14.13.1)
fig|6666666.84847.peg.120	fig|6666666.84857.peg.172	Metabolism of Aromatic Compounds	Peripheral pathways for catabolism of aromatic compounds	Salicylate ester degradation	Salicylate hydroxylase (EC 1.14.13.1)
fig|6666666.84847.peg.1200	fig|6666666.84857.peg.2377	Carbohydrates	Central carbohydrate metabolism	Glycolysis and Gluconeogenesis	NADPH-dependent glyceraldehyde-3-phosphate dehydrogenase (EC 1.2.1.13)
fig|6666666.84847.peg.1200	fig|6666666.84857.peg.2377	Stress Response	Oxidative stress	Redox-dependent regulation of nucleus processes	NADPH-dependent glyceraldehyde-3-phosphate dehydrogenase (EC 1.2.1.13)
fig|6666666.84847.peg.1201	fig|6666666.84857.peg.2376	Cofactors, Vitamins, Prosthetic Groups, Pigments	Coenzyme A	Coenzyme A Biosynthesis	Dephospho-CoA kinase (EC 2.7.1.24)
fig|6666666.84847.peg.1202	fig|6666666.84857.peg.2375	DNA Metabolism	DNA repair	DNA Repair Base Excision	Formamidopyrimidine-DNA glycosylase (EC 3.2.2.23)
fig|6666666.84847.peg.1203	fig|6666666.84857.peg.2374	DNA Metabolism	DNA repair	DNA Repair Base Excision	DNA polymerase I (EC 2.7.7.7)
fig|6666666.84847.peg.1204	fig|6666666.84857.peg.2373	UNKNOWN
fig|6666666.84847.peg.1205	fig|6666666.84857.peg.2372	Phosphorus Metabolism	Phosphorus Metabolism - no subcategory	Phosphate metabolism	Phosphate regulon sensor protein PhoR (SphS) (EC 2.7.13.3)
fig|6666666.84847.peg.1206	fig|6666666.84857.peg.2371	Phosphorus Metabolism	Phosphorus Metabolism - no subcategory	Phosphate metabolism	Alkaline phosphatase synthesis transcriptional regulatory protein PhoP
fig|6666666.84847.peg.1207	fig|6666666.84857.peg.2370	Carbohydrates	Central carbohydrate metabolism	TCA Cycle	Isocitrate dehydrogenase [NADP] (EC 1.1.1.42)
fig|6666666.84847.peg.1207	fig|6666666.84857.peg.2370	Cofactors, Vitamins, Prosthetic Groups, Pigments	Folate and pterines	5-FCL-like protein	Isocitrate dehydrogenase [NADP] (EC 1.1.1.42)
fig|6666666.84847.peg.1208	fig|6666666.84857.peg.2369	Carbohydrates	Central carbohydrate metabolism	TCA Cycle	Citrate synthase (si) (EC 2.3.3.1)
fig|6666666.84847.peg.1209	fig|6666666.84857.peg.2368	Amino Acids and Derivatives	Alanine, serine, and glycine	Glycine and Serine Utilization	D-serine/D-alanine/glycine transporter
fig|6666666.84847.peg.1209	fig|6666666.84857.peg.2368	Carbohydrates	Central carbohydrate metabolism	Pyruvate Alanine Serine Interconversions	D-serine/D-alanine/glycine transporter
fig|6666666.84847.peg.121	fig|6666666.84857.peg.171	Cell Wall and Capsule	Cell Wall and Capsule - no subcategory	Murein Hydrolases	N-acetylmuramoyl-L-alanine amidase (EC 3.5.1.28)
fig|6666666.84847.peg.121	fig|6666666.84857.peg.171	Cell Wall and Capsule	Cell Wall and Capsule - no subcategory	Recycling of Peptidoglycan Amino Acids	N-acetylmuramoyl-L-alanine amidase (EC 3.5.1.28)
fig|6666666.84847.peg.121	fig|6666666.84857.peg.171	Virulence, Disease and Defense	Adhesion	Adhesins in Staphylococcus	Bifunctional autolysin Atl
fig|6666666.84847.peg.1210	fig|6666666.84857.peg.1787	DNA Metabolism	DNA Metabolism - no subcategory	Restriction-Modification System	Type I restriction-modification system, DNA-methyltransferase subunit M (EC 2.1.1.72)
fig|6666666.84847.peg.1210	fig|6666666.84857.peg.1787	DNA Metabolism	DNA Metabolism - no subcategory	Type I Restriction-Modification	Type I restriction-modification system, DNA-methyltransferase subunit M (EC 2.1.1.72)
fig|6666666.84847.peg.1211	fig|6666666.84857.peg.696	Stress Response	Oxidative stress	Oxidative stress	Peroxide stress regulator PerR, FUR family
fig|6666666.84847.peg.1212	fig|6666666.84857.peg.695	UNKNOWN
fig|6666666.84847.peg.1213	fig|6666666.84857.peg.694	Sulfur Metabolism	Sulfur Metabolism - no subcategory	Thioredoxin-disulfide reductase	Thiol peroxidase, Bcp-type (EC 1.11.1.15)
fig|6666666.84847.peg.1214	fig|6666666.84857.peg.693	Cofactors, Vitamins, Prosthetic Groups, Pigments	Tetrapyrroles	Heme and Siroheme Biosynthesis	Glutamate-1-semialdehyde aminotransferase (EC 5.4.3.8)
fig|6666666.84847.peg.1215	fig|6666666.84857.peg.692	UNKNOWN
fig|6666666.84847.peg.1216	fig|6666666.84857.peg.691	UNKNOWN
fig|6666666.84847.peg.1217	fig|6666666.84857.peg.690	UNKNOWN
fig|6666666.84847.peg.1218	fig|6666666.84857.peg.689	DNA Metabolism	DNA repair	DNA repair, bacterial	A/G-specific adenine glycosylase (EC 3.2.2.-)
fig|6666666.84847.peg.1219	fig|6666666.84857.peg.688	UNKNOWN
fig|6666666.84847.peg.1220	fig|6666666.84857.peg.687	Cell Wall and Capsule	Gram-Positive cell wall components	Teichoic and lipoteichoic acids biosynthesis	Teichoic acid translocation permease protein TagG
fig|6666666.84847.peg.1221	fig|6666666.84857.peg.686	Cell Wall and Capsule	Gram-Positive cell wall components	Teichoic and lipoteichoic acids biosynthesis	Teichoic acid export ATP-binding protein TagH (EC 3.6.3.40)
fig|6666666.84847.peg.1222	fig|6666666.84857.peg.685	UNKNOWN
fig|6666666.84847.peg.1223	fig|6666666.84857.peg.684	UNKNOWN
fig|6666666.84847.peg.1224	fig|6666666.84857.peg.683	Cell Wall and Capsule	Cell Wall and Capsule - no subcategory	Peptidoglycan Biosynthesis	Monofunctional biosynthetic peptidoglycan transglycosylase (EC 2.4.2.-)
fig|6666666.84847.peg.1225	fig|6666666.84857.peg.682	UNKNOWN
fig|6666666.84847.peg.1226	fig|6666666.84857.peg.681	UNKNOWN
fig|6666666.84847.peg.1227	fig|6666666.84857.peg.680	UNKNOWN
fig|6666666.84847.peg.1228	fig|6666666.84857.peg.679	UNKNOWN
fig|6666666.84847.peg.1229	fig|6666666.84857.peg.678	Protein Metabolism	Protein degradation	Aminopeptidases (EC 3.4.11.-)	Aminopeptidase S (Leu, Val, Phe, Tyr preference) (EC 3.4.11.24)
fig|6666666.84847.peg.123	fig|6666666.84857.peg.169	Respiration	Respiration - no subcategory	Formate hydrogenase	Hypothetical protein YrhD
fig|6666666.84847.peg.1230	fig|6666666.84857.peg.677	UNKNOWN
fig|6666666.84847.peg.1231	fig|6666666.84857.peg.676	Protein Metabolism	Protein processing and modification	Protein deglycation	Low molecular weight protein tyrosine phosphatase (EC 3.1.3.48)
fig|6666666.84847.peg.1232	fig|6666666.84857.peg.675	UNKNOWN
fig|6666666.84847.peg.1233	fig|6666666.84857.peg.674	UNKNOWN
fig|6666666.84847.peg.1234	fig|6666666.84857.peg.673	Regulation and Cell signaling	Regulation of virulence	VraSR and LiaSR two-component regulatory systems	Two component transcriptional regulator VraR
fig|6666666.84847.peg.1235	fig|6666666.84857.peg.672	Regulation and Cell signaling	Regulation of virulence	VraSR and LiaSR two-component regulatory systems	Sensor histidine kinase VraS
fig|6666666.84847.peg.1236	fig|6666666.84857.peg.671	Regulation and Cell signaling	Regulation of virulence	VraSR and LiaSR two-component regulatory systems	Transporter associated with VraSR
fig|6666666.84847.peg.1237	fig|6666666.84857.peg.670	UNKNOWN
fig|6666666.84847.peg.1238	fig|6666666.84857.peg.669	Protein Metabolism	Protein biosynthesis	Translation termination factors bacterial	Methionine aminopeptidase (EC 3.4.11.18)
fig|6666666.84847.peg.1239	fig|6666666.84857.peg.668	UNKNOWN
fig|6666666.84847.peg.124	fig|6666666.84857.peg.168	Respiration	Respiration - no subcategory	Formate hydrogenase	Formate dehydrogenase related protein
fig|6666666.84847.peg.1240	fig|6666666.84857.peg.667	UNKNOWN
fig|6666666.84847.peg.1241	fig|6666666.84857.peg.666	UNKNOWN
fig|6666666.84847.peg.1242	fig|6666666.84857.peg.665	UNKNOWN
fig|6666666.84847.peg.1243	fig|6666666.84857.peg.664	Miscellaneous	Plant-Prokaryote DOE project	Iron-sulfur cluster assembly	Ferritin-like protein 2
fig|6666666.84847.peg.1244	fig|6666666.84857.peg.663	UNKNOWN
fig|6666666.84847.peg.1245	fig|6666666.84857.peg.662	DNA Metabolism	DNA repair	DNA repair, bacterial	DNA polymerase IV (EC 2.7.7.7)
fig|6666666.84847.peg.1246	fig|6666666.84857.peg.661	UNKNOWN
fig|6666666.84847.peg.1247	fig|6666666.84857.peg.660	UNKNOWN
fig|6666666.84847.peg.1248	fig|6666666.84857.peg.659	UNKNOWN
fig|6666666.84847.peg.1249	fig|6666666.84857.peg.658	UNKNOWN
fig|6666666.84847.peg.125	fig|6666666.84857.peg.167	Regulation and Cell signaling	Regulation and Cell signaling - no subcategory	Cell envelope-associated LytR-CpsA-Psr transcriptional attenuators	Cell envelope-associated transcriptional attenuator LytR-CpsA-Psr, subfamily F2 (as in PMID19099556)
fig|6666666.84847.peg.1250	fig|6666666.84857.peg.657	Protein Metabolism	Protein biosynthesis	tRNA aminoacylation, Asp and Asn	Aspartyl-tRNA(Asn) amidotransferase subunit B (EC 6.3.5.6)
fig|6666666.84847.peg.1250	fig|6666666.84857.peg.657	Protein Metabolism	Protein biosynthesis	tRNA aminoacylation, Glu and Gln	Glutamyl-tRNA(Gln) amidotransferase subunit B (EC 6.3.5.7)
fig|6666666.84847.peg.1251	fig|6666666.84857.peg.656	Protein Metabolism	Protein biosynthesis	tRNA aminoacylation, Asp and Asn	Aspartyl-tRNA(Asn) amidotransferase subunit A (EC 6.3.5.6)
fig|6666666.84847.peg.1251	fig|6666666.84857.peg.656	Protein Metabolism	Protein biosynthesis	tRNA aminoacylation, Glu and Gln	Glutamyl-tRNA(Gln) amidotransferase subunit A (EC 6.3.5.7)
fig|6666666.84847.peg.1252	fig|6666666.84857.peg.655	Protein Metabolism	Protein biosynthesis	tRNA aminoacylation, Asp and Asn	Aspartyl-tRNA(Asn) amidotransferase subunit C (EC 6.3.5.6)
fig|6666666.84847.peg.1252	fig|6666666.84857.peg.655	Protein Metabolism	Protein biosynthesis	tRNA aminoacylation, Glu and Gln	Glutamyl-tRNA(Gln) amidotransferase subunit C (EC 6.3.5.7)
fig|6666666.84847.peg.1253	fig|6666666.84857.peg.654	Amino Acids and Derivatives	Proline and 4-hydroxyproline	Proline, 4-hydroxyproline uptake and utilization	Proline/sodium symporter PutP (TC 2.A.21.2.1)
fig|6666666.84847.peg.1254	fig|6666666.84857.peg.653	Regulation and Cell signaling	Regulation and Cell signaling - no subcategory	Sex pheromones in Enterococcus faecalis and other Firmicutes	Putative pheromone cAM373 precursor lipoprotein CamS
fig|6666666.84847.peg.1255	fig|6666666.84857.peg.652	DNA Metabolism	DNA repair	DNA Repair Base Excision	DNA ligase (EC 6.5.1.2)
fig|6666666.84847.peg.1256	fig|6666666.84857.peg.651	DNA Metabolism	DNA repair	DNA repair, bacterial UvrD and related helicases	ATP-dependent DNA helicase UvrD/PcrA
fig|6666666.84847.peg.1257	fig|6666666.84857.peg.650	UNKNOWN
fig|6666666.84847.peg.1258	fig|6666666.84857.peg.649	UNKNOWN
fig|6666666.84847.peg.1259	fig|6666666.84857.peg.648	Nucleosides and Nucleotides	Purines	De Novo Purine Biosynthesis	Adenylosuccinate lyase (EC 4.3.2.2)
fig|6666666.84847.peg.1259	fig|6666666.84857.peg.648	Nucleosides and Nucleotides	Purines	Purine conversions	Adenylosuccinate lyase (EC 4.3.2.2)
fig|6666666.84847.peg.126	fig|6666666.84857.peg.166	Amino Acids and Derivatives	Histidine Metabolism	Histidine Biosynthesis	Histidinol-phosphatase [alternative form] (EC 3.1.3.15)
fig|6666666.84847.peg.1260	fig|6666666.84857.peg.647	UNKNOWN
fig|6666666.84847.peg.1261	fig|6666666.84857.peg.646	UNKNOWN
fig|6666666.84847.peg.1263	fig|6666666.84857.peg.644	UNKNOWN
fig|6666666.84847.peg.1264	fig|6666666.84857.peg.643	Cofactors, Vitamins, Prosthetic Groups, Pigments	NAD and NADP	NAD and NADP cofactor biosynthesis global	NAD synthetase (EC 6.3.1.5)
fig|6666666.84847.peg.1265	fig|6666666.84857.peg.642	Cofactors, Vitamins, Prosthetic Groups, Pigments	NAD and NADP	NAD and NADP cofactor biosynthesis global	Nicotinate phosphoribosyltransferase (EC 2.4.2.11)
fig|6666666.84847.peg.1265	fig|6666666.84857.peg.642	Stress Response	Oxidative stress	Redox-dependent regulation of nucleus processes	Nicotinate phosphoribosyltransferase (EC 2.4.2.11)
fig|6666666.84847.peg.1266	fig|6666666.84857.peg.641	Nitrogen Metabolism	Nitrogen Metabolism - no subcategory	Nitric oxide synthase	Nitric oxide synthase oxygenase (EC 1.-.-.-)
fig|6666666.84847.peg.1267	fig|6666666.84857.peg.640	Amino Acids and Derivatives	Aromatic amino acids and derivatives	Chorismate Synthesis	Prephenate dehydratase (EC 4.2.1.51)
fig|6666666.84847.peg.1267	fig|6666666.84857.peg.640	Amino Acids and Derivatives	Aromatic amino acids and derivatives	Phenylalanine and Tyrosine Branches from Chorismate	Prephenate dehydratase (EC 4.2.1.51)
fig|6666666.84847.peg.1268	fig|6666666.84857.peg.639	UNKNOWN
fig|6666666.84847.peg.1269	fig|6666666.84857.peg.638	UNKNOWN
fig|6666666.84847.peg.127	fig|6666666.84857.peg.165	UNKNOWN
fig|6666666.84847.peg.1270	fig|6666666.84857.peg.637	Cofactors, Vitamins, Prosthetic Groups, Pigments	NAD and NADP	NAD and NADP cofactor biosynthesis global	Nicotinamidase (EC 3.5.1.19)
fig|6666666.84847.peg.1270	fig|6666666.84857.peg.637	Stress Response	Oxidative stress	Redox-dependent regulation of nucleus processes	Nicotinamidase (EC 3.5.1.19)
fig|6666666.84847.peg.1271	fig|6666666.84857.peg.636	Phosphorus Metabolism	Phosphorus Metabolism - no subcategory	Phosphate metabolism	Manganese-dependent inorganic pyrophosphatase (EC 3.6.1.1)
fig|6666666.84847.peg.1273	fig|6666666.84857.peg.635	Carbohydrates	Central carbohydrate metabolism	Methylglyoxal Metabolism	Aldehyde dehydrogenase (EC 1.2.1.3)
fig|6666666.84847.peg.1273	fig|6666666.84857.peg.635	Carbohydrates	Central carbohydrate metabolism	Methylglyoxal Metabolism	Aldehyde dehydrogenase (EC 1.2.1.3)
fig|6666666.84847.peg.1273	fig|6666666.84857.peg.635	Carbohydrates	Central carbohydrate metabolism	Pyruvate metabolism II: acetyl-CoA, acetogenesis from pyruvate	Aldehyde dehydrogenase (EC 1.2.1.3)
fig|6666666.84847.peg.1273	fig|6666666.84857.peg.635	Fatty Acids, Lipids, and Isoprenoids	Phospholipids	Glycerolipid and Glycerophospholipid Metabolism in Bacteria	Aldehyde dehydrogenase (EC 1.2.1.3)
fig|6666666.84847.peg.1274	fig|6666666.84857.peg.634	Carbohydrates	Central carbohydrate metabolism	Pentose phosphate pathway	6-phosphogluconolactonase (EC 3.1.1.31)
fig|6666666.84847.peg.1276	fig|6666666.84857.peg.622	UNKNOWN
fig|6666666.84847.peg.1277	fig|6666666.84857.peg.621	Virulence, Disease and Defense	Resistance to antibiotics and toxic compounds	Bile hydrolysis	Choloylglycine hydrolase (EC 3.5.1.24)
fig|6666666.84847.peg.1278	fig|6666666.84857.peg.620	UNKNOWN
fig|6666666.84847.peg.1279	fig|6666666.84857.peg.619	UNKNOWN
fig|6666666.84847.peg.1280	fig|6666666.84857.peg.618	UNKNOWN
fig|6666666.84847.peg.1281	fig|6666666.84857.peg.617	UNKNOWN
fig|6666666.84847.peg.1282	fig|6666666.84857.peg.616	UNKNOWN
fig|6666666.84847.peg.1283	fig|6666666.84857.peg.615	UNKNOWN
fig|6666666.84847.peg.1284	fig|6666666.84857.peg.614	UNKNOWN
fig|6666666.84847.peg.1285	fig|6666666.84857.peg.613	UNKNOWN
fig|6666666.84847.peg.1286	fig|6666666.84857.peg.612	UNKNOWN
fig|6666666.84847.peg.1287	fig|6666666.84857.peg.611	UNKNOWN
fig|6666666.84847.peg.1288	fig|6666666.84857.peg.610	Amino Acids and Derivatives	Glutamine, glutamate, aspartate, asparagine; ammonia assimilation	Glutamine, Glutamate, Aspartate and Asparagine Biosynthesis	Aspartate aminotransferase (EC 2.6.1.1)
fig|6666666.84847.peg.1288	fig|6666666.84857.peg.610	Amino Acids and Derivatives	Lysine, threonine, methionine, and cysteine	Threonine and Homoserine Biosynthesis	Aspartate aminotransferase (EC 2.6.1.1)
fig|6666666.84847.peg.129	fig|6666666.84857.peg.164	UNKNOWN
fig|6666666.84847.peg.13	fig|6666666.84857.peg.283	Carbohydrates	Di- and oligosaccharides	Lactose and Galactose Uptake and Utilization	Galactose-6-phosphate isomerase, LacB subunit (EC 5.3.1.26)
fig|6666666.84847.peg.130	fig|6666666.84857.peg.163	UNKNOWN
fig|6666666.84847.peg.131	fig|6666666.84857.peg.162	Cell Wall and Capsule	Capsular and extracellular polysacchrides	Sialic Acid Metabolism	Sialic acid utilization regulator, RpiR family
fig|6666666.84847.peg.1312	fig|6666666.84857.peg.2613	UNKNOWN
fig|6666666.84847.peg.1319	fig|6666666.84857.peg.2607	Phages, Prophages, Transposable elements, Plasmids	Phages, Prophages	Phage packaging machinery	Phage terminase, large subunit
fig|6666666.84847.peg.132	fig|6666666.84857.peg.161	Amino Acids and Derivatives	Histidine Metabolism	Histidine Degradation	Histidine transport protein (permease)
fig|6666666.84847.peg.1323	fig|6666666.84857.peg.2600	UNKNOWN
fig|6666666.84847.peg.1324	fig|6666666.84857.peg.2599	UNKNOWN
fig|6666666.84847.peg.1325	fig|6666666.84857.peg.2598	UNKNOWN
fig|6666666.84847.peg.1329	fig|6666666.84857.peg.2594	UNKNOWN
fig|6666666.84847.peg.133	fig|6666666.84857.peg.160	UNKNOWN
fig|6666666.84847.peg.134	fig|6666666.84857.peg.159	UNKNOWN
fig|6666666.84847.peg.1343	fig|6666666.84857.peg.2577	UNKNOWN
fig|6666666.84847.peg.135	fig|6666666.84857.peg.158	UNKNOWN
fig|6666666.84847.peg.1356	fig|6666666.84857.peg.607	UNKNOWN
fig|6666666.84847.peg.1357	fig|6666666.84857.peg.606	UNKNOWN
fig|6666666.84847.peg.1358	fig|6666666.84857.peg.605	Amino Acids and Derivatives	Arginine; urea cycle, polyamines	Arginine Biosynthesis extended	Acetylornithine deacetylase (EC 3.5.1.16)
fig|6666666.84847.peg.1358	fig|6666666.84857.peg.605	Amino Acids and Derivatives	Arginine; urea cycle, polyamines	Arginine Biosynthesis -- gjo	Acetylornithine deacetylase (EC 3.5.1.16)
fig|6666666.84847.peg.136	fig|6666666.84857.peg.157	UNKNOWN
fig|6666666.84847.peg.1361	fig|6666666.84857.peg.604	UNKNOWN
fig|6666666.84847.peg.1365	fig|6666666.84857.peg.601	Protein Metabolism	Protein folding	GroEL GroES	Heat shock protein 60 family chaperone GroEL
fig|6666666.84847.peg.1366	fig|6666666.84857.peg.600	Protein Metabolism	Protein folding	GroEL GroES	Heat shock protein 60 family co-chaperone GroES
fig|6666666.84847.peg.1367	fig|6666666.84857.peg.599	UNKNOWN
fig|6666666.84847.peg.1368	fig|6666666.84857.peg.598	UNKNOWN
fig|6666666.84847.peg.1369	fig|6666666.84857.peg.597	UNKNOWN
fig|6666666.84847.peg.137	fig|6666666.84857.peg.156	UNKNOWN
fig|6666666.84847.peg.1370	fig|6666666.84857.peg.596	UNKNOWN
fig|6666666.84847.peg.1371	fig|6666666.84857.peg.595	UNKNOWN
fig|6666666.84847.peg.1372	fig|6666666.84857.peg.594	UNKNOWN
fig|6666666.84847.peg.1373	fig|6666666.84857.peg.593	UNKNOWN
fig|6666666.84847.peg.1374	fig|6666666.84857.peg.592	UNKNOWN
fig|6666666.84847.peg.1375	fig|6666666.84857.peg.591	UNKNOWN
fig|6666666.84847.peg.1376	fig|6666666.84857.peg.590	Carbohydrates	Di- and oligosaccharides	Sucrose utilization	Fructokinase (EC 2.7.1.4)
fig|6666666.84847.peg.1376	fig|6666666.84857.peg.590	Carbohydrates	Monosaccharides	Fructose utilization	Fructokinase (EC 2.7.1.4)
fig|6666666.84847.peg.1376	fig|6666666.84857.peg.590	Carbohydrates	Sugar alcohols	Mannitol Utilization	Fructokinase (EC 2.7.1.4)
fig|6666666.84847.peg.1377	fig|6666666.84857.peg.589	Carbohydrates	Di- and oligosaccharides	Sucrose utilization	Sucrose-6-phosphate hydrolase (EC 3.2.1.26)
fig|6666666.84847.peg.1378	fig|6666666.84857.peg.588	Carbohydrates	Di- and oligosaccharides	Sucrose utilization	Sucrose operon repressor ScrR, LacI family
fig|6666666.84847.peg.1379	fig|6666666.84857.peg.587	Nitrogen Metabolism	Nitrogen Metabolism - no subcategory	Ammonia assimilation	Ammonium transporter
fig|6666666.84847.peg.138	fig|6666666.84857.peg.155	UNKNOWN
fig|6666666.84847.peg.1380	fig|6666666.84857.peg.586	UNKNOWN
fig|6666666.84847.peg.1381	fig|6666666.84857.peg.585	UNKNOWN
fig|6666666.84847.peg.1382	fig|6666666.84857.peg.584	Stress Response	Oxidative stress	Oxidative stress	Redox-sensitive transcriptional regulator (AT-rich DNA-binding protein)
fig|6666666.84847.peg.1383	fig|6666666.84857.peg.583	UNKNOWN
fig|6666666.84847.peg.1384	fig|6666666.84857.peg.582	UNKNOWN
fig|6666666.84847.peg.1385	fig|6666666.84857.peg.581	Cell Division and Cell Cycle	Cell Division and Cell Cycle - no subcategory	Macromolecular synthesis operon	TsaD/Kae1/Qri7 protein, required for threonylcarbamoyladenosine t(6)A37 formation in tRNA
fig|6666666.84847.peg.1385	fig|6666666.84857.peg.581	Cell Division and Cell Cycle	Cell Division and Cell Cycle - no subcategory	YgjD and YeaZ	TsaD/Kae1/Qri7 protein, required for threonylcarbamoyladenosine t(6)A37 formation in tRNA
fig|6666666.84847.peg.1386	fig|6666666.84857.peg.580	Protein Metabolism	Protein biosynthesis	Ribosome biogenesis bacterial	Ribosomal-protein-S18p-alanine acetyltransferase (EC 2.3.1.-)
fig|6666666.84847.peg.1387	fig|6666666.84857.peg.579	Cell Division and Cell Cycle	Cell Division and Cell Cycle - no subcategory	YgjD and YeaZ	TsaB protein, required for threonylcarbamoyladenosine (t(6)A) formation in tRNA
fig|6666666.84847.peg.1387	fig|6666666.84857.peg.579	Cell Wall and Capsule	Cell Wall and Capsule - no subcategory	YjeE	TsaB protein, required for threonylcarbamoyladenosine (t(6)A) formation in tRNA
fig|6666666.84847.peg.1387	fig|6666666.84857.peg.579	Protein Metabolism	Protein biosynthesis	Ribosome biogenesis bacterial	TsaB protein, required for threonylcarbamoyladenosine (t(6)A) formation in tRNA
fig|6666666.84847.peg.1388	fig|6666666.84857.peg.578	Cell Wall and Capsule	Cell Wall and Capsule - no subcategory	YjeE	TsaE protein, required for threonylcarbamoyladenosine t(6)A37 formation in tRNA
fig|6666666.84847.peg.1388	fig|6666666.84857.peg.578	Miscellaneous	Plant-Prokaryote DOE project	Scaffold proteins for [4Fe-4S] cluster assembly (MRP family)	TsaE protein, required for threonylcarbamoyladenosine t(6)A37 formation in tRNA
fig|6666666.84847.peg.1389	fig|6666666.84857.peg.577	Amino Acids and Derivatives	Branched-chain amino acids	Branched-Chain Amino Acid Biosynthesis	Dihydroxy-acid dehydratase (EC 4.2.1.9)
fig|6666666.84847.peg.139	fig|6666666.84857.peg.154	UNKNOWN
fig|6666666.84847.peg.1390	fig|6666666.84857.peg.576	Amino Acids and Derivatives	Branched-chain amino acids	Branched-Chain Amino Acid Biosynthesis	Acetolactate synthase large subunit (EC 2.2.1.6)
fig|6666666.84847.peg.1390	fig|6666666.84857.peg.576	Carbohydrates	Fermentation	Acetoin, butanediol metabolism	Acetolactate synthase large subunit (EC 2.2.1.6)
fig|6666666.84847.peg.1390	fig|6666666.84857.peg.576	Carbohydrates	Fermentation	Acetolactate synthase subunits	Acetolactate synthase large subunit (EC 2.2.1.6)
fig|6666666.84847.peg.1391	fig|6666666.84857.peg.575	Amino Acids and Derivatives	Branched-chain amino acids	Branched-Chain Amino Acid Biosynthesis	Acetolactate synthase small subunit (EC 2.2.1.6)
fig|6666666.84847.peg.1391	fig|6666666.84857.peg.575	Carbohydrates	Fermentation	Acetoin, butanediol metabolism	Acetolactate synthase small subunit (EC 2.2.1.6)
fig|6666666.84847.peg.1391	fig|6666666.84857.peg.575	Carbohydrates	Fermentation	Acetolactate synthase subunits	Acetolactate synthase small subunit (EC 2.2.1.6)
fig|6666666.84847.peg.1392	fig|6666666.84857.peg.574	Amino Acids and Derivatives	Branched-chain amino acids	Branched-Chain Amino Acid Biosynthesis	Ketol-acid reductoisomerase (EC 1.1.1.86)
fig|6666666.84847.peg.1392	fig|6666666.84857.peg.574	Cofactors, Vitamins, Prosthetic Groups, Pigments	Coenzyme A	Coenzyme A Biosynthesis	Ketol-acid reductoisomerase (EC 1.1.1.86)
fig|6666666.84847.peg.1393	fig|6666666.84857.peg.573	Amino Acids and Derivatives	Branched-chain amino acids	Branched-Chain Amino Acid Biosynthesis	2-isopropylmalate synthase (EC 2.3.3.13)
fig|6666666.84847.peg.1393	fig|6666666.84857.peg.573	Amino Acids and Derivatives	Branched-chain amino acids	Leucine Biosynthesis	2-isopropylmalate synthase (EC 2.3.3.13)
fig|6666666.84847.peg.1394	fig|6666666.84857.peg.572	Amino Acids and Derivatives	Branched-chain amino acids	Branched-Chain Amino Acid Biosynthesis	3-isopropylmalate dehydrogenase (EC 1.1.1.85)
fig|6666666.84847.peg.1394	fig|6666666.84857.peg.572	Amino Acids and Derivatives	Branched-chain amino acids	Leucine Biosynthesis	3-isopropylmalate dehydrogenase (EC 1.1.1.85)
fig|6666666.84847.peg.1395	fig|6666666.84857.peg.571	Amino Acids and Derivatives	Branched-chain amino acids	Branched-Chain Amino Acid Biosynthesis	3-isopropylmalate dehydratase large subunit (EC 4.2.1.33)
fig|6666666.84847.peg.1395	fig|6666666.84857.peg.571	Amino Acids and Derivatives	Branched-chain amino acids	Leucine Biosynthesis	3-isopropylmalate dehydratase large subunit (EC 4.2.1.33)
fig|6666666.84847.peg.1396	fig|6666666.84857.peg.570	Amino Acids and Derivatives	Branched-chain amino acids	Branched-Chain Amino Acid Biosynthesis	3-isopropylmalate dehydratase small subunit (EC 4.2.1.33)
fig|6666666.84847.peg.1396	fig|6666666.84857.peg.570	Amino Acids and Derivatives	Branched-chain amino acids	Leucine Biosynthesis	3-isopropylmalate dehydratase small subunit (EC 4.2.1.33)
fig|6666666.84847.peg.1397	fig|6666666.84857.peg.569	Amino Acids and Derivatives	Branched-chain amino acids	Branched-Chain Amino Acid Biosynthesis	Threonine dehydratase (EC 4.3.1.19)
fig|6666666.84847.peg.1397	fig|6666666.84857.peg.569	Amino Acids and Derivatives	Lysine, threonine, methionine, and cysteine	Threonine degradation	Threonine dehydratase (EC 4.3.1.19)
fig|6666666.84847.peg.1398	fig|6666666.84857.peg.1347	UNKNOWN
fig|6666666.84847.peg.1399	fig|6666666.84857.peg.1348	RNA Metabolism	Transcription	Transcription factors bacterial	Transcription accessory protein (S1 RNA-binding domain)
fig|6666666.84847.peg.14	fig|6666666.84857.peg.282	Carbohydrates	Di- and oligosaccharides	Lactose and Galactose Uptake and Utilization	Galactose-6-phosphate isomerase, LacA subunit (EC 5.3.1.26)
fig|6666666.84847.peg.140	fig|6666666.84857.peg.153	UNKNOWN
fig|6666666.84847.peg.1400	fig|6666666.84857.peg.1349	UNKNOWN
fig|6666666.84847.peg.1401	fig|6666666.84857.peg.1350	Stress Response	Stress Response - no subcategory	SigmaB stress responce regulation	Serine-protein kinase RsbW (EC 2.7.11.1)
fig|6666666.84847.peg.1402	fig|6666666.84857.peg.1351	Stress Response	Stress Response - no subcategory	SigmaB stress responce regulation	Anti-sigma B factor antagonist RsbV
fig|6666666.84847.peg.1403	fig|6666666.84857.peg.1352	Stress Response	Stress Response - no subcategory	SigmaB stress responce regulation	Serine phosphatase RsbU, regulator of sigma subunit
fig|6666666.84847.peg.1404	fig|6666666.84857.peg.1353	Regulation and Cell signaling	Programmed Cell Death and Toxin-antitoxin Systems	MazEF toxin-antitoxing (programmed cell death) system	Programmed cell death toxin YdcE
fig|6666666.84847.peg.1404	fig|6666666.84857.peg.1353	Regulation and Cell signaling	Programmed Cell Death and Toxin-antitoxin Systems	Phd-Doc, YdcE-YdcD toxin-antitoxin (programmed cell death) systems	Programmed cell death toxin YdcE
fig|6666666.84847.peg.1405	fig|6666666.84857.peg.1354	Regulation and Cell signaling	Programmed Cell Death and Toxin-antitoxin Systems	MazEF toxin-antitoxing (programmed cell death) system	Programmed cell death antitoxin YdcD
fig|6666666.84847.peg.1405	fig|6666666.84857.peg.1354	Regulation and Cell signaling	Programmed Cell Death and Toxin-antitoxin Systems	Phd-Doc, YdcE-YdcD toxin-antitoxin (programmed cell death) systems	Programmed cell death antitoxin YdcD
fig|6666666.84847.peg.1406	fig|6666666.84857.peg.1355	Amino Acids and Derivatives	Alanine, serine, and glycine	Alanine biosynthesis	Alanine racemase (EC 5.1.1.1)
fig|6666666.84847.peg.1406	fig|6666666.84857.peg.1355	Carbohydrates	Central carbohydrate metabolism	Pyruvate Alanine Serine Interconversions	Alanine racemase (EC 5.1.1.1)
fig|6666666.84847.peg.1407	fig|6666666.84857.peg.1356	Fatty Acids, Lipids, and Isoprenoids	Fatty acids	Fatty Acid Biosynthesis FASII	Holo-[acyl-carrier protein] synthase (EC 2.7.8.7)
fig|6666666.84847.peg.1408	fig|6666666.84857.peg.1357	UNKNOWN
fig|6666666.84847.peg.1409	fig|6666666.84857.peg.1358	UNKNOWN
fig|6666666.84847.peg.141	fig|6666666.84857.peg.152	UNKNOWN
fig|6666666.84847.peg.1410	fig|6666666.84857.peg.1359	UNKNOWN
fig|6666666.84847.peg.1411	fig|6666666.84857.peg.1360	Potassium metabolism	Potassium metabolism - no subcategory	Potassium homeostasis	Potassium-transporting ATPase C chain (EC 3.6.3.12) (TC 3.A.3.7.1)
fig|6666666.84847.peg.1412	fig|6666666.84857.peg.1361	Potassium metabolism	Potassium metabolism - no subcategory	Potassium homeostasis	Potassium-transporting ATPase B chain (EC 3.6.3.12) (TC 3.A.3.7.1)
fig|6666666.84847.peg.1413	fig|6666666.84857.peg.1362	UNKNOWN
fig|6666666.84847.peg.1414	fig|6666666.84857.peg.1364	Potassium metabolism	Potassium metabolism - no subcategory	Potassium homeostasis	Osmosensitive K+ channel histidine kinase KdpD (EC 2.7.3.-)
fig|6666666.84847.peg.1415	fig|6666666.84857.peg.1365	UNKNOWN
fig|6666666.84847.peg.1416	fig|6666666.84857.peg.1366	UNKNOWN
fig|6666666.84847.peg.1417	fig|6666666.84857.peg.1367	Cell Wall and Capsule	Cell Wall and Capsule - no subcategory	Peptidoglycan biosynthesis--gjo	UDP-N-acetylmuramoylalanyl-D-glutamyl-2,6-diaminopimelate--D-alanyl-D-alanine ligase (EC 6.3.2.10)
fig|6666666.84847.peg.1417	fig|6666666.84857.peg.1367	Cell Wall and Capsule	Cell Wall and Capsule - no subcategory	Peptidoglycan Biosynthesis	UDP-N-acetylmuramoylalanyl-D-glutamyl-2,6-diaminopimelate--D-alanyl-D-alanine ligase (EC 6.3.2.10)
fig|6666666.84847.peg.1418	fig|6666666.84857.peg.1368	Cell Wall and Capsule	Cell Wall and Capsule - no subcategory	Peptidoglycan Biosynthesis	D-alanine--D-alanine ligase (EC 6.3.2.4)
fig|6666666.84847.peg.1418	fig|6666666.84857.peg.1368	Cell Wall and Capsule	Cell Wall and Capsule - no subcategory	Peptidoglycan biosynthesis--gjo	D-alanine--D-alanine ligase (EC 6.3.2.4)
fig|6666666.84847.peg.1419	fig|6666666.84857.peg.1369	Cell Division and Cell Cycle	Cell Division and Cell Cycle - no subcategory	Bacterial Cytoskeleton	Cell division protein FtsW
fig|6666666.84847.peg.142	fig|6666666.84857.peg.151	Amino Acids and Derivatives	Lysine, threonine, methionine, and cysteine	Methionine Biosynthesis	Methionine transporter MetT
fig|6666666.84847.peg.142	fig|6666666.84857.peg.151	Amino Acids and Derivatives	Lysine, threonine, methionine, and cysteine	Methionine Degradation	Methionine transporter MetT
fig|6666666.84847.peg.1420	fig|6666666.84857.peg.1370	UNKNOWN
fig|6666666.84847.peg.1421	fig|6666666.84857.peg.1371	UNKNOWN
fig|6666666.84847.peg.1422	fig|6666666.84857.peg.1372	UNKNOWN
fig|6666666.84847.peg.1423	fig|6666666.84857.peg.1373	Fatty Acids, Lipids, and Isoprenoids	Phospholipids	Cardiolipin synthesis	Cardiolipin synthetase (EC 2.7.8.-)
fig|6666666.84847.peg.1423	fig|6666666.84857.peg.1373	Fatty Acids, Lipids, and Isoprenoids	Phospholipids	Glycerolipid and Glycerophospholipid Metabolism in Bacteria	Cardiolipin synthetase (EC 2.7.8.-)
fig|6666666.84847.peg.1424	fig|6666666.84857.peg.1374	UNKNOWN
fig|6666666.84847.peg.1425	fig|6666666.84857.peg.1376	UNKNOWN
fig|6666666.84847.peg.1426	fig|6666666.84857.peg.1377	Cofactors, Vitamins, Prosthetic Groups, Pigments	Cofactors, Vitamins, Prosthetic Groups, Pigments - no subcategory	Thiamin biosynthesis	Thiamin-phosphate pyrophosphorylase (EC 2.5.1.3)
fig|6666666.84847.peg.1426	fig|6666666.84857.peg.1377	Cofactors, Vitamins, Prosthetic Groups, Pigments	Folate and pterines	5-FCL-like protein	Thiamin-phosphate pyrophosphorylase (EC 2.5.1.3)
fig|6666666.84847.peg.1427	fig|6666666.84857.peg.1378	Cofactors, Vitamins, Prosthetic Groups, Pigments	Cofactors, Vitamins, Prosthetic Groups, Pigments - no subcategory	Thiamin biosynthesis	Hydroxyethylthiazole kinase (EC 2.7.1.50)
fig|6666666.84847.peg.1427	fig|6666666.84857.peg.1378	Cofactors, Vitamins, Prosthetic Groups, Pigments	Folate and pterines	5-FCL-like protein	Hydroxyethylthiazole kinase (EC 2.7.1.50)
fig|6666666.84847.peg.1428	fig|6666666.84857.peg.1379	Cofactors, Vitamins, Prosthetic Groups, Pigments	Cofactors, Vitamins, Prosthetic Groups, Pigments - no subcategory	Thiamin biosynthesis	Phosphomethylpyrimidine kinase (EC 2.7.4.7)
fig|6666666.84847.peg.1428	fig|6666666.84857.peg.1379	Cofactors, Vitamins, Prosthetic Groups, Pigments	Folate and pterines	5-FCL-like protein	Phosphomethylpyrimidine kinase (EC 2.7.4.7)
fig|6666666.84847.peg.1429	fig|6666666.84857.peg.1380	Cofactors, Vitamins, Prosthetic Groups, Pigments	Cofactors, Vitamins, Prosthetic Groups, Pigments - no subcategory	Thiamin biosynthesis	Thiaminase II (EC 3.5.99.2)
fig|6666666.84847.peg.1429	fig|6666666.84857.peg.1380	Cofactors, Vitamins, Prosthetic Groups, Pigments	Folate and pterines	5-FCL-like protein	Thiaminase II (EC 3.5.99.2)
fig|6666666.84847.peg.143	fig|6666666.84857.peg.150	UNKNOWN
fig|6666666.84847.peg.1431	fig|6666666.84857.peg.1381	UNKNOWN
fig|6666666.84847.peg.1432	fig|6666666.84857.peg.1382	DNA Metabolism	DNA repair	DNA repair, bacterial RecFOR pathway	Single-stranded DNA-binding protein
fig|6666666.84847.peg.1432	fig|6666666.84857.peg.1382	DNA Metabolism	DNA repair	DNA repair, bacterial	Single-stranded DNA-binding protein
fig|6666666.84847.peg.1433	fig|6666666.84857.peg.1383	UNKNOWN
fig|6666666.84847.peg.1434	fig|6666666.84857.peg.1384	Fatty Acids, Lipids, and Isoprenoids	Fatty acids	Fatty Acid Biosynthesis FASII	3-hydroxyacyl-[acyl-carrier-protein] dehydratase, FabZ form (EC 4.2.1.59)
fig|6666666.84847.peg.1435	fig|6666666.84857.peg.1385	Cell Wall and Capsule	Cell Wall and Capsule - no subcategory	Peptidoglycan Biosynthesis	UDP-N-acetylglucosamine 1-carboxyvinyltransferase (EC 2.5.1.7)
fig|6666666.84847.peg.1435	fig|6666666.84857.peg.1385	Cell Wall and Capsule	Cell Wall and Capsule - no subcategory	UDP-N-acetylmuramate from Fructose-6-phosphate Biosynthesis	UDP-N-acetylglucosamine 1-carboxyvinyltransferase (EC 2.5.1.7)
fig|6666666.84847.peg.1436	fig|6666666.84857.peg.1386	UNKNOWN
fig|6666666.84847.peg.1437	fig|6666666.84857.peg.1387	UNKNOWN
fig|6666666.84847.peg.1438	fig|6666666.84857.peg.1388	UNKNOWN
fig|6666666.84847.peg.1439	fig|6666666.84857.peg.1389	UNKNOWN
fig|6666666.84847.peg.144	fig|6666666.84857.peg.149	UNKNOWN
fig|6666666.84847.peg.1440	fig|6666666.84857.peg.1390	UNKNOWN
fig|6666666.84847.peg.1441	fig|6666666.84857.peg.1391	UNKNOWN
fig|6666666.84847.peg.1442	fig|6666666.84857.peg.1392	UNKNOWN
fig|6666666.84847.peg.1443	fig|6666666.84857.peg.1393	UNKNOWN
fig|6666666.84847.peg.1444	fig|6666666.84857.peg.1394	UNKNOWN
fig|6666666.84847.peg.1445	fig|6666666.84857.peg.1395	UNKNOWN
fig|6666666.84847.peg.1446	fig|6666666.84857.peg.1396	Cell Wall and Capsule	Capsular and extracellular polysacchrides	Sialic Acid Metabolism	UDP-N-acetylglucosamine 2-epimerase (EC 5.1.3.14)
fig|6666666.84847.peg.1447	fig|6666666.84857.peg.1397	Nucleosides and Nucleotides	Pyrimidines	De Novo Pyrimidine Synthesis	Uracil phosphoribosyltransferase (EC 2.4.2.9)
fig|6666666.84847.peg.1447	fig|6666666.84857.peg.1397	Nucleosides and Nucleotides	Pyrimidines	pyrimidine conversions	Uracil phosphoribosyltransferase (EC 2.4.2.9)
fig|6666666.84847.peg.1448	fig|6666666.84857.peg.1398	Amino Acids and Derivatives	Alanine, serine, and glycine	Glycine and Serine Utilization	Serine hydroxymethyltransferase (EC 2.1.2.1)
fig|6666666.84847.peg.1448	fig|6666666.84857.peg.1398	Amino Acids and Derivatives	Alanine, serine, and glycine	Glycine Biosynthesis	Serine hydroxymethyltransferase (EC 2.1.2.1)
fig|6666666.84847.peg.1448	fig|6666666.84857.peg.1398	Amino Acids and Derivatives	Alanine, serine, and glycine	Serine Biosynthesis	Serine hydroxymethyltransferase (EC 2.1.2.1)
fig|6666666.84847.peg.1448	fig|6666666.84857.peg.1398	Cofactors, Vitamins, Prosthetic Groups, Pigments	Folate and pterines	5-FCL-like protein	Serine hydroxymethyltransferase (EC 2.1.2.1)
fig|6666666.84847.peg.1449	fig|6666666.84857.peg.1399	UNKNOWN
fig|6666666.84847.peg.145	fig|6666666.84857.peg.148	UNKNOWN
fig|6666666.84847.peg.1450	fig|6666666.84857.peg.1400	Protein Metabolism	Protein processing and modification	Protein deglycation	Low molecular weight protein tyrosine phosphatase (EC 3.1.3.48)
fig|6666666.84847.peg.1451	fig|6666666.84857.peg.1401	UNKNOWN
fig|6666666.84847.peg.1452	fig|6666666.84857.peg.1402	Protein Metabolism	Protein biosynthesis	Translation termination factors bacterial	Protein-N(5)-glutamine methyltransferase PrmC, methylates polypeptide chain release factors RF1 and RF2
fig|6666666.84847.peg.1453	fig|6666666.84857.peg.1403	Protein Metabolism	Protein biosynthesis	Translation termination factors bacterial	Peptide chain release factor 1
fig|6666666.84847.peg.1454	fig|6666666.84857.peg.1404	Nucleosides and Nucleotides	Pyrimidines	pyrimidine conversions	Thymidine kinase (EC 2.7.1.21)
fig|6666666.84847.peg.1455	fig|6666666.84857.peg.1405	Protein Metabolism	Protein biosynthesis	Ribosome LSU bacterial	LSU ribosomal protein L31p
fig|6666666.84847.peg.1455	fig|6666666.84857.peg.1405	Protein Metabolism	Protein biosynthesis	Ribosome LSU bacterial	LSU ribosomal protein L31p, zinc-independent
fig|6666666.84847.peg.1456	fig|6666666.84857.peg.1406	RNA Metabolism	Transcription	Transcription factors bacterial	Transcription termination factor Rho
fig|6666666.84847.peg.1457	fig|6666666.84857.peg.1407	Carbohydrates	Central carbohydrate metabolism	Methylglyoxal Metabolism	Aldehyde dehydrogenase (EC 1.2.1.3)
fig|6666666.84847.peg.1457	fig|6666666.84857.peg.1407	Carbohydrates	Central carbohydrate metabolism	Methylglyoxal Metabolism	Aldehyde dehydrogenase (EC 1.2.1.3)
fig|6666666.84847.peg.1457	fig|6666666.84857.peg.1407	Carbohydrates	Central carbohydrate metabolism	Pyruvate metabolism II: acetyl-CoA, acetogenesis from pyruvate	Aldehyde dehydrogenase (EC 1.2.1.3)
fig|6666666.84847.peg.1457	fig|6666666.84857.peg.1407	Fatty Acids, Lipids, and Isoprenoids	Phospholipids	Glycerolipid and Glycerophospholipid Metabolism in Bacteria	Aldehyde dehydrogenase (EC 1.2.1.3)
fig|6666666.84847.peg.1458	fig|6666666.84857.peg.1408	UNKNOWN
fig|6666666.84847.peg.1459	fig|6666666.84857.peg.1409	Cell Wall and Capsule	Cell Wall and Capsule - no subcategory	Peptidoglycan Biosynthesis	UDP-N-acetylglucosamine 1-carboxyvinyltransferase (EC 2.5.1.7)
fig|6666666.84847.peg.1459	fig|6666666.84857.peg.1409	Cell Wall and Capsule	Cell Wall and Capsule - no subcategory	UDP-N-acetylmuramate from Fructose-6-phosphate Biosynthesis	UDP-N-acetylglucosamine 1-carboxyvinyltransferase (EC 2.5.1.7)
fig|6666666.84847.peg.146	fig|6666666.84857.peg.147	UNKNOWN
fig|6666666.84847.peg.1460	fig|6666666.84857.peg.1410	Carbohydrates	Central carbohydrate metabolism	Glycolysis and Gluconeogenesis	Fructose-bisphosphate aldolase class II (EC 4.1.2.13)
fig|6666666.84847.peg.1461	fig|6666666.84857.peg.1411	UNKNOWN
fig|6666666.84847.peg.1462	fig|6666666.84857.peg.1412	Nucleosides and Nucleotides	Pyrimidines	pyrimidine conversions	CTP synthase (EC 6.3.4.2)
fig|6666666.84847.peg.1463	fig|6666666.84857.peg.1413	RNA Metabolism	Transcription	RNA polymerase bacterial	DNA-directed RNA polymerase delta subunit (EC 2.7.7.6)
fig|6666666.84847.peg.1464	fig|6666666.84857.peg.1414	UNKNOWN
fig|6666666.84847.peg.1465	fig|6666666.84857.peg.1415	Cofactors, Vitamins, Prosthetic Groups, Pigments	Coenzyme A	Coenzyme A Biosynthesis	Pantothenate kinase type II, eukaryotic (EC 2.7.1.33)
fig|6666666.84847.peg.1466	fig|6666666.84857.peg.1416	UNKNOWN
fig|6666666.84847.peg.1467	fig|6666666.84857.peg.1417	UNKNOWN
fig|6666666.84847.peg.1468	fig|6666666.84857.peg.1418	UNKNOWN
fig|6666666.84847.peg.1469	fig|6666666.84857.peg.1419	Amino Acids and Derivatives	Lysine, threonine, methionine, and cysteine	Methionine Biosynthesis	S-ribosylhomocysteine lyase (EC 4.4.1.21)
fig|6666666.84847.peg.1469	fig|6666666.84857.peg.1419	Amino Acids and Derivatives	Lysine, threonine, methionine, and cysteine	Methionine Degradation	S-ribosylhomocysteine lyase (EC 4.4.1.21)
fig|6666666.84847.peg.147	fig|6666666.84857.peg.146	Amino Acids and Derivatives	Histidine Metabolism	Histidine Degradation	Imidazolonepropionase (EC 3.5.2.7)
fig|6666666.84847.peg.1470	fig|6666666.84857.peg.1420	UNKNOWN
fig|6666666.84847.peg.1471	fig|6666666.84857.peg.1421	Carbohydrates	Monosaccharides	Deoxyribose and Deoxynucleoside Catabolism	Pyrimidine-nucleoside phosphorylase (EC 2.4.2.2)
fig|6666666.84847.peg.1471	fig|6666666.84857.peg.1421	Nucleosides and Nucleotides	Pyrimidines	pyrimidine conversions	Pyrimidine-nucleoside phosphorylase (EC 2.4.2.2)
fig|6666666.84847.peg.1472	fig|6666666.84857.peg.1422	Carbohydrates	Monosaccharides	Deoxyribose and Deoxynucleoside Catabolism	Deoxyribose-phosphate aldolase (EC 4.1.2.4)
fig|6666666.84847.peg.1473	fig|6666666.84857.peg.1423	Carbohydrates	Monosaccharides	Deoxyribose and Deoxynucleoside Catabolism	Purine nucleoside phosphorylase (EC 2.4.2.1)
fig|6666666.84847.peg.1473	fig|6666666.84857.peg.1423	Nucleosides and Nucleotides	Nucleosides and Nucleotides - no subcategory	Adenosyl nucleosidases	Purine nucleoside phosphorylase (EC 2.4.2.1)
fig|6666666.84847.peg.1473	fig|6666666.84857.peg.1423	Nucleosides and Nucleotides	Purines	Purine conversions	Purine nucleoside phosphorylase (EC 2.4.2.1)
fig|6666666.84847.peg.1473	fig|6666666.84857.peg.1423	Nucleosides and Nucleotides	Pyrimidines	pyrimidine conversions	Purine nucleoside phosphorylase (EC 2.4.2.1)
fig|6666666.84847.peg.1474	fig|6666666.84857.peg.1424	Stress Response	Oxidative stress	Oxidative stress	Ferroxidase (EC 1.16.3.1)
fig|6666666.84847.peg.1474	fig|6666666.84857.peg.1424	Stress Response	Oxidative stress	Oxidative stress	Iron-binding ferritin-like antioxidant protein
fig|6666666.84847.peg.1474	fig|6666666.84857.peg.1424	Stress Response	Oxidative stress	Oxidative stress	Non-specific DNA-binding protein Dps
fig|6666666.84847.peg.1475	fig|6666666.84857.peg.1425	UNKNOWN
fig|6666666.84847.peg.1476	fig|6666666.84857.peg.1426	UNKNOWN
fig|6666666.84847.peg.1477	fig|6666666.84857.peg.1427	UNKNOWN
fig|6666666.84847.peg.1478	fig|6666666.84857.peg.1428	Carbohydrates	Monosaccharides	Mannose Metabolism	Mannose-6-phosphate isomerase (EC 5.3.1.8)
fig|6666666.84847.peg.1479	fig|6666666.84857.peg.1429	UNKNOWN
fig|6666666.84847.peg.148	fig|6666666.84857.peg.145	Amino Acids and Derivatives	Histidine Metabolism	Histidine Degradation	Urocanate hydratase (EC 4.2.1.49)
fig|6666666.84847.peg.1480	fig|6666666.84857.peg.1430	UNKNOWN
fig|6666666.84847.peg.1481	fig|6666666.84857.peg.1431	Virulence, Disease and Defense	Resistance to antibiotics and toxic compounds	Cobalt-zinc-cadmium resistance	Cobalt-zinc-cadmium resistance protein CzcD
fig|6666666.84847.peg.1482	fig|6666666.84857.peg.1432	UNKNOWN
fig|6666666.84847.peg.1485	fig|6666666.84857.peg.1435	UNKNOWN
fig|6666666.84847.peg.1486	fig|6666666.84857.peg.1436	UNKNOWN
fig|6666666.84847.peg.1487	fig|6666666.84857.peg.1451	Cell Wall and Capsule	Capsular and extracellular polysacchrides	Sialic Acid Metabolism	Glucosamine--fructose-6-phosphate aminotransferase [isomerizing] (EC 2.6.1.16)
fig|6666666.84847.peg.1487	fig|6666666.84857.peg.1451	Cell Wall and Capsule	Cell Wall and Capsule - no subcategory	UDP-N-acetylmuramate from Fructose-6-phosphate Biosynthesis	Glucosamine--fructose-6-phosphate aminotransferase [isomerizing] (EC 2.6.1.16)
fig|6666666.84847.peg.1488	fig|6666666.84857.peg.1452	Carbohydrates	Sugar alcohols	Mannitol Utilization	PTS system, mannitol-specific IIB component (EC 2.7.1.69)
fig|6666666.84847.peg.1488	fig|6666666.84857.peg.1452	Carbohydrates	Sugar alcohols	Mannitol Utilization	PTS system, mannitol-specific IIC component (EC 2.7.1.69)
fig|6666666.84847.peg.1489	fig|6666666.84857.peg.1453	Carbohydrates	Sugar alcohols	Mannitol Utilization	Mannitol operon activator, BglG family
fig|6666666.84847.peg.149	fig|6666666.84857.peg.144	UNKNOWN
fig|6666666.84847.peg.1490	fig|6666666.84857.peg.1454	UNKNOWN
fig|6666666.84847.peg.1491	fig|6666666.84857.peg.1455	Carbohydrates	Sugar alcohols	Mannitol Utilization	Mannitol-1-phosphate 5-dehydrogenase (EC 1.1.1.17)
fig|6666666.84847.peg.1492	fig|6666666.84857.peg.1456	UNKNOWN
fig|6666666.84847.peg.1493	fig|6666666.84857.peg.1457	Cell Division and Cell Cycle	Checkpoint control	Bacterial checkpoint-control-related cluster	Phosphoglucosamine mutase (EC 5.4.2.10)
fig|6666666.84847.peg.1493	fig|6666666.84857.peg.1457	Cell Wall and Capsule	Capsular and extracellular polysacchrides	Sialic Acid Metabolism	Phosphoglucosamine mutase (EC 5.4.2.10)
fig|6666666.84847.peg.1493	fig|6666666.84857.peg.1457	Cell Wall and Capsule	Cell Wall and Capsule - no subcategory	UDP-N-acetylmuramate from Fructose-6-phosphate Biosynthesis	Phosphoglucosamine mutase (EC 5.4.2.10)
fig|6666666.84847.peg.1494	fig|6666666.84857.peg.1458	Cell Division and Cell Cycle	Checkpoint control	Bacterial checkpoint-control-related cluster	Uncharacterized secreted protein associated with spyDAC
fig|6666666.84847.peg.1495	fig|6666666.84857.peg.1459	Cell Division and Cell Cycle	Checkpoint control	Bacterial checkpoint-control-related cluster	Bacterial checkpoint controller DisA with nucleotide-binding domain
fig|6666666.84847.peg.1495	fig|6666666.84857.peg.1459	Cell Division and Cell Cycle	Checkpoint control	Bacterial checkpoint-control-related cluster	Diadenylate cyclase spyDAC
fig|6666666.84847.peg.1496	fig|6666666.84857.peg.1460	Amino Acids and Derivatives	Arginine; urea cycle, polyamines	Arginine and Ornithine Degradation	Arginase (EC 3.5.3.1)
fig|6666666.84847.peg.15	fig|6666666.84857.peg.281	Carbohydrates	Di- and oligosaccharides	Lactose and Galactose Uptake and Utilization	Lactose phosphotransferase system repressor
fig|6666666.84847.peg.151	fig|6666666.84857.peg.143	Amino Acids and Derivatives	Histidine Metabolism	Histidine Degradation	Formiminoglutamase (EC 3.5.3.8)
fig|6666666.84847.peg.154	fig|6666666.84857.peg.141	Carbohydrates	Central carbohydrate metabolism	Pentose phosphate pathway	Ribose 5-phosphate isomerase A (EC 5.3.1.6)
fig|6666666.84847.peg.154	fig|6666666.84857.peg.141	Carbohydrates	Monosaccharides	D-ribose utilization	Ribose 5-phosphate isomerase A (EC 5.3.1.6)
fig|6666666.84847.peg.155	fig|6666666.84857.peg.140	UNKNOWN
fig|6666666.84847.peg.156	fig|6666666.84857.peg.139	UNKNOWN
fig|6666666.84847.peg.157	fig|6666666.84857.peg.138	Carbohydrates	Di- and oligosaccharides	Lactose and Galactose Uptake and Utilization	Aldose 1-epimerase (EC 5.1.3.3)
fig|6666666.84847.peg.159	fig|6666666.84857.peg.136	UNKNOWN
fig|6666666.84847.peg.16	fig|6666666.84857.peg.280	Carbohydrates	Central carbohydrate metabolism	Pyruvate metabolism II: acetyl-CoA, acetogenesis from pyruvate	NAD-dependent protein deacetylase of SIR2 family
fig|6666666.84847.peg.16	fig|6666666.84857.peg.280	Stress Response	Oxidative stress	Redox-dependent regulation of nucleus processes	NAD-dependent protein deacetylase of SIR2 family
fig|6666666.84847.peg.160	fig|6666666.84857.peg.135	UNKNOWN
fig|6666666.84847.peg.161	fig|6666666.84857.peg.134	UNKNOWN
fig|6666666.84847.peg.162	fig|6666666.84857.peg.133	DNA Metabolism	DNA repair	DNA Repair Base Excision	DNA-3-methyladenine glycosylase II (EC 3.2.2.21)
fig|6666666.84847.peg.163	fig|6666666.84857.peg.132	UNKNOWN
fig|6666666.84847.peg.164	fig|6666666.84857.peg.131	Fatty Acids, Lipids, and Isoprenoids	Isoprenoids	Isoprenoid Biosynthesis: Interconversions	Isopentenyl-diphosphate delta-isomerase, FMN-dependent (EC 5.3.3.2)
fig|6666666.84847.peg.164	fig|6666666.84857.peg.131	Fatty Acids, Lipids, and Isoprenoids	Isoprenoids	Isoprenoid Biosynthesis	Isopentenyl-diphosphate delta-isomerase, FMN-dependent (EC 5.3.3.2)
fig|6666666.84847.peg.165	fig|6666666.84857.peg.130	Membrane Transport	Cation transporters	Magnesium transport	Magnesium and cobalt transport protein CorA
fig|6666666.84847.peg.166	fig|6666666.84857.peg.129	Amino Acids and Derivatives	Branched-chain amino acids	Isoleucine degradation	3-hydroxyacyl-CoA dehydrogenase (EC 1.1.1.35)
fig|6666666.84847.peg.166	fig|6666666.84857.peg.129	Amino Acids and Derivatives	Branched-chain amino acids	Valine degradation	3-hydroxyacyl-CoA dehydrogenase (EC 1.1.1.35)
fig|6666666.84847.peg.166	fig|6666666.84857.peg.129	Carbohydrates	Fermentation	Acetyl-CoA fermentation to Butyrate	3-hydroxyacyl-CoA dehydrogenase (EC 1.1.1.35)
fig|6666666.84847.peg.166	fig|6666666.84857.peg.129	Fatty Acids, Lipids, and Isoprenoids	Fatty acids	Fatty acid metabolism cluster	3-hydroxyacyl-CoA dehydrogenase (EC 1.1.1.35)
fig|6666666.84847.peg.167	fig|6666666.84857.peg.128	UNKNOWN
fig|6666666.84847.peg.168	fig|6666666.84857.peg.127	Carbohydrates	Polysaccharides	Alpha-Amylase locus in Streptocococcus	putative esterase
fig|6666666.84847.peg.169	fig|6666666.84857.peg.126	UNKNOWN
fig|6666666.84847.peg.17	fig|6666666.84857.peg.279	UNKNOWN
fig|6666666.84847.peg.170	fig|6666666.84857.peg.125	Virulence, Disease and Defense	Resistance to antibiotics and toxic compounds	Multidrug Resistance, 2-protein version Found in Gram-positive bacteria	Membrane component of multidrug resistance system
fig|6666666.84847.peg.171	fig|6666666.84857.peg.124	Virulence, Disease and Defense	Resistance to antibiotics and toxic compounds	Multidrug Resistance, 2-protein version Found in Gram-positive bacteria	Multidrug resistance protein [function not yet clear]
fig|6666666.84847.peg.172	fig|6666666.84857.peg.123	Virulence, Disease and Defense	Resistance to antibiotics and toxic compounds	Multidrug Resistance, 2-protein version Found in Gram-positive bacteria	TetR family regulatory protein of MDR cluster
fig|6666666.84847.peg.173	fig|6666666.84857.peg.121	Virulence, Disease and Defense	Resistance to antibiotics and toxic compounds	Teicoplanin-resistance in Staphylococcus	Teicoplanin resistance associated membrane protein TcaB
fig|6666666.84847.peg.174	fig|6666666.84857.peg.120	Virulence, Disease and Defense	Resistance to antibiotics and toxic compounds	Teicoplanin-resistance in Staphylococcus	Teicoplanin resistance associated membrane protein TcaA
fig|6666666.84847.peg.175	fig|6666666.84857.peg.119	Virulence, Disease and Defense	Resistance to antibiotics and toxic compounds	Teicoplanin-resistance in Staphylococcus	Teicoplanin-resistance associated HTH-type transcriptional regulator TcaR
fig|6666666.84847.peg.176	fig|6666666.84857.peg.118	UNKNOWN
fig|6666666.84847.peg.178	fig|6666666.84857.peg.117	Iron acquisition and metabolism	Iron acquisition and metabolism - no subcategory	Heme, hemin uptake and utilization systems in GramPositives	Heme efflux system ATPase HrtA
fig|6666666.84847.peg.179	fig|6666666.84857.peg.116	Iron acquisition and metabolism	Iron acquisition and metabolism - no subcategory	Heme, hemin uptake and utilization systems in GramPositives	Heme efflux system permease HrtB
fig|6666666.84847.peg.18	fig|6666666.84857.peg.278	UNKNOWN
fig|6666666.84847.peg.180	fig|6666666.84857.peg.115	Iron acquisition and metabolism	Iron acquisition and metabolism - no subcategory	Heme, hemin uptake and utilization systems in GramPositives	Two-component response regulator colocalized with HrtAB transporter
fig|6666666.84847.peg.181	fig|6666666.84857.peg.114	Iron acquisition and metabolism	Iron acquisition and metabolism - no subcategory	Heme, hemin uptake and utilization systems in GramPositives	Sensor histidine kinase colocalized with HrtAB transporter
fig|6666666.84847.peg.182	fig|6666666.84857.peg.113	UNKNOWN
fig|6666666.84847.peg.183	fig|6666666.84857.peg.112	UNKNOWN
fig|6666666.84847.peg.184	fig|6666666.84857.peg.111	Carbohydrates	Central carbohydrate metabolism	TCA Cycle	Malate:quinone oxidoreductase (EC 1.1.5.4)
fig|6666666.84847.peg.185	fig|6666666.84857.peg.110	UNKNOWN
fig|6666666.84847.peg.186	fig|6666666.84857.peg.109	Cell Wall and Capsule	Gram-Positive cell wall components	Teichoic and lipoteichoic acids biosynthesis	Putative glycosyl/glycerophosphate transferase in teichoic acid biosynthesis
fig|6666666.84847.peg.187	fig|6666666.84857.peg.2174	UNKNOWN
fig|6666666.84847.peg.188	fig|6666666.84857.peg.2173	UNKNOWN
fig|6666666.84847.peg.189	fig|6666666.84857.peg.2172	Carbohydrates	Fermentation	Butanol Biosynthesis	Alcohol dehydrogenase (EC 1.1.1.1)
fig|6666666.84847.peg.189	fig|6666666.84857.peg.2172	Carbohydrates	Fermentation	Fermentations: Mixed acid	Alcohol dehydrogenase (EC 1.1.1.1)
fig|6666666.84847.peg.189	fig|6666666.84857.peg.2172	Cofactors, Vitamins, Prosthetic Groups, Pigments	Folate and pterines	5-FCL-like protein	Alcohol dehydrogenase (EC 1.1.1.1)
fig|6666666.84847.peg.189	fig|6666666.84857.peg.2172	Fatty Acids, Lipids, and Isoprenoids	Phospholipids	Glycerolipid and Glycerophospholipid Metabolism in Bacteria	Alcohol dehydrogenase (EC 1.1.1.1)
fig|6666666.84847.peg.19	fig|6666666.84857.peg.277	UNKNOWN
fig|6666666.84847.peg.190	fig|6666666.84857.peg.2171	UNKNOWN
fig|6666666.84847.peg.191	fig|6666666.84857.peg.2170	Nucleosides and Nucleotides	Pyrimidines	pyrimidine conversions	Thioredoxin reductase (EC 1.8.1.9)
fig|6666666.84847.peg.191	fig|6666666.84857.peg.2170	Sulfur Metabolism	Sulfur Metabolism - no subcategory	Thioredoxin-disulfide reductase	Thioredoxin reductase (EC 1.8.1.9)
fig|6666666.84847.peg.192	fig|6666666.84857.peg.2169	UNKNOWN
fig|6666666.84847.peg.193	fig|6666666.84857.peg.2168	UNKNOWN
fig|6666666.84847.peg.194	fig|6666666.84857.peg.2167	UNKNOWN
fig|6666666.84847.peg.195	fig|6666666.84857.peg.2166	UNKNOWN
fig|6666666.84847.peg.196	fig|6666666.84857.peg.2165	Membrane Transport	Cation transporters	Magnesium transport	Magnesium and cobalt transport protein CorA
fig|6666666.84847.peg.197	fig|6666666.84857.peg.2164	Carbohydrates	Di- and oligosaccharides	Sucrose utilization	PTS system, sucrose-specific IIB component (EC 2.7.1.69)
fig|6666666.84847.peg.197	fig|6666666.84857.peg.2164	Carbohydrates	Di- and oligosaccharides	Sucrose utilization	PTS system, sucrose-specific IIC component (EC 2.7.1.69)
fig|6666666.84847.peg.198	fig|6666666.84857.peg.2163	UNKNOWN
fig|6666666.84847.peg.199	fig|6666666.84857.peg.2162	UNKNOWN
fig|6666666.84847.peg.1999	fig|6666666.84857.peg.2569	UNKNOWN
fig|6666666.84847.peg.2	fig|6666666.84857.peg.294	UNKNOWN
fig|6666666.84847.peg.20	fig|6666666.84857.peg.276	UNKNOWN
fig|6666666.84847.peg.200	fig|6666666.84857.peg.2161	UNKNOWN
fig|6666666.84847.peg.2007	fig|6666666.84857.peg.2573	UNKNOWN
fig|6666666.84847.peg.201	fig|6666666.84857.peg.2160	UNKNOWN
fig|6666666.84847.peg.2013	fig|6666666.84857.peg.2581	UNKNOWN
fig|6666666.84847.peg.2014	fig|6666666.84857.peg.2869	UNKNOWN
fig|6666666.84847.peg.202	fig|6666666.84857.peg.2159	UNKNOWN
fig|6666666.84847.peg.2027	fig|6666666.84857.peg.2587	UNKNOWN
fig|6666666.84847.peg.203	fig|6666666.84857.peg.2158	UNKNOWN
fig|6666666.84847.peg.2031	fig|6666666.84857.peg.2592	UNKNOWN
fig|6666666.84847.peg.2033	fig|6666666.84857.peg.2596	UNKNOWN
fig|6666666.84847.peg.2034	fig|6666666.84857.peg.2597	Nucleosides and Nucleotides	Detoxification	Housecleaning nucleoside triphosphate pyrophosphatases	Dimeric dUTPase (EC 3.6.1.23)
fig|6666666.84847.peg.204	fig|6666666.84857.peg.2157	Stress Response	Oxidative stress	Oxidative stress	Organic hydroperoxide resistance transcriptional regulator
fig|6666666.84847.peg.205	fig|6666666.84857.peg.2156	UNKNOWN
fig|6666666.84847.peg.206	fig|6666666.84857.peg.2155	Nitrogen Metabolism	Nitrogen Metabolism - no subcategory	Nitrate and nitrite ammonification	Nitrate/nitrite transporter
fig|6666666.84847.peg.2067	fig|6666666.84857.peg.2706	UNKNOWN
fig|6666666.84847.peg.2068	fig|6666666.84857.peg.2707	UNKNOWN
fig|6666666.84847.peg.2069	fig|6666666.84857.peg.2708	Carbohydrates	Central carbohydrate metabolism	Dehydrogenase complexes	2-oxoglutarate dehydrogenase E1 component (EC 1.2.4.2)
fig|6666666.84847.peg.2069	fig|6666666.84857.peg.2708	Carbohydrates	Central carbohydrate metabolism	TCA Cycle	2-oxoglutarate dehydrogenase E1 component (EC 1.2.4.2)
fig|6666666.84847.peg.2070	fig|6666666.84857.peg.2709	Carbohydrates	Central carbohydrate metabolism	Dehydrogenase complexes	Dihydrolipoamide succinyltransferase component (E2) of 2-oxoglutarate dehydrogenase complex (EC 2.3.1.61)
fig|6666666.84847.peg.2070	fig|6666666.84857.peg.2709	Carbohydrates	Central carbohydrate metabolism	TCA Cycle	Dihydrolipoamide succinyltransferase component (E2) of 2-oxoglutarate dehydrogenase complex (EC 2.3.1.61)
fig|6666666.84847.peg.2071	fig|6666666.84857.peg.2710	UNKNOWN
fig|6666666.84847.peg.2072	fig|6666666.84857.peg.2711	UNKNOWN
fig|6666666.84847.peg.2073	fig|6666666.84857.peg.2712	Nitrogen Metabolism	Denitrification	Denitrifying reductase gene clusters	Nitric oxide reductase activation protein NorQ
fig|6666666.84847.peg.2074	fig|6666666.84857.peg.2713	Nitrogen Metabolism	Denitrification	Denitrifying reductase gene clusters	Nitric oxide reductase activation protein NorD
fig|6666666.84847.peg.2075	fig|6666666.84857.peg.2714	UNKNOWN
fig|6666666.84847.peg.2078	fig|6666666.84857.peg.2715	UNKNOWN
fig|6666666.84847.peg.2079	fig|6666666.84857.peg.2716	UNKNOWN
fig|6666666.84847.peg.2080	fig|6666666.84857.peg.2717	Carbohydrates	Central carbohydrate metabolism	Pyruvate metabolism II: acetyl-CoA, acetogenesis from pyruvate	Acylphosphate phosphohydrolase (EC 3.6.1.7), putative
fig|6666666.84847.peg.2081	fig|6666666.84857.peg.2718	UNKNOWN
fig|6666666.84847.peg.2082	fig|6666666.84857.peg.2719	Stress Response	Cold shock	Cold shock, CspA family of proteins	Cold shock protein CspA
fig|6666666.84847.peg.2083	fig|6666666.84857.peg.2720	UNKNOWN
fig|6666666.84847.peg.2084	fig|6666666.84857.peg.2722	Amino Acids and Derivatives	Lysine, threonine, methionine, and cysteine	Lysine Biosynthesis DAP Pathway	Diaminopimelate decarboxylase (EC 4.1.1.20)
fig|6666666.84847.peg.2084	fig|6666666.84857.peg.2722	Amino Acids and Derivatives	Lysine, threonine, methionine, and cysteine	Lysine Biosynthesis DAP Pathway, GJO scratch	Diaminopimelate decarboxylase (EC 4.1.1.20)
fig|6666666.84847.peg.2085	fig|6666666.84857.peg.2723	Amino Acids and Derivatives	Alanine, serine, and glycine	Alanine biosynthesis	Alanine racemase (EC 5.1.1.1)
fig|6666666.84847.peg.2085	fig|6666666.84857.peg.2723	Carbohydrates	Central carbohydrate metabolism	Pyruvate Alanine Serine Interconversions	Alanine racemase (EC 5.1.1.1)
fig|6666666.84847.peg.2086	fig|6666666.84857.peg.2724	Amino Acids and Derivatives	Lysine, threonine, methionine, and cysteine	Lysine Biosynthesis DAP Pathway, GJO scratch	N-acetyl-L,L-diaminopimelate deacetylase (EC 3.5.1.47)
fig|6666666.84847.peg.2086	fig|6666666.84857.peg.2724	Amino Acids and Derivatives	Lysine, threonine, methionine, and cysteine	Lysine Biosynthesis DAP Pathway	N-acetyl-L,L-diaminopimelate deacetylase (EC 3.5.1.47)
fig|6666666.84847.peg.2087	fig|6666666.84857.peg.2725	Amino Acids and Derivatives	Lysine, threonine, methionine, and cysteine	Lysine Biosynthesis DAP Pathway	2,3,4,5-tetrahydropyridine-2,6-dicarboxylate N-acetyltransferase (EC 2.3.1.89)
fig|6666666.84847.peg.2087	fig|6666666.84857.peg.2725	Amino Acids and Derivatives	Lysine, threonine, methionine, and cysteine	Lysine Biosynthesis DAP Pathway, GJO scratch	2,3,4,5-tetrahydropyridine-2,6-dicarboxylate N-acetyltransferase (EC 2.3.1.89)
fig|6666666.84847.peg.2088	fig|6666666.84857.peg.2726	Amino Acids and Derivatives	Lysine, threonine, methionine, and cysteine	Lysine Biosynthesis DAP Pathway	4-hydroxy-tetrahydrodipicolinate reductase (EC 1.17.1.8)
fig|6666666.84847.peg.2088	fig|6666666.84857.peg.2726	Amino Acids and Derivatives	Lysine, threonine, methionine, and cysteine	Lysine Biosynthesis DAP Pathway, GJO scratch	4-hydroxy-tetrahydrodipicolinate reductase (EC 1.17.1.8)
fig|6666666.84847.peg.2089	fig|6666666.84857.peg.2727	Amino Acids and Derivatives	Lysine, threonine, methionine, and cysteine	Lysine Biosynthesis DAP Pathway	4-hydroxy-tetrahydrodipicolinate synthase (EC 4.3.3.7)
fig|6666666.84847.peg.2089	fig|6666666.84857.peg.2727	Amino Acids and Derivatives	Lysine, threonine, methionine, and cysteine	Lysine Biosynthesis DAP Pathway, GJO scratch	4-hydroxy-tetrahydrodipicolinate synthase (EC 4.3.3.7)
fig|6666666.84847.peg.209	fig|6666666.84857.peg.2153	UNKNOWN
fig|6666666.84847.peg.2090	fig|6666666.84857.peg.2728	Amino Acids and Derivatives	Lysine, threonine, methionine, and cysteine	Lysine Biosynthesis DAP Pathway	Aspartate-semialdehyde dehydrogenase (EC 1.2.1.11)
fig|6666666.84847.peg.2090	fig|6666666.84857.peg.2728	Amino Acids and Derivatives	Lysine, threonine, methionine, and cysteine	Lysine Biosynthesis DAP Pathway, GJO scratch	Aspartate-semialdehyde dehydrogenase (EC 1.2.1.11)
fig|6666666.84847.peg.2090	fig|6666666.84857.peg.2728	Amino Acids and Derivatives	Lysine, threonine, methionine, and cysteine	Threonine and Homoserine Biosynthesis	Aspartate-semialdehyde dehydrogenase (EC 1.2.1.11)
fig|6666666.84847.peg.2091	fig|6666666.84857.peg.2729	Amino Acids and Derivatives	Lysine, threonine, methionine, and cysteine	Lysine Biosynthesis DAP Pathway	Aspartokinase (EC 2.7.2.4)
fig|6666666.84847.peg.2091	fig|6666666.84857.peg.2729	Amino Acids and Derivatives	Lysine, threonine, methionine, and cysteine	Lysine Biosynthesis DAP Pathway, GJO scratch	Aspartokinase (EC 2.7.2.4)
fig|6666666.84847.peg.2091	fig|6666666.84857.peg.2729	Amino Acids and Derivatives	Lysine, threonine, methionine, and cysteine	Threonine and Homoserine Biosynthesis	Aspartokinase (EC 2.7.2.4)
fig|6666666.84847.peg.2092	fig|6666666.84857.peg.2730	UNKNOWN
fig|6666666.84847.peg.2093	fig|6666666.84857.peg.2731	UNKNOWN
fig|6666666.84847.peg.2096	fig|6666666.84857.peg.2734	Phosphorus Metabolism	Phosphorus Metabolism - no subcategory	Phosphate metabolism	Phosphate transport system permease protein PstC (TC 3.A.1.7.1)
fig|6666666.84847.peg.2097	fig|6666666.84857.peg.2735	Phosphorus Metabolism	Phosphorus Metabolism - no subcategory	Phosphate metabolism	Phosphate transport system permease protein PstA (TC 3.A.1.7.1)
fig|6666666.84847.peg.2098	fig|6666666.84857.peg.2736	Phosphorus Metabolism	Phosphorus Metabolism - no subcategory	Phosphate metabolism	Phosphate transport ATP-binding protein PstB (TC 3.A.1.7.1)
fig|6666666.84847.peg.2099	fig|6666666.84857.peg.2737	Phosphorus Metabolism	Phosphorus Metabolism - no subcategory	Phosphate metabolism	Phosphate transport system regulatory protein PhoU
fig|6666666.84847.peg.21	fig|6666666.84857.peg.275	UNKNOWN
fig|6666666.84847.peg.210	fig|6666666.84857.peg.2152	UNKNOWN
fig|6666666.84847.peg.2100	fig|6666666.84857.peg.2739	UNKNOWN
fig|6666666.84847.peg.2101	fig|6666666.84857.peg.2740	UNKNOWN
fig|6666666.84847.peg.2102	fig|6666666.84857.peg.2741	UNKNOWN
fig|6666666.84847.peg.2103	fig|6666666.84857.peg.2742	UNKNOWN
fig|6666666.84847.peg.2104	fig|6666666.84857.peg.2743	UNKNOWN
fig|6666666.84847.peg.2105	fig|6666666.84857.peg.2744	UNKNOWN
fig|6666666.84847.peg.2107	fig|6666666.84857.peg.2746	UNKNOWN
fig|6666666.84847.peg.2108	fig|6666666.84857.peg.2747	Cell Wall and Capsule	Cell Wall and Capsule - no subcategory	tRNA-dependent amino acid transfers	tRNA-dependent lipid II-GlyGlyGly--glycine ligase
fig|6666666.84847.peg.2108	fig|6666666.84857.peg.2747	Cell Wall and Capsule	Cell Wall and Capsule - no subcategory	tRNA-dependent amino acid transfers	tRNA-dependent lipid II-GlyGlyGlyGly--glycine ligase
fig|6666666.84847.peg.2109	fig|6666666.84857.peg.2748	Cell Wall and Capsule	Cell Wall and Capsule - no subcategory	tRNA-dependent amino acid transfers	tRNA-dependent lipid II-Gly--glycine ligase
fig|6666666.84847.peg.2109	fig|6666666.84857.peg.2748	Cell Wall and Capsule	Cell Wall and Capsule - no subcategory	tRNA-dependent amino acid transfers	tRNA-dependent lipid II-GlyGly--glycine ligase
fig|6666666.84847.peg.211	fig|6666666.84857.peg.2151	UNKNOWN
fig|6666666.84847.peg.2110	fig|6666666.84857.peg.2749	Amino Acids and Derivatives	Aromatic amino acids and derivatives	Chorismate: Intermediate for synthesis of Tryptophan, PAPA antibiotics, PABA, 3-hydroxyanthranilate and more.	Tryptophan synthase alpha chain (EC 4.2.1.20)
fig|6666666.84847.peg.2110	fig|6666666.84857.peg.2749	Amino Acids and Derivatives	Aromatic amino acids and derivatives	Tryptophan synthesis	Tryptophan synthase alpha chain (EC 4.2.1.20)
fig|6666666.84847.peg.2110	fig|6666666.84857.peg.2749	Secondary Metabolism	Plant Hormones	Auxin biosynthesis	Tryptophan synthase alpha chain (EC 4.2.1.20)
fig|6666666.84847.peg.2111	fig|6666666.84857.peg.2750	Amino Acids and Derivatives	Aromatic amino acids and derivatives	Chorismate: Intermediate for synthesis of Tryptophan, PAPA antibiotics, PABA, 3-hydroxyanthranilate and more.	Tryptophan synthase beta chain (EC 4.2.1.20)
fig|6666666.84847.peg.2111	fig|6666666.84857.peg.2750	Amino Acids and Derivatives	Aromatic amino acids and derivatives	Tryptophan synthesis	Tryptophan synthase beta chain (EC 4.2.1.20)
fig|6666666.84847.peg.2111	fig|6666666.84857.peg.2750	Secondary Metabolism	Plant Hormones	Auxin biosynthesis	Tryptophan synthase beta chain (EC 4.2.1.20)
fig|6666666.84847.peg.2112	fig|6666666.84857.peg.2751	Amino Acids and Derivatives	Aromatic amino acids and derivatives	Chorismate: Intermediate for synthesis of Tryptophan, PAPA antibiotics, PABA, 3-hydroxyanthranilate and more.	Phosphoribosylanthranilate isomerase (EC 5.3.1.24)
fig|6666666.84847.peg.2112	fig|6666666.84857.peg.2751	Amino Acids and Derivatives	Aromatic amino acids and derivatives	Tryptophan synthesis	Phosphoribosylanthranilate isomerase (EC 5.3.1.24)
fig|6666666.84847.peg.2112	fig|6666666.84857.peg.2751	Secondary Metabolism	Plant Hormones	Auxin biosynthesis	Phosphoribosylanthranilate isomerase (EC 5.3.1.24)
fig|6666666.84847.peg.2113	fig|6666666.84857.peg.2752	Amino Acids and Derivatives	Aromatic amino acids and derivatives	Chorismate: Intermediate for synthesis of Tryptophan, PAPA antibiotics, PABA, 3-hydroxyanthranilate and more.	Indole-3-glycerol phosphate synthase (EC 4.1.1.48)
fig|6666666.84847.peg.2113	fig|6666666.84857.peg.2752	Amino Acids and Derivatives	Aromatic amino acids and derivatives	Tryptophan synthesis	Indole-3-glycerol phosphate synthase (EC 4.1.1.48)
fig|6666666.84847.peg.2114	fig|6666666.84857.peg.2753	Amino Acids and Derivatives	Aromatic amino acids and derivatives	Chorismate: Intermediate for synthesis of Tryptophan, PAPA antibiotics, PABA, 3-hydroxyanthranilate and more.	Anthranilate phosphoribosyltransferase (EC 2.4.2.18)
fig|6666666.84847.peg.2114	fig|6666666.84857.peg.2753	Amino Acids and Derivatives	Aromatic amino acids and derivatives	Tryptophan synthesis	Anthranilate phosphoribosyltransferase (EC 2.4.2.18)
fig|6666666.84847.peg.2114	fig|6666666.84857.peg.2753	Secondary Metabolism	Plant Hormones	Auxin biosynthesis	Anthranilate phosphoribosyltransferase (EC 2.4.2.18)
fig|6666666.84847.peg.2115	fig|6666666.84857.peg.2754	Amino Acids and Derivatives	Aromatic amino acids and derivatives	Chorismate: Intermediate for synthesis of Tryptophan, PAPA antibiotics, PABA, 3-hydroxyanthranilate and more.	Anthranilate synthase, amidotransferase component (EC 4.1.3.27)
fig|6666666.84847.peg.2115	fig|6666666.84857.peg.2754	Amino Acids and Derivatives	Aromatic amino acids and derivatives	Tryptophan synthesis	Anthranilate synthase, amidotransferase component (EC 4.1.3.27)
fig|6666666.84847.peg.2116	fig|6666666.84857.peg.2755	Amino Acids and Derivatives	Aromatic amino acids and derivatives	Chorismate: Intermediate for synthesis of Tryptophan, PAPA antibiotics, PABA, 3-hydroxyanthranilate and more.	Anthranilate synthase, aminase component (EC 4.1.3.27)
fig|6666666.84847.peg.2116	fig|6666666.84857.peg.2755	Amino Acids and Derivatives	Aromatic amino acids and derivatives	Tryptophan synthesis	Anthranilate synthase, aminase component (EC 4.1.3.27)
fig|6666666.84847.peg.2117	fig|6666666.84857.peg.2756	Protein Metabolism	Protein degradation	Protein degradation	Deblocking aminopeptidase (EC 3.4.11.-)
fig|6666666.84847.peg.2118	fig|6666666.84857.peg.2757	Amino Acids and Derivatives	Aromatic amino acids and derivatives	Chorismate Synthesis	Prephenate dehydrogenase (EC 1.3.1.12)
fig|6666666.84847.peg.2118	fig|6666666.84857.peg.2757	Amino Acids and Derivatives	Aromatic amino acids and derivatives	Phenylalanine and Tyrosine Branches from Chorismate	Prephenate dehydrogenase (EC 1.3.1.12)
fig|6666666.84847.peg.2119	fig|6666666.84857.peg.2758	DNA Metabolism	DNA repair	DNA repair, bacterial	DNA polymerase IV (EC 2.7.7.7)
fig|6666666.84847.peg.212	fig|6666666.84857.peg.2150	UNKNOWN
fig|6666666.84847.peg.2120	fig|6666666.84857.peg.2759	UNKNOWN
fig|6666666.84847.peg.2121	fig|6666666.84857.peg.2760	Regulation and Cell signaling	Regulation and Cell signaling - no subcategory	Cell envelope-associated LytR-CpsA-Psr transcriptional attenuators	Peptide methionine sulfoxide reductase regulator MsrR
fig|6666666.84847.peg.2122	fig|6666666.84857.peg.2761	Protein Metabolism	Protein processing and modification	Peptide methionine sulfoxide reductase	Peptide methionine sulfoxide reductase MsrA (EC 1.8.4.11)
fig|6666666.84847.peg.2123	fig|6666666.84857.peg.2762	UNKNOWN
fig|6666666.84847.peg.2124	fig|6666666.84857.peg.2763	UNKNOWN
fig|6666666.84847.peg.2125	fig|6666666.84857.peg.2764	UNKNOWN
fig|6666666.84847.peg.2126	fig|6666666.84857.peg.2765	UNKNOWN
fig|6666666.84847.peg.2127	fig|6666666.84857.peg.2766	DNA Metabolism	DNA replication	DNA topoisomerases, Type II, ATP-dependent	Topoisomerase IV subunit A (EC 5.99.1.-)
fig|6666666.84847.peg.2127	fig|6666666.84857.peg.2766	Virulence, Disease and Defense	Resistance to antibiotics and toxic compounds	Resistance to fluoroquinolones	Topoisomerase IV subunit A (EC 5.99.1.-)
fig|6666666.84847.peg.2128	fig|6666666.84857.peg.2767	DNA Metabolism	DNA replication	DNA topoisomerases, Type II, ATP-dependent	Topoisomerase IV subunit B (EC 5.99.1.-)
fig|6666666.84847.peg.2128	fig|6666666.84857.peg.2767	Virulence, Disease and Defense	Resistance to antibiotics and toxic compounds	Resistance to fluoroquinolones	Topoisomerase IV subunit B (EC 5.99.1.-)
fig|6666666.84847.peg.2129	fig|6666666.84857.peg.2768	Fatty Acids, Lipids, and Isoprenoids	Phospholipids	Glycerolipid and Glycerophospholipid Metabolism in Bacteria	Acyl-phosphate:glycerol-3-phosphate O-acyltransferase PlsY
fig|6666666.84847.peg.213	fig|6666666.84857.peg.2149	Nitrogen Metabolism	Denitrification	Denitrifying reductase gene clusters	Respiratory nitrate reductase gamma chain (EC 1.7.99.4)
fig|6666666.84847.peg.213	fig|6666666.84857.peg.2149	Nitrogen Metabolism	Nitrogen Metabolism - no subcategory	Nitrate and nitrite ammonification	Respiratory nitrate reductase gamma chain (EC 1.7.99.4)
fig|6666666.84847.peg.2130	fig|6666666.84857.peg.2769	UNKNOWN
fig|6666666.84847.peg.2131	fig|6666666.84857.peg.2770	UNKNOWN
fig|6666666.84847.peg.2132	fig|6666666.84857.peg.2771	Carbohydrates	Central carbohydrate metabolism	TCA Cycle	Aconitate hydratase (EC 4.2.1.3)
fig|6666666.84847.peg.2133	fig|6666666.84857.peg.2772	Stress Response	Osmotic stress	Choline and Betaine Uptake and Betaine Biosynthesis	Glycine betaine transporter OpuD
fig|6666666.84847.peg.2134	fig|6666666.84857.peg.2773	Potassium metabolism	Potassium metabolism - no subcategory	Potassium homeostasis	Large-conductance mechanosensitive channel
fig|6666666.84847.peg.2135	fig|6666666.84857.peg.2774	DNA Metabolism	DNA repair	DNA repair, bacterial	Exonuclease SbcC
fig|6666666.84847.peg.2136	fig|6666666.84857.peg.2775	DNA Metabolism	DNA repair	DNA repair, bacterial	Exonuclease SbcD
fig|6666666.84847.peg.2137	fig|6666666.84857.peg.2776	UNKNOWN
fig|6666666.84847.peg.2138	fig|6666666.84857.peg.2777	UNKNOWN
fig|6666666.84847.peg.2139	fig|6666666.84857.peg.2778	Carbohydrates	Central carbohydrate metabolism	Pentose phosphate pathway	Transketolase (EC 2.2.1.1)
fig|6666666.84847.peg.214	fig|6666666.84857.peg.2148	Nitrogen Metabolism	Denitrification	Denitrifying reductase gene clusters	Respiratory nitrate reductase delta chain (EC 1.7.99.4)
fig|6666666.84847.peg.214	fig|6666666.84857.peg.2148	Nitrogen Metabolism	Nitrogen Metabolism - no subcategory	Nitrate and nitrite ammonification	Respiratory nitrate reductase delta chain (EC 1.7.99.4)
fig|6666666.84847.peg.2140	fig|6666666.84857.peg.2779	UNKNOWN
fig|6666666.84847.peg.2141	fig|6666666.84857.peg.2780	UNKNOWN
fig|6666666.84847.peg.2142	fig|6666666.84857.peg.2781	DNA Metabolism	DNA repair	DNA repair, bacterial	SOS-response repressor and protease LexA (EC 3.4.21.88)
fig|6666666.84847.peg.2143	fig|6666666.84857.peg.2782	UNKNOWN
fig|6666666.84847.peg.2145	fig|6666666.84857.peg.2784	Protein Metabolism	Protein biosynthesis	Ribosome SSU bacterial	SSU ribosomal protein S14p (S29e)
fig|6666666.84847.peg.2145	fig|6666666.84857.peg.2784	Protein Metabolism	Protein biosynthesis	Ribosome SSU bacterial	SSU ribosomal protein S14p (S29e), zinc-independent
fig|6666666.84847.peg.2146	fig|6666666.84857.peg.2785	Protein Metabolism	Protein biosynthesis	Ribosome LSU bacterial	LSU ribosomal protein L33p
fig|6666666.84847.peg.2146	fig|6666666.84857.peg.2785	Protein Metabolism	Protein biosynthesis	Ribosome LSU bacterial	LSU ribosomal protein L33p, zinc-dependent
fig|6666666.84847.peg.2147	fig|6666666.84857.peg.2786	Stress Response	Oxidative stress	Oxidative stress	Catalase (EC 1.11.1.6)
fig|6666666.84847.peg.2147	fig|6666666.84857.peg.2786	Stress Response	Oxidative stress	Protection from Reactive Oxygen Species	Catalase (EC 1.11.1.6)
fig|6666666.84847.peg.2148	fig|6666666.84857.peg.2787	UNKNOWN
fig|6666666.84847.peg.2149	fig|6666666.84857.peg.2788	UNKNOWN
fig|6666666.84847.peg.215	fig|6666666.84857.peg.2147	Nitrogen Metabolism	Denitrification	Denitrifying reductase gene clusters	Respiratory nitrate reductase beta chain (EC 1.7.99.4)
fig|6666666.84847.peg.215	fig|6666666.84857.peg.2147	Nitrogen Metabolism	Nitrogen Metabolism - no subcategory	Nitrate and nitrite ammonification	Respiratory nitrate reductase beta chain (EC 1.7.99.4)
fig|6666666.84847.peg.2150	fig|6666666.84857.peg.2789	UNKNOWN
fig|6666666.84847.peg.2151	fig|6666666.84857.peg.2790	Amino Acids and Derivatives	Lysine, threonine, methionine, and cysteine	Methionine Biosynthesis	Homoserine kinase (EC 2.7.1.39)
fig|6666666.84847.peg.2151	fig|6666666.84857.peg.2790	Amino Acids and Derivatives	Lysine, threonine, methionine, and cysteine	Threonine and Homoserine Biosynthesis	Homoserine kinase (EC 2.7.1.39)
fig|6666666.84847.peg.2152	fig|6666666.84857.peg.2791	Amino Acids and Derivatives	Lysine, threonine, methionine, and cysteine	Threonine and Homoserine Biosynthesis	Threonine synthase (EC 4.2.3.1)
fig|6666666.84847.peg.2153	fig|6666666.84857.peg.2792	Amino Acids and Derivatives	Lysine, threonine, methionine, and cysteine	Methionine Biosynthesis	Homoserine dehydrogenase (EC 1.1.1.3)
fig|6666666.84847.peg.2153	fig|6666666.84857.peg.2792	Amino Acids and Derivatives	Lysine, threonine, methionine, and cysteine	Threonine and Homoserine Biosynthesis	Homoserine dehydrogenase (EC 1.1.1.3)
fig|6666666.84847.peg.2154	fig|6666666.84857.peg.2793	Amino Acids and Derivatives	Lysine, threonine, methionine, and cysteine	Lysine Biosynthesis DAP Pathway	Aspartokinase (EC 2.7.2.4)
fig|6666666.84847.peg.2154	fig|6666666.84857.peg.2793	Amino Acids and Derivatives	Lysine, threonine, methionine, and cysteine	Lysine Biosynthesis DAP Pathway, GJO scratch	Aspartokinase (EC 2.7.2.4)
fig|6666666.84847.peg.2154	fig|6666666.84857.peg.2793	Amino Acids and Derivatives	Lysine, threonine, methionine, and cysteine	Threonine and Homoserine Biosynthesis	Aspartokinase (EC 2.7.2.4)
fig|6666666.84847.peg.2155	fig|6666666.84857.peg.2794	UNKNOWN
fig|6666666.84847.peg.2156	fig|6666666.84857.peg.2795	UNKNOWN
fig|6666666.84847.peg.2157	fig|6666666.84857.peg.2796	UNKNOWN
fig|6666666.84847.peg.2158	fig|6666666.84857.peg.2797	UNKNOWN
fig|6666666.84847.peg.216	fig|6666666.84857.peg.2146	Nitrogen Metabolism	Denitrification	Denitrifying reductase gene clusters	Respiratory nitrate reductase alpha chain (EC 1.7.99.4)
fig|6666666.84847.peg.216	fig|6666666.84857.peg.2146	Nitrogen Metabolism	Nitrogen Metabolism - no subcategory	Nitrate and nitrite ammonification	Respiratory nitrate reductase alpha chain (EC 1.7.99.4)
fig|6666666.84847.peg.2163	fig|6666666.84857.peg.2798	Fatty Acids, Lipids, and Isoprenoids	Phospholipids	Cardiolipin synthesis	Cardiolipin synthetase (EC 2.7.8.-)
fig|6666666.84847.peg.2163	fig|6666666.84857.peg.2798	Fatty Acids, Lipids, and Isoprenoids	Phospholipids	Glycerolipid and Glycerophospholipid Metabolism in Bacteria	Cardiolipin synthetase (EC 2.7.8.-)
fig|6666666.84847.peg.2164	fig|6666666.84857.peg.2799	UNKNOWN
fig|6666666.84847.peg.2165	fig|6666666.84857.peg.2800	Amino Acids and Derivatives	Alanine, serine, and glycine	Glycine Biosynthesis	Low-specificity L-threonine aldolase (EC 4.1.2.5)
fig|6666666.84847.peg.2165	fig|6666666.84857.peg.2800	Amino Acids and Derivatives	Lysine, threonine, methionine, and cysteine	Threonine degradation	Low-specificity L-threonine aldolase (EC 4.1.2.5)
fig|6666666.84847.peg.217	fig|6666666.84857.peg.2145	Cofactors, Vitamins, Prosthetic Groups, Pigments	Tetrapyrroles	Heme and Siroheme Biosynthesis	Uroporphyrinogen-III methyltransferase (EC 2.1.1.107)
fig|6666666.84847.peg.2175	fig|6666666.84857.peg.2803	UNKNOWN
fig|6666666.84847.peg.2176	fig|6666666.84857.peg.2808	UNKNOWN
fig|6666666.84847.peg.2177	fig|6666666.84857.peg.2809	UNKNOWN
fig|6666666.84847.peg.2179	fig|6666666.84857.peg.2810	UNKNOWN
fig|6666666.84847.peg.218	fig|6666666.84857.peg.2144	Nitrogen Metabolism	Nitrogen Metabolism - no subcategory	Nitrate and nitrite ammonification	Nitrite reductase [NAD(P)H] small subunit (EC 1.7.1.4)
fig|6666666.84847.peg.2180	fig|6666666.84857.peg.2811	Amino Acids and Derivatives	Glutamine, glutamate, aspartate, asparagine; ammonia assimilation	Glutamine, Glutamate, Aspartate and Asparagine Biosynthesis	Glutamine synthetase type I (EC 6.3.1.2)
fig|6666666.84847.peg.2180	fig|6666666.84857.peg.2811	Amino Acids and Derivatives	Glutamine, glutamate, aspartate, asparagine; ammonia assimilation	Glutamine synthetases	Glutamine synthetase type I (EC 6.3.1.2)
fig|6666666.84847.peg.2180	fig|6666666.84857.peg.2811	Cell Wall and Capsule	Cell Wall and Capsule - no subcategory	Peptidoglycan Biosynthesis	Glutamine synthetase type I (EC 6.3.1.2)
fig|6666666.84847.peg.2180	fig|6666666.84857.peg.2811	Nitrogen Metabolism	Nitrogen Metabolism - no subcategory	Ammonia assimilation	Glutamine synthetase type I (EC 6.3.1.2)
fig|6666666.84847.peg.2181	fig|6666666.84857.peg.2812	UNKNOWN
fig|6666666.84847.peg.2182	fig|6666666.84857.peg.2813	UNKNOWN
fig|6666666.84847.peg.2183	fig|6666666.84857.peg.2814	Protein Metabolism	Protein biosynthesis	Universal GTPases	GTP-binding protein HflX
fig|6666666.84847.peg.2183	fig|6666666.84857.peg.2814	Stress Response	Stress Response - no subcategory	Hfl operon	GTP-binding protein HflX
fig|6666666.84847.peg.2184	fig|6666666.84857.peg.2815	UNKNOWN
fig|6666666.84847.peg.2185	fig|6666666.84857.peg.2816	Stress Response	Stress Response - no subcategory	Hfl operon	RNA-binding protein Hfq
fig|6666666.84847.peg.2186	fig|6666666.84857.peg.2817	RNA Metabolism	RNA processing and modification	tRNA modification Bacteria	tRNA dimethylallyltransferase (EC 2.5.1.75)
fig|6666666.84847.peg.2186	fig|6666666.84857.peg.2817	RNA Metabolism	RNA processing and modification	tRNA processing	tRNA dimethylallyltransferase (EC 2.5.1.75)
fig|6666666.84847.peg.2187	fig|6666666.84857.peg.2818	Fatty Acids, Lipids, and Isoprenoids	Triacylglycerols	Triacylglycerol metabolism	Lysophospholipase (EC 3.1.1.5)
fig|6666666.84847.peg.2187	fig|6666666.84857.peg.2818	Fatty Acids, Lipids, and Isoprenoids	Triacylglycerols	Triacylglycerol metabolism	Monoglyceride lipase (EC 3.1.1.23)
fig|6666666.84847.peg.2188	fig|6666666.84857.peg.2819	Carbohydrates	Sugar alcohols	Glycerol and Glycerol-3-phosphate Uptake and Utilization	Aerobic glycerol-3-phosphate dehydrogenase (EC 1.1.5.3)
fig|6666666.84847.peg.2188	fig|6666666.84857.peg.2819	Fatty Acids, Lipids, and Isoprenoids	Phospholipids	Glycerolipid and Glycerophospholipid Metabolism in Bacteria	Aerobic glycerol-3-phosphate dehydrogenase (EC 1.1.5.3)
fig|6666666.84847.peg.2188	fig|6666666.84857.peg.2819	Respiration	Electron donating reactions	Respiratory dehydrogenases 1	Aerobic glycerol-3-phosphate dehydrogenase (EC 1.1.5.3)
fig|6666666.84847.peg.2189	fig|6666666.84857.peg.2820	Carbohydrates	Sugar alcohols	Glycerol and Glycerol-3-phosphate Uptake and Utilization	Glycerol kinase (EC 2.7.1.30)
fig|6666666.84847.peg.2189	fig|6666666.84857.peg.2820	Fatty Acids, Lipids, and Isoprenoids	Phospholipids	Glycerolipid and Glycerophospholipid Metabolism in Bacteria	Glycerol kinase (EC 2.7.1.30)
fig|6666666.84847.peg.219	fig|6666666.84857.peg.2143	Nitrogen Metabolism	Nitrogen Metabolism - no subcategory	Nitrate and nitrite ammonification	Nitrite reductase [NAD(P)H] large subunit (EC 1.7.1.4)
fig|6666666.84847.peg.2190	fig|6666666.84857.peg.2821	Carbohydrates	Sugar alcohols	Glycerol and Glycerol-3-phosphate Uptake and Utilization	Glycerol uptake facilitator protein
fig|6666666.84847.peg.2190	fig|6666666.84857.peg.2821	Stress Response	Osmotic stress	Osmoregulation	Glycerol uptake facilitator protein
fig|6666666.84847.peg.2192	fig|6666666.84857.peg.2823	UNKNOWN
fig|6666666.84847.peg.2193	fig|6666666.84857.peg.2824	DNA Metabolism	DNA repair	DNA repair system including RecA, MutS and a hypothetical protein	DNA mismatch repair protein MutS
fig|6666666.84847.peg.2194	fig|6666666.84857.peg.2825	Cofactors, Vitamins, Prosthetic Groups, Pigments	Cofactors, Vitamins, Prosthetic Groups, Pigments - no subcategory	Thiamin biosynthesis	Substrate-specific component ThiW of predicted thiazole ECF transporter
fig|6666666.84847.peg.2194	fig|6666666.84857.peg.2825	Cofactors, Vitamins, Prosthetic Groups, Pigments	Folate and pterines	5-FCL-like protein	Substrate-specific component ThiW of predicted thiazole ECF transporter
fig|6666666.84847.peg.2194	fig|6666666.84857.peg.2825	Membrane Transport	Membrane Transport - no subcategory	ECF class transporters	Substrate-specific component ThiW of predicted thiazole ECF transporter
fig|6666666.84847.peg.2195	fig|6666666.84857.peg.2826	UNKNOWN
fig|6666666.84847.peg.2196	fig|6666666.84857.peg.2827	RNA Metabolism	RNA processing and modification	Methylthiotransferases	tRNA-i(6)A37 methylthiotransferase
fig|6666666.84847.peg.2196	fig|6666666.84857.peg.2827	RNA Metabolism	RNA processing and modification	tRNA modification Bacteria	tRNA-i(6)A37 methylthiotransferase
fig|6666666.84847.peg.2196	fig|6666666.84857.peg.2827	RNA Metabolism	RNA processing and modification	tRNA processing	tRNA-i(6)A37 methylthiotransferase
fig|6666666.84847.peg.2197	fig|6666666.84857.peg.2828	UNKNOWN
fig|6666666.84847.peg.2198	fig|6666666.84857.peg.699	UNKNOWN
fig|6666666.84847.peg.2199	fig|6666666.84857.peg.700	UNKNOWN
fig|6666666.84847.peg.220	fig|6666666.84857.peg.2142	Cofactors, Vitamins, Prosthetic Groups, Pigments	Tetrapyrroles	Heme and Siroheme Biosynthesis	Sirohydrochlorin ferrochelatase (EC 4.99.1.4)
fig|6666666.84847.peg.2200	fig|6666666.84857.peg.701	UNKNOWN
fig|6666666.84847.peg.2201	fig|6666666.84857.peg.702	UNKNOWN
fig|6666666.84847.peg.2202	fig|6666666.84857.peg.703	UNKNOWN
fig|6666666.84847.peg.2203	fig|6666666.84857.peg.704	DNA Metabolism	DNA repair	DNA repair, bacterial	RecA protein
fig|6666666.84847.peg.2203	fig|6666666.84857.peg.704	DNA Metabolism	DNA repair	DNA repair, bacterial RecFOR pathway	RecA protein
fig|6666666.84847.peg.2203	fig|6666666.84857.peg.704	DNA Metabolism	DNA repair	DNA repair system including RecA, MutS and a hypothetical protein	RecA protein
fig|6666666.84847.peg.2204	fig|6666666.84857.peg.705	Cofactors, Vitamins, Prosthetic Groups, Pigments	NAD and NADP	NAD and NADP cofactor biosynthesis global	C-terminal domain of CinA type S
fig|6666666.84847.peg.2204	fig|6666666.84857.peg.705	Cofactors, Vitamins, Prosthetic Groups, Pigments	NAD and NADP	NAD and NADP cofactor biosynthesis global	C-terminal domain of CinA type S
fig|6666666.84847.peg.2205	fig|6666666.84857.peg.706	Fatty Acids, Lipids, and Isoprenoids	Phospholipids	Glycerolipid and Glycerophospholipid Metabolism in Bacteria	CDP-diacylglycerol--glycerol-3-phosphate 3-phosphatidyltransferase (EC 2.7.8.5)
fig|6666666.84847.peg.2206	fig|6666666.84857.peg.707	UNKNOWN
fig|6666666.84847.peg.2207	fig|6666666.84857.peg.708	UNKNOWN
fig|6666666.84847.peg.2208	fig|6666666.84857.peg.709	UNKNOWN
fig|6666666.84847.peg.2209	fig|6666666.84857.peg.710	UNKNOWN
fig|6666666.84847.peg.221	fig|6666666.84857.peg.2141	UNKNOWN
fig|6666666.84847.peg.2210	fig|6666666.84857.peg.711	UNKNOWN
fig|6666666.84847.peg.2211	fig|6666666.84857.peg.712	UNKNOWN
fig|6666666.84847.peg.2212	fig|6666666.84857.peg.713	Cell Division and Cell Cycle	Cell Division and Cell Cycle - no subcategory	Bacterial Cytoskeleton	Cell division protein FtsK
fig|6666666.84847.peg.2213	fig|6666666.84857.peg.714	RNA Metabolism	RNA processing and modification	Ribonucleases in Bacillus	Ribonuclease J2 (endoribonuclease in RNA processing)
fig|6666666.84847.peg.2214	fig|6666666.84857.peg.715	UNKNOWN
fig|6666666.84847.peg.2215	fig|6666666.84857.peg.716	Protein Metabolism	Protein biosynthesis	Ribosome SSU bacterial	SSU ribosomal protein S15p (S13e)
fig|6666666.84847.peg.2216	fig|6666666.84857.peg.717	Cofactors, Vitamins, Prosthetic Groups, Pigments	Riboflavin, FMN, FAD	Riboflavin, FMN and FAD metabolism	FMN adenylyltransferase (EC 2.7.7.2)
fig|6666666.84847.peg.2216	fig|6666666.84857.peg.717	Cofactors, Vitamins, Prosthetic Groups, Pigments	Riboflavin, FMN, FAD	Riboflavin, FMN and FAD metabolism	Riboflavin kinase (EC 2.7.1.26)
fig|6666666.84847.peg.2216	fig|6666666.84857.peg.717	Cofactors, Vitamins, Prosthetic Groups, Pigments	Riboflavin, FMN, FAD	riboflavin to FAD	FMN adenylyltransferase (EC 2.7.7.2)
fig|6666666.84847.peg.2216	fig|6666666.84857.peg.717	Cofactors, Vitamins, Prosthetic Groups, Pigments	Riboflavin, FMN, FAD	riboflavin to FAD	Riboflavin kinase (EC 2.7.1.26)
fig|6666666.84847.peg.2217	fig|6666666.84857.peg.718	RNA Metabolism	RNA processing and modification	RNA pseudouridine syntheses	tRNA pseudouridine synthase B (EC 4.2.1.70)
fig|6666666.84847.peg.2217	fig|6666666.84857.peg.718	RNA Metabolism	RNA processing and modification	tRNA modification Bacteria	tRNA pseudouridine synthase B (EC 4.2.1.70)
fig|6666666.84847.peg.2217	fig|6666666.84857.peg.718	RNA Metabolism	RNA processing and modification	tRNA processing	tRNA pseudouridine synthase B (EC 4.2.1.70)
fig|6666666.84847.peg.2218	fig|6666666.84857.peg.719	Protein Metabolism	Protein biosynthesis	Translation initiation factors bacterial	Ribosome-binding factor A
fig|6666666.84847.peg.2219	fig|6666666.84857.peg.720	Protein Metabolism	Protein biosynthesis	Translation initiation factors bacterial	Translation initiation factor 2
fig|6666666.84847.peg.2219	fig|6666666.84857.peg.720	Protein Metabolism	Protein biosynthesis	Universal GTPases	Translation initiation factor 2
fig|6666666.84847.peg.222	fig|6666666.84857.peg.2140	Carbohydrates	Fermentation	Fermentations: Mixed acid	Formate efflux transporter (TC 2.A.44 family)
fig|6666666.84847.peg.2220	fig|6666666.84857.peg.721	RNA Metabolism	Transcription	Transcription factors bacterial	ribosomal protein L7Ae family protein
fig|6666666.84847.peg.2221	fig|6666666.84857.peg.722	RNA Metabolism	Transcription	Transcription factors bacterial	COG2740: Predicted nucleic-acid-binding protein implicated in transcription termination
fig|6666666.84847.peg.2222	fig|6666666.84857.peg.723	RNA Metabolism	Transcription	Transcription factors bacterial	Transcription termination protein NusA
fig|6666666.84847.peg.2223	fig|6666666.84857.peg.724	RNA Metabolism	Transcription	Transcription factors bacterial	FIG000325: clustered with transcription termination protein NusA
fig|6666666.84847.peg.2224	fig|6666666.84857.peg.725	Phages, Prophages, Transposable elements, Plasmids	Phages, Prophages	Phage replication	DNA polymerase III alpha subunit (EC 2.7.7.7)
fig|6666666.84847.peg.2225	fig|6666666.84857.peg.726	Protein Metabolism	Protein biosynthesis	tRNA aminoacylation, Pro	Prolyl-tRNA synthetase (EC 6.1.1.15), bacterial type
fig|6666666.84847.peg.2226	fig|6666666.84857.peg.727	Stress Response	Periplasmic Stress	Periplasmic Stress Response	Intramembrane protease RasP/YluC, implicated in cell division based on FtsL cleavage
fig|6666666.84847.peg.2227	fig|6666666.84857.peg.728	Fatty Acids, Lipids, and Isoprenoids	Phospholipids	Glycerolipid and Glycerophospholipid Metabolism in Bacteria	Phosphatidate cytidylyltransferase (EC 2.7.7.41)
fig|6666666.84847.peg.2228	fig|6666666.84857.peg.729	Fatty Acids, Lipids, and Isoprenoids	Isoprenoids	Isoprenoid Biosynthesis	Undecaprenyl diphosphate synthase (EC 2.5.1.31)
fig|6666666.84847.peg.2228	fig|6666666.84857.peg.729	Fatty Acids, Lipids, and Isoprenoids	Isoprenoids	Isoprenoinds for Quinones	Undecaprenyl diphosphate synthase (EC 2.5.1.31)
fig|6666666.84847.peg.2228	fig|6666666.84857.peg.729	Fatty Acids, Lipids, and Isoprenoids	Isoprenoids	Polyprenyl Diphosphate Biosynthesis	Undecaprenyl diphosphate synthase (EC 2.5.1.31)
fig|6666666.84847.peg.2229	fig|6666666.84857.peg.730	Protein Metabolism	Protein biosynthesis	Translation termination factors bacterial	Ribosome recycling factor
fig|6666666.84847.peg.223	fig|6666666.84857.peg.2139	UNKNOWN
fig|6666666.84847.peg.2230	fig|6666666.84857.peg.731	UNKNOWN
fig|6666666.84847.peg.2231	fig|6666666.84857.peg.732	Protein Metabolism	Protein biosynthesis	Translation elongation factors bacterial	Translation elongation factor Ts
fig|6666666.84847.peg.2233	fig|6666666.84857.peg.733	Protein Metabolism	Protein biosynthesis	Ribosome SSU bacterial	SSU ribosomal protein S2p (SAe)
fig|6666666.84847.peg.2234	fig|6666666.84857.peg.734	UNKNOWN
fig|6666666.84847.peg.2235	fig|6666666.84857.peg.735	Protein Metabolism	Protein degradation	Proteasome bacterial	ATP-dependent hsl protease ATP-binding subunit HslU
fig|6666666.84847.peg.2235	fig|6666666.84857.peg.735	Protein Metabolism	Protein degradation	Proteolysis in bacteria, ATP-dependent	ATP-dependent hsl protease ATP-binding subunit HslU
fig|6666666.84847.peg.2236	fig|6666666.84857.peg.736	Protein Metabolism	Protein degradation	Proteasome bacterial	ATP-dependent protease HslV (EC 3.4.25.-)
fig|6666666.84847.peg.2236	fig|6666666.84857.peg.736	Protein Metabolism	Protein degradation	Proteolysis in bacteria, ATP-dependent	ATP-dependent protease HslV (EC 3.4.25.-)
fig|6666666.84847.peg.2237	fig|6666666.84857.peg.737	Protein Metabolism	Protein degradation	Proteasome bacterial	Site-specific tyrosine recombinase
fig|6666666.84847.peg.2238	fig|6666666.84857.peg.738	RNA Metabolism	RNA processing and modification	tRNA modification Bacteria	tRNA:m(5)U-54 MTase gid
fig|6666666.84847.peg.2239	fig|6666666.84857.peg.739	DNA Metabolism	DNA replication	DNA topoisomerases, Type I, ATP-independent	DNA topoisomerase I (EC 5.99.1.2)
fig|6666666.84847.peg.224	fig|6666666.84857.peg.2138	UNKNOWN
fig|6666666.84847.peg.2240	fig|6666666.84857.peg.740	UNKNOWN
fig|6666666.84847.peg.2243	fig|6666666.84857.peg.745	Carbohydrates	Central carbohydrate metabolism	TCA Cycle	Succinyl-CoA ligase [ADP-forming] alpha chain (EC 6.2.1.5)
fig|6666666.84847.peg.2244	fig|6666666.84857.peg.746	Carbohydrates	Central carbohydrate metabolism	TCA Cycle	Succinyl-CoA ligase [ADP-forming] beta chain (EC 6.2.1.5)
fig|6666666.84847.peg.2245	fig|6666666.84857.peg.747	RNA Metabolism	RNA processing and modification	Ribonuclease H	Ribonuclease HII (EC 3.1.26.4)
fig|6666666.84847.peg.2245	fig|6666666.84857.peg.747	RNA Metabolism	RNA processing and modification	Ribonucleases in Bacillus	Ribonuclease HII (EC 3.1.26.4)
fig|6666666.84847.peg.2246	fig|6666666.84857.peg.748	Protein Metabolism	Protein biosynthesis	Universal GTPases	50S ribosomal subunit maturation GTPase RbgA (B. subtilis YlqF)
fig|6666666.84847.peg.2247	fig|6666666.84857.peg.749	UNKNOWN
fig|6666666.84847.peg.2248	fig|6666666.84857.peg.750	Protein Metabolism	Protein biosynthesis	Ribosome LSU bacterial	LSU ribosomal protein L19p
fig|6666666.84847.peg.2249	fig|6666666.84857.peg.751	Protein Metabolism	Protein biosynthesis	Ribosome biogenesis bacterial	tRNA (Guanine37-N1) -methyltransferase (EC 2.1.1.31)
fig|6666666.84847.peg.2249	fig|6666666.84857.peg.751	RNA Metabolism	RNA processing and modification	RNA methylation	tRNA (Guanine37-N1) -methyltransferase (EC 2.1.1.31)
fig|6666666.84847.peg.2249	fig|6666666.84857.peg.751	RNA Metabolism	RNA processing and modification	tRNA modification Bacteria	tRNA (Guanine37-N1) -methyltransferase (EC 2.1.1.31)
fig|6666666.84847.peg.225	fig|6666666.84857.peg.2137	UNKNOWN
fig|6666666.84847.peg.2250	fig|6666666.84857.peg.752	Protein Metabolism	Protein biosynthesis	Ribosome biogenesis bacterial	16S rRNA processing protein RimM
fig|6666666.84847.peg.2251	fig|6666666.84857.peg.753	Protein Metabolism	Protein biosynthesis	Ribosome SSU bacterial	SSU ribosomal protein S16p
fig|6666666.84847.peg.2252	fig|6666666.84857.peg.754	Membrane Transport	Protein translocation across cytoplasmic membrane	Bacterial signal recognition particle (SRP)	Signal recognition particle, subunit Ffh SRP54 (TC 3.A.5.1.1)
fig|6666666.84847.peg.2252	fig|6666666.84857.peg.754	Protein Metabolism	Protein biosynthesis	Universal GTPases	Signal recognition particle, subunit Ffh SRP54 (TC 3.A.5.1.1)
fig|6666666.84847.peg.2253	fig|6666666.84857.peg.755	Membrane Transport	Protein translocation across cytoplasmic membrane	Bacterial signal recognition particle (SRP)	Signal recognition particle associated protein
fig|6666666.84847.peg.2254	fig|6666666.84857.peg.756	Membrane Transport	Protein translocation across cytoplasmic membrane	Bacterial signal recognition particle (SRP)	Signal recognition particle receptor protein FtsY (=alpha subunit) (TC 3.A.5.1.1)
fig|6666666.84847.peg.2254	fig|6666666.84857.peg.756	Protein Metabolism	Protein biosynthesis	Universal GTPases	Signal recognition particle receptor protein FtsY (=alpha subunit) (TC 3.A.5.1.1)
fig|6666666.84847.peg.2255	fig|6666666.84857.peg.757	DNA Metabolism	DNA Metabolism - no subcategory	DNA structural proteins, bacterial	Chromosome partition protein smc
fig|6666666.84847.peg.2256	fig|6666666.84857.peg.758	RNA Metabolism	RNA processing and modification	RNA processing and degradation, bacterial	Ribonuclease III (EC 3.1.26.3)
fig|6666666.84847.peg.2257	fig|6666666.84857.peg.759	Fatty Acids, Lipids, and Isoprenoids	Fatty acids	Fatty Acid Biosynthesis FASII	Acyl carrier protein
fig|6666666.84847.peg.2257	fig|6666666.84857.peg.759	Fatty Acids, Lipids, and Isoprenoids	Phospholipids	Glycerolipid and Glycerophospholipid Metabolism in Bacteria	Acyl carrier protein
fig|6666666.84847.peg.2258	fig|6666666.84857.peg.760	Fatty Acids, Lipids, and Isoprenoids	Fatty acids	Fatty Acid Biosynthesis FASII	3-oxoacyl-[acyl-carrier protein] reductase (EC 1.1.1.100)
fig|6666666.84847.peg.2259	fig|6666666.84857.peg.761	Fatty Acids, Lipids, and Isoprenoids	Fatty acids	Fatty Acid Biosynthesis FASII	Malonyl CoA-acyl carrier protein transacylase (EC 2.3.1.39)
fig|6666666.84847.peg.2260	fig|6666666.84857.peg.762	Fatty Acids, Lipids, and Isoprenoids	Phospholipids	Glycerolipid and Glycerophospholipid Metabolism in Bacteria	Phosphate:acyl-ACP acyltransferase PlsX
fig|6666666.84847.peg.2261	fig|6666666.84857.peg.763	Fatty Acids, Lipids, and Isoprenoids	Phospholipids	Glycerolipid and Glycerophospholipid Metabolism in Bacteria	Phosphate:acyl-ACP acyltransferase PlsX
fig|6666666.84847.peg.2262	fig|6666666.84857.peg.764	UNKNOWN
fig|6666666.84847.peg.2263	fig|6666666.84857.peg.765	Fatty Acids, Lipids, and Isoprenoids	Phospholipids	Glycerolipid and Glycerophospholipid Metabolism in Bacteria	Dihydroxyacetone kinase family protein
fig|6666666.84847.peg.2264	fig|6666666.84857.peg.766	UNKNOWN
fig|6666666.84847.peg.2265	fig|6666666.84857.peg.767	Protein Metabolism	Protein biosynthesis	Ribosome LSU bacterial	LSU ribosomal protein L28p
fig|6666666.84847.peg.2266	fig|6666666.84857.peg.768	Cofactors, Vitamins, Prosthetic Groups, Pigments	Cofactors, Vitamins, Prosthetic Groups, Pigments - no subcategory	Thiamin biosynthesis	Thiamin pyrophosphokinase (EC 2.7.6.2)
fig|6666666.84847.peg.2267	fig|6666666.84857.peg.769	Carbohydrates	Central carbohydrate metabolism	Pentose phosphate pathway	Ribulose-phosphate 3-epimerase (EC 5.1.3.1)
fig|6666666.84847.peg.2268	fig|6666666.84857.peg.770	Protein Metabolism	Protein biosynthesis	Universal GTPases	Ribosome small subunit-stimulated GTPase EngC
fig|6666666.84847.peg.2269	fig|6666666.84857.peg.771	UNKNOWN
fig|6666666.84847.peg.2270	fig|6666666.84857.peg.772	UNKNOWN
fig|6666666.84847.peg.2271	fig|6666666.84857.peg.773	RNA Metabolism	RNA processing and modification	RNA methylation	Ribosomal RNA large subunit methyltransferase N (EC 2.1.1.-)
fig|6666666.84847.peg.2272	fig|6666666.84857.peg.774	RNA Metabolism	RNA processing and modification	RNA methylation	16S rRNA (cytosine(967)-C(5))-methyltransferase (EC 2.1.1.176)
fig|6666666.84847.peg.2273	fig|6666666.84857.peg.775	Protein Metabolism	Protein biosynthesis	Translation initiation factors bacterial	Methionyl-tRNA formyltransferase (EC 2.1.2.9)
fig|6666666.84847.peg.2274	fig|6666666.84857.peg.776	Protein Metabolism	Protein biosynthesis	Translation termination factors bacterial	Peptide deformylase (EC 3.5.1.88)
fig|6666666.84847.peg.2275	fig|6666666.84857.peg.777	UNKNOWN
fig|6666666.84847.peg.2276	fig|6666666.84857.peg.778	UNKNOWN
fig|6666666.84847.peg.2277	fig|6666666.84857.peg.779	UNKNOWN
fig|6666666.84847.peg.2278	fig|6666666.84857.peg.780	Cofactors, Vitamins, Prosthetic Groups, Pigments	Coenzyme A	Coenzyme A Biosynthesis	Phosphopantothenoylcysteine decarboxylase (EC 4.1.1.36)
fig|6666666.84847.peg.2278	fig|6666666.84857.peg.780	Cofactors, Vitamins, Prosthetic Groups, Pigments	Coenzyme A	Coenzyme A Biosynthesis	Phosphopantothenoylcysteine synthetase (EC 6.3.2.5)
fig|6666666.84847.peg.2279	fig|6666666.84857.peg.781	RNA Metabolism	Transcription	RNA polymerase bacterial	DNA-directed RNA polymerase omega subunit (EC 2.7.7.6)
fig|6666666.84847.peg.228	fig|6666666.84857.peg.2136	UNKNOWN
fig|6666666.84847.peg.2280	fig|6666666.84857.peg.782	Nucleosides and Nucleotides	Purines	Purine conversions	Guanylate kinase (EC 2.7.4.8)
fig|6666666.84847.peg.2281	fig|6666666.84857.peg.783	UNKNOWN
fig|6666666.84847.peg.2282	fig|6666666.84857.peg.785	UNKNOWN
fig|6666666.84847.peg.2283	fig|6666666.84857.peg.786	UNKNOWN
fig|6666666.84847.peg.2284	fig|6666666.84857.peg.787	Nucleosides and Nucleotides	Pyrimidines	De Novo Pyrimidine Synthesis	Orotate phosphoribosyltransferase (EC 2.4.2.10)
fig|6666666.84847.peg.2285	fig|6666666.84857.peg.788	Nucleosides and Nucleotides	Pyrimidines	De Novo Pyrimidine Synthesis	Orotidine 5'-phosphate decarboxylase (EC 4.1.1.23)
fig|6666666.84847.peg.2286	fig|6666666.84857.peg.789	Cell Division and Cell Cycle	Cell Division and Cell Cycle - no subcategory	Macromolecular synthesis operon	Carbamoyl-phosphate synthase large chain (EC 6.3.5.5)
fig|6666666.84847.peg.2286	fig|6666666.84857.peg.789	Nucleosides and Nucleotides	Pyrimidines	De Novo Pyrimidine Synthesis	Carbamoyl-phosphate synthase large chain (EC 6.3.5.5)
fig|6666666.84847.peg.2287	fig|6666666.84857.peg.790	Cell Division and Cell Cycle	Cell Division and Cell Cycle - no subcategory	Macromolecular synthesis operon	Carbamoyl-phosphate synthase small chain (EC 6.3.5.5)
fig|6666666.84847.peg.2287	fig|6666666.84857.peg.790	Nucleosides and Nucleotides	Pyrimidines	De Novo Pyrimidine Synthesis	Carbamoyl-phosphate synthase small chain (EC 6.3.5.5)
fig|6666666.84847.peg.2288	fig|6666666.84857.peg.791	Nucleosides and Nucleotides	Pyrimidines	De Novo Pyrimidine Synthesis	Dihydroorotase (EC 3.5.2.3)
fig|6666666.84847.peg.2289	fig|6666666.84857.peg.792	Nucleosides and Nucleotides	Pyrimidines	De Novo Pyrimidine Synthesis	Aspartate carbamoyltransferase (EC 2.1.3.2)
fig|6666666.84847.peg.229	fig|6666666.84857.peg.2135	UNKNOWN
fig|6666666.84847.peg.2290	fig|6666666.84857.peg.793	Nucleosides and Nucleotides	Pyrimidines	De Novo Pyrimidine Synthesis	Uracil permease
fig|6666666.84847.peg.2291	fig|6666666.84857.peg.794	Nucleosides and Nucleotides	Pyrimidines	De Novo Pyrimidine Synthesis	Pyrimidine operon regulatory protein PyrR
fig|6666666.84847.peg.2291	fig|6666666.84857.peg.794	Nucleosides and Nucleotides	Pyrimidines	De Novo Pyrimidine Synthesis	Uracil phosphoribosyltransferase (EC 2.4.2.9)
fig|6666666.84847.peg.2291	fig|6666666.84857.peg.794	Nucleosides and Nucleotides	Pyrimidines	pyrimidine conversions	Uracil phosphoribosyltransferase (EC 2.4.2.9)
fig|6666666.84847.peg.2292	fig|6666666.84857.peg.795	Protein Metabolism	Protein biosynthesis	Ribosome biogenesis bacterial	Ribosomal large subunit pseudouridine synthase D (EC 4.2.1.70)
fig|6666666.84847.peg.2292	fig|6666666.84857.peg.795	RNA Metabolism	RNA processing and modification	RNA pseudouridine syntheses	Ribosomal large subunit pseudouridine synthase D (EC 4.2.1.70)
fig|6666666.84847.peg.2293	fig|6666666.84857.peg.796	Protein Metabolism	Protein processing and modification	Lipoprotein Biosynthesis	Lipoprotein signal peptidase (EC 3.4.23.36)
fig|6666666.84847.peg.2293	fig|6666666.84857.peg.796	Protein Metabolism	Protein processing and modification	Signal peptidase	Lipoprotein signal peptidase (EC 3.4.23.36)
fig|6666666.84847.peg.2293	fig|6666666.84857.peg.796	Regulation and Cell signaling	Regulation and Cell signaling - no subcategory	Sex pheromones in Enterococcus faecalis and other Firmicutes	Lipoprotein signal peptidase (EC 3.4.23.36)
fig|6666666.84847.peg.2295	fig|6666666.84857.peg.797	UNKNOWN
fig|6666666.84847.peg.2296	fig|6666666.84857.peg.798	Protein Metabolism	Protein biosynthesis	tRNA aminoacylation, Ile	Isoleucyl-tRNA synthetase (EC 6.1.1.5)
fig|6666666.84847.peg.2297	fig|6666666.84857.peg.799	Cell Division and Cell Cycle	Cell Division and Cell Cycle - no subcategory	Bacterial Cytoskeleton	Cell division initiation protein DivIVA
fig|6666666.84847.peg.2298	fig|6666666.84857.peg.800	UNKNOWN
fig|6666666.84847.peg.2299	fig|6666666.84857.peg.801	UNKNOWN
fig|6666666.84847.peg.23	fig|6666666.84857.peg.272	UNKNOWN
fig|6666666.84847.peg.230	fig|6666666.84857.peg.2134	UNKNOWN
fig|6666666.84847.peg.2300	fig|6666666.84857.peg.802	UNKNOWN
fig|6666666.84847.peg.2301	fig|6666666.84857.peg.803	Amino Acids and Derivatives	Proline and 4-hydroxyproline	A Hypothetical Protein Related to Proline Metabolism	Hypothetical protein YggS, proline synthase co-transcribed bacterial homolog PROSC
fig|6666666.84847.peg.2302	fig|6666666.84857.peg.804	UNKNOWN
fig|6666666.84847.peg.2303	fig|6666666.84857.peg.805	Cell Division and Cell Cycle	Cell Division and Cell Cycle - no subcategory	Bacterial Cytoskeleton	Cell division protein FtsZ (EC 3.4.24.-)
fig|6666666.84847.peg.2304	fig|6666666.84857.peg.806	Cell Division and Cell Cycle	Cell Division and Cell Cycle - no subcategory	Bacterial Cytoskeleton	Cell division protein FtsA
fig|6666666.84847.peg.2305	fig|6666666.84857.peg.807	Cell Division and Cell Cycle	Cell Division and Cell Cycle - no subcategory	Bacterial Cytoskeleton	Cell division protein FtsQ
fig|6666666.84847.peg.2306	fig|6666666.84857.peg.808	Cell Wall and Capsule	Cell Wall and Capsule - no subcategory	Peptidoglycan biosynthesis--gjo	UDP-N-acetylmuramoylalanine--D-glutamate ligase (EC 6.3.2.9)
fig|6666666.84847.peg.2306	fig|6666666.84857.peg.808	Cell Wall and Capsule	Cell Wall and Capsule - no subcategory	Peptidoglycan Biosynthesis	UDP-N-acetylmuramoylalanine--D-glutamate ligase (EC 6.3.2.9)
fig|6666666.84847.peg.2307	fig|6666666.84857.peg.809	Cell Wall and Capsule	Cell Wall and Capsule - no subcategory	Peptidoglycan Biosynthesis	Phospho-N-acetylmuramoyl-pentapeptide-transferase (EC 2.7.8.13)
fig|6666666.84847.peg.2308	fig|6666666.84857.peg.810	Cell Division and Cell Cycle	Cell Division and Cell Cycle - no subcategory	Bacterial Cytoskeleton	Cell division protein FtsI [Peptidoglycan synthetase] (EC 2.4.1.129)
fig|6666666.84847.peg.2308	fig|6666666.84857.peg.810	Cell Wall and Capsule	Cell Wall and Capsule - no subcategory	Peptidoglycan Biosynthesis	Cell division protein FtsI [Peptidoglycan synthetase] (EC 2.4.1.129)
fig|6666666.84847.peg.2308	fig|6666666.84857.peg.810	RNA Metabolism	RNA processing and modification	16S rRNA modification within P site of ribosome	Cell division protein FtsI [Peptidoglycan synthetase] (EC 2.4.1.129)
fig|6666666.84847.peg.2309	fig|6666666.84857.peg.811	Cell Division and Cell Cycle	Cell Division and Cell Cycle - no subcategory	Bacterial Cytoskeleton	Cell division protein FtsL
fig|6666666.84847.peg.2309	fig|6666666.84857.peg.811	RNA Metabolism	RNA processing and modification	16S rRNA modification within P site of ribosome	Cell division protein FtsL
fig|6666666.84847.peg.231	fig|6666666.84857.peg.2133	Cofactors, Vitamins, Prosthetic Groups, Pigments	Folate and pterines	Molybdenum cofactor biosynthesis	Molybdenum transport ATP-binding protein ModC (TC 3.A.1.8.1)
fig|6666666.84847.peg.2310	fig|6666666.84857.peg.812	RNA Metabolism	RNA processing and modification	16S rRNA modification within P site of ribosome	rRNA small subunit methyltransferase H
fig|6666666.84847.peg.2311	fig|6666666.84857.peg.813	Cell Division and Cell Cycle	Cell Division and Cell Cycle - no subcategory	Bacterial Cytoskeleton	Cell division protein MraZ
fig|6666666.84847.peg.2311	fig|6666666.84857.peg.813	RNA Metabolism	RNA processing and modification	16S rRNA modification within P site of ribosome	Cell division protein MraZ
fig|6666666.84847.peg.2312	fig|6666666.84857.peg.814	RNA Metabolism	RNA processing and modification	16S rRNA modification within P site of ribosome	BH2577 unknown conserved protein in B. subtilis
fig|6666666.84847.peg.2313	fig|6666666.84857.peg.815	RNA Metabolism	RNA processing and modification	16S rRNA modification within P site of ribosome	Uncharacterized N-acetyltransferase BT9727_3663 (EC 2.3.1.-)
fig|6666666.84847.peg.2314	fig|6666666.84857.peg.816	Nucleosides and Nucleotides	Detoxification	Housecleaning nucleoside triphosphate pyrophosphatases	5'-nucleotidase YjjG (EC 3.1.3.5)
fig|6666666.84847.peg.2315	fig|6666666.84857.peg.817	UNKNOWN
fig|6666666.84847.peg.2316	fig|6666666.84857.peg.818	UNKNOWN
fig|6666666.84847.peg.2317	fig|6666666.84857.peg.820	UNKNOWN
fig|6666666.84847.peg.2319	fig|6666666.84857.peg.822	Amino Acids and Derivatives	Arginine; urea cycle, polyamines	Arginine and Ornithine Degradation	Arginine/ornithine antiporter ArcD
fig|6666666.84847.peg.2319	fig|6666666.84857.peg.822	Amino Acids and Derivatives	Arginine; urea cycle, polyamines	Arginine Deiminase Pathway	Arginine/ornithine antiporter ArcD
fig|6666666.84847.peg.2319	fig|6666666.84857.peg.822	Amino Acids and Derivatives	Arginine; urea cycle, polyamines	Polyamine Metabolism	Arginine/ornithine antiporter ArcD
fig|6666666.84847.peg.232	fig|6666666.84857.peg.2132	Sulfur Metabolism	Organic sulfur assimilation	L-Cystine Uptake and Metabolism	L-Cystine ABC transporter, permease protein TcyB
fig|6666666.84847.peg.2320	fig|6666666.84857.peg.823	Amino Acids and Derivatives	Arginine; urea cycle, polyamines	Arginine and Ornithine Degradation	Carbamate kinase (EC 2.7.2.2)
fig|6666666.84847.peg.2320	fig|6666666.84857.peg.823	Amino Acids and Derivatives	Arginine; urea cycle, polyamines	Arginine Deiminase Pathway	Carbamate kinase (EC 2.7.2.2)
fig|6666666.84847.peg.2320	fig|6666666.84857.peg.823	Amino Acids and Derivatives	Arginine; urea cycle, polyamines	Polyamine Metabolism	Carbamate kinase (EC 2.7.2.2)
fig|6666666.84847.peg.2321	fig|6666666.84857.peg.824	Amino Acids and Derivatives	Arginine; urea cycle, polyamines	Arginine and Ornithine Degradation	Ornithine carbamoyltransferase (EC 2.1.3.3)
fig|6666666.84847.peg.2321	fig|6666666.84857.peg.824	Amino Acids and Derivatives	Arginine; urea cycle, polyamines	Arginine Biosynthesis extended	Ornithine carbamoyltransferase (EC 2.1.3.3)
fig|6666666.84847.peg.2321	fig|6666666.84857.peg.824	Amino Acids and Derivatives	Arginine; urea cycle, polyamines	Arginine Biosynthesis -- gjo	Ornithine carbamoyltransferase (EC 2.1.3.3)
fig|6666666.84847.peg.2321	fig|6666666.84857.peg.824	Amino Acids and Derivatives	Arginine; urea cycle, polyamines	Arginine Deiminase Pathway	Ornithine carbamoyltransferase (EC 2.1.3.3)
fig|6666666.84847.peg.2322	fig|6666666.84857.peg.825	UNKNOWN
fig|6666666.84847.peg.2323	fig|6666666.84857.peg.826	UNKNOWN
fig|6666666.84847.peg.2324	fig|6666666.84857.peg.827	UNKNOWN
fig|6666666.84847.peg.2326	fig|6666666.84857.peg.828	UNKNOWN
fig|6666666.84847.peg.2327	fig|6666666.84857.peg.829	Virulence, Disease and Defense	Toxins and superantigens	Staphylococcus Two-component and Pore-forming Cytolysins	Alpha-hemolysin precursor
fig|6666666.84847.peg.2328	fig|6666666.84857.peg.830	UNKNOWN
fig|6666666.84847.peg.2329	fig|6666666.84857.peg.831	UNKNOWN
fig|6666666.84847.peg.233	fig|6666666.84857.peg.2131	Sulfur Metabolism	Organic sulfur assimilation	L-Cystine Uptake and Metabolism	L-Cystine ABC transporter, periplasmic cystine-binding protein TcyA
fig|6666666.84847.peg.2330	fig|6666666.84857.peg.832	UNKNOWN
fig|6666666.84847.peg.2331	fig|6666666.84857.peg.833	Virulence, Disease and Defense	Adhesion	Adhesins in Staphylococcus	Extracellular fibrinogen-binding protein Efb
fig|6666666.84847.peg.2332	fig|6666666.84857.peg.834	UNKNOWN
fig|6666666.84847.peg.2335	fig|6666666.84857.peg.836	Virulence, Disease and Defense	Adhesion	Adhesins in Staphylococcus	Hypothetical protein, similarity with fibrinogen-binding protein Efb
fig|6666666.84847.peg.2336	fig|6666666.84857.peg.838	Stress Response	Heat shock	Heat shock dnaK gene cluster extended	FIG009886: phosphoesterase
fig|6666666.84847.peg.2337	fig|6666666.84857.peg.839	Nucleosides and Nucleotides	Detoxification	Housecleaning nucleoside triphosphate pyrophosphatases	Nucleoside 5-triphosphatase RdgB (dHAPTP, dITP, XTP-specific) (EC 3.6.1.15)
fig|6666666.84847.peg.2337	fig|6666666.84857.peg.839	Stress Response	Heat shock	Heat shock dnaK gene cluster extended	Nucleoside 5-triphosphatase RdgB (dHAPTP, dITP, XTP-specific) (EC 3.6.1.15)
fig|6666666.84847.peg.2338	fig|6666666.84857.peg.840	Amino Acids and Derivatives	Glutamine, glutamate, aspartate, asparagine; ammonia assimilation	Glutamine, Glutamate, Aspartate and Asparagine Biosynthesis	Glutamate racemase (EC 5.1.1.3)
fig|6666666.84847.peg.2338	fig|6666666.84857.peg.840	Cell Wall and Capsule	Cell Wall and Capsule - no subcategory	Peptidoglycan Biosynthesis	Glutamate racemase (EC 5.1.1.3)
fig|6666666.84847.peg.2339	fig|6666666.84857.peg.841	Carbohydrates	Central carbohydrate metabolism	TCA Cycle	Succinate dehydrogenase iron-sulfur protein (EC 1.3.99.1)
fig|6666666.84847.peg.2339	fig|6666666.84857.peg.841	Cofactors, Vitamins, Prosthetic Groups, Pigments	Folate and pterines	5-FCL-like protein	Succinate dehydrogenase iron-sulfur protein (EC 1.3.99.1)
fig|6666666.84847.peg.2339	fig|6666666.84857.peg.841	Respiration	Electron donating reactions	Succinate dehydrogenase	Succinate dehydrogenase iron-sulfur protein (EC 1.3.99.1)
fig|6666666.84847.peg.234	fig|6666666.84857.peg.2130	UNKNOWN
fig|6666666.84847.peg.2340	fig|6666666.84857.peg.842	Carbohydrates	Central carbohydrate metabolism	TCA Cycle	Succinate dehydrogenase flavoprotein subunit (EC 1.3.99.1)
fig|6666666.84847.peg.2340	fig|6666666.84857.peg.842	Respiration	Electron donating reactions	Succinate dehydrogenase	Succinate dehydrogenase flavoprotein subunit (EC 1.3.99.1)
fig|6666666.84847.peg.2341	fig|6666666.84857.peg.843	Respiration	Electron donating reactions	Succinate dehydrogenase	Succinate dehydrogenase cytochrome b558 subunit
fig|6666666.84847.peg.2342	fig|6666666.84857.peg.844	DNA Metabolism	DNA repair	DNA repair, UvrABC system	Excinuclease ABC subunit C
fig|6666666.84847.peg.2343	fig|6666666.84857.peg.845	UNKNOWN
fig|6666666.84847.peg.2344	fig|6666666.84857.peg.846	UNKNOWN
fig|6666666.84847.peg.2345	fig|6666666.84857.peg.847	UNKNOWN
fig|6666666.84847.peg.2346	fig|6666666.84857.peg.848	Virulence, Disease and Defense	Bacteriocins, ribosomally synthesized antibacterial peptides	Colicin V and Bacteriocin Production Cluster	Colicin V production protein
fig|6666666.84847.peg.2347	fig|6666666.84857.peg.849	UNKNOWN
fig|6666666.84847.peg.2348	fig|6666666.84857.peg.850	RNA Metabolism	RNA processing and modification	Ribonuclease H	Ribonuclease HIII (EC 3.1.26.4)
fig|6666666.84847.peg.2348	fig|6666666.84857.peg.850	RNA Metabolism	RNA processing and modification	Ribonucleases in Bacillus	Ribonuclease HIII (EC 3.1.26.4)
fig|6666666.84847.peg.2349	fig|6666666.84857.peg.851	Protein Metabolism	Protein biosynthesis	tRNA aminoacylation, Phe	Phenylalanyl-tRNA synthetase beta chain (EC 6.1.1.20)
fig|6666666.84847.peg.235	fig|6666666.84857.peg.2129	Carbohydrates	Central carbohydrate metabolism	Glycolysis and Gluconeogenesis	Phosphoglycerate mutase (EC 5.4.2.1)
fig|6666666.84847.peg.235	fig|6666666.84857.peg.2129	Miscellaneous	Miscellaneous - no subcategory	Phosphoglycerate mutase protein family	Phosphoglycerate mutase (EC 5.4.2.1)
fig|6666666.84847.peg.2350	fig|6666666.84857.peg.852	Protein Metabolism	Protein biosynthesis	tRNA aminoacylation, Phe	Phenylalanyl-tRNA synthetase alpha chain (EC 6.1.1.20)
fig|6666666.84847.peg.2351	fig|6666666.84857.peg.853	RNA Metabolism	RNA processing and modification	RNA methylation	FIG011178: rRNA methylase
fig|6666666.84847.peg.2352	fig|6666666.84857.peg.854	Iron acquisition and metabolism	Iron acquisition and metabolism - no subcategory	Heme, hemin uptake and utilization systems in GramPositives	Heme-degrading monooxygenase IsdI (EC 1.14.99.3)
fig|6666666.84847.peg.2353	fig|6666666.84857.peg.855	Cell Wall and Capsule	Gram-Positive cell wall components	Sortase	NPQTN specific sortase B
fig|6666666.84847.peg.2353	fig|6666666.84857.peg.855	Iron acquisition and metabolism	Iron acquisition and metabolism - no subcategory	Heme, hemin uptake and utilization systems in GramPositives	NPQTN specific sortase B
fig|6666666.84847.peg.2354	fig|6666666.84857.peg.856	Iron acquisition and metabolism	Iron acquisition and metabolism - no subcategory	Heme, hemin uptake and utilization systems in GramPositives	Heme transporter IsdDEF, permease component IsdF
fig|6666666.84847.peg.2355	fig|6666666.84857.peg.857	Iron acquisition and metabolism	Iron acquisition and metabolism - no subcategory	Heme, hemin uptake and utilization systems in GramPositives	Heme transporter IsdDEF, lipoprotein IsdE
fig|6666666.84847.peg.2356	fig|6666666.84857.peg.858	Iron acquisition and metabolism	Iron acquisition and metabolism - no subcategory	Heme, hemin uptake and utilization systems in GramPositives	Heme transporter IsdDEF, membrane component IsdD
fig|6666666.84847.peg.2357	fig|6666666.84857.peg.859	Iron acquisition and metabolism	Iron acquisition and metabolism - no subcategory	Heme, hemin uptake and utilization systems in GramPositives	NPQTN cell wall anchored protein IsdC
fig|6666666.84847.peg.2358	fig|6666666.84857.peg.860	Cell Wall and Capsule	Gram-Positive cell wall components	Sortase	Cell surface protein IsdA, transfers heme from hemoglobin to apo-IsdC
fig|6666666.84847.peg.2358	fig|6666666.84857.peg.860	Iron acquisition and metabolism	Iron acquisition and metabolism - no subcategory	Heme, hemin uptake and utilization systems in GramPositives	Cell surface protein IsdA, transfers heme from hemoglobin to apo-IsdC
fig|6666666.84847.peg.2359	fig|6666666.84857.peg.861	Iron acquisition and metabolism	Iron acquisition and metabolism - no subcategory	Heme, hemin uptake and utilization systems in GramPositives	Cell surface receptor IsdB for hemoglobin and hemoglobin-haptoglobin complexes
fig|6666666.84847.peg.236	fig|6666666.84857.peg.2128	Virulence, Disease and Defense	Resistance to antibiotics and toxic compounds	Cobalt-zinc-cadmium resistance	Cobalt-zinc-cadmium resistance protein
fig|6666666.84847.peg.2360	fig|6666666.84857.peg.862	Protein Metabolism	Protein biosynthesis	Ribosome LSU bacterial	LSU ribosomal protein L32p
fig|6666666.84847.peg.2361	fig|6666666.84857.peg.863	UNKNOWN
fig|6666666.84847.peg.2362	fig|6666666.84857.peg.864	UNKNOWN
fig|6666666.84847.peg.2363	fig|6666666.84857.peg.865	Cofactors, Vitamins, Prosthetic Groups, Pigments	Coenzyme A	Coenzyme A Biosynthesis	Phosphopantetheine adenylyltransferase (EC 2.7.7.3)
fig|6666666.84847.peg.2364	fig|6666666.84857.peg.866	RNA Metabolism	RNA processing and modification	RNA methylation	16S rRNA (guanine(966)-N(2))-methyltransferase (EC 2.1.1.171)
fig|6666666.84847.peg.2365	fig|6666666.84857.peg.867	UNKNOWN
fig|6666666.84847.peg.2366	fig|6666666.84857.peg.868	UNKNOWN
fig|6666666.84847.peg.2367	fig|6666666.84857.peg.869	Carbohydrates	Sugar alcohols	Glycerol and Glycerol-3-phosphate Uptake and Utilization	Glycerophosphoryl diester phosphodiesterase (EC 3.1.4.46)
fig|6666666.84847.peg.2368	fig|6666666.84857.peg.870	UNKNOWN
fig|6666666.84847.peg.2369	fig|6666666.84857.peg.871	UNKNOWN
fig|6666666.84847.peg.237	fig|6666666.84857.peg.2126	Virulence, Disease and Defense	Toxins and superantigens	Staphylococcus Two-component and Pore-forming Cytolysins	IgG-binding protein SBI
fig|6666666.84847.peg.2370	fig|6666666.84857.peg.872	UNKNOWN
fig|6666666.84847.peg.2371	fig|6666666.84857.peg.873	Respiration	Respiration - no subcategory	Biogenesis of cytochrome c oxidases	Heme O synthase, protoheme IX farnesyltransferase (EC 2.5.1.-) COX10-CtaB
fig|6666666.84847.peg.2372	fig|6666666.84857.peg.874	Respiration	Respiration - no subcategory	Biogenesis of cytochrome c oxidases	Heme A synthase, cytochrome oxidase biogenesis protein Cox15-CtaA
fig|6666666.84847.peg.2373	fig|6666666.84857.peg.875	UNKNOWN
fig|6666666.84847.peg.2374	fig|6666666.84857.peg.876	Cell Division and Cell Cycle	Cell Division and Cell Cycle - no subcategory	Bacterial Cytoskeleton	Cell division protein FtsW
fig|6666666.84847.peg.2375	fig|6666666.84857.peg.877	UNKNOWN
fig|6666666.84847.peg.2376	fig|6666666.84857.peg.878	UNKNOWN
fig|6666666.84847.peg.2378	fig|6666666.84857.peg.879	Protein Metabolism	Protein biosynthesis	Universal GTPases	GTP-binding protein TypA/BipA
fig|6666666.84847.peg.2379	fig|6666666.84857.peg.881	UNKNOWN
fig|6666666.84847.peg.238	fig|6666666.84857.peg.2125	Virulence, Disease and Defense	Toxins and superantigens	Staphylococcus Two-component and Pore-forming Cytolysins	Gamma-hemolysin component A
fig|6666666.84847.peg.2380	fig|6666666.84857.peg.882	UNKNOWN
fig|6666666.84847.peg.2381	fig|6666666.84857.peg.883	UNKNOWN
fig|6666666.84847.peg.2382	fig|6666666.84857.peg.884	UNKNOWN
fig|6666666.84847.peg.2383	fig|6666666.84857.peg.885	UNKNOWN
fig|6666666.84847.peg.2384	fig|6666666.84857.peg.886	Amino Acids and Derivatives	Arginine; urea cycle, polyamines	Polyamine Metabolism	ABC transporter, periplasmic spermidine putrescine-binding protein PotD (TC 3.A.1.11.1)
fig|6666666.84847.peg.2385	fig|6666666.84857.peg.887	Amino Acids and Derivatives	Arginine; urea cycle, polyamines	Polyamine Metabolism	Spermidine Putrescine ABC transporter permease component potC (TC_3.A.1.11.1)
fig|6666666.84847.peg.2386	fig|6666666.84857.peg.888	Amino Acids and Derivatives	Arginine; urea cycle, polyamines	Polyamine Metabolism	Spermidine Putrescine ABC transporter permease component PotB (TC 3.A.1.11.1)
fig|6666666.84847.peg.2387	fig|6666666.84857.peg.889	Amino Acids and Derivatives	Arginine; urea cycle, polyamines	Polyamine Metabolism	Putrescine transport ATP-binding protein PotA (TC 3.A.1.11.1)
fig|6666666.84847.peg.2388	fig|6666666.84857.peg.890	Amino Acids and Derivatives	Arginine; urea cycle, polyamines	Polyamine Metabolism	Transcriptional regulator, MerR family, near polyamine transporter
fig|6666666.84847.peg.2389	fig|6666666.84857.peg.891	UNKNOWN
fig|6666666.84847.peg.239	fig|6666666.84857.peg.2124	UNKNOWN
fig|6666666.84847.peg.2390	fig|6666666.84857.peg.892	Carbohydrates	Central carbohydrate metabolism	Pyruvate metabolism II: acetyl-CoA, acetogenesis from pyruvate	Dihydrolipoamide dehydrogenase of pyruvate dehydrogenase complex (EC 1.8.1.4)
fig|6666666.84847.peg.2390	fig|6666666.84857.peg.892	Carbohydrates	Central carbohydrate metabolism	TCA Cycle	Dihydrolipoamide dehydrogenase of pyruvate dehydrogenase complex (EC 1.8.1.4)
fig|6666666.84847.peg.2391	fig|6666666.84857.peg.893	Carbohydrates	Central carbohydrate metabolism	Dehydrogenase complexes	Dihydrolipoamide acetyltransferase component of pyruvate dehydrogenase complex (EC 2.3.1.12)
fig|6666666.84847.peg.2391	fig|6666666.84857.peg.893	Carbohydrates	Central carbohydrate metabolism	Pyruvate metabolism II: acetyl-CoA, acetogenesis from pyruvate	Dihydrolipoamide acetyltransferase component of pyruvate dehydrogenase complex (EC 2.3.1.12)
fig|6666666.84847.peg.2391	fig|6666666.84857.peg.893	Cofactors, Vitamins, Prosthetic Groups, Pigments	Folate and pterines	5-FCL-like protein	Dihydrolipoamide acetyltransferase component of pyruvate dehydrogenase complex (EC 2.3.1.12)
fig|6666666.84847.peg.2392	fig|6666666.84857.peg.894	Carbohydrates	Central carbohydrate metabolism	Dehydrogenase complexes	Pyruvate dehydrogenase E1 component beta subunit (EC 1.2.4.1)
fig|6666666.84847.peg.2392	fig|6666666.84857.peg.894	Carbohydrates	Central carbohydrate metabolism	Pyruvate metabolism II: acetyl-CoA, acetogenesis from pyruvate	Pyruvate dehydrogenase E1 component beta subunit (EC 1.2.4.1)
fig|6666666.84847.peg.2393	fig|6666666.84857.peg.895	Carbohydrates	Central carbohydrate metabolism	Dehydrogenase complexes	Pyruvate dehydrogenase E1 component alpha subunit (EC 1.2.4.1)
fig|6666666.84847.peg.2393	fig|6666666.84857.peg.895	Carbohydrates	Central carbohydrate metabolism	Pyruvate metabolism II: acetyl-CoA, acetogenesis from pyruvate	Pyruvate dehydrogenase E1 component alpha subunit (EC 1.2.4.1)
fig|6666666.84847.peg.2394	fig|6666666.84857.peg.896	UNKNOWN
fig|6666666.84847.peg.2395	fig|6666666.84857.peg.897	Protein Metabolism	Protein biosynthesis	Translation termination factors bacterial	Peptide deformylase (EC 3.5.1.88)
fig|6666666.84847.peg.2396	fig|6666666.84857.peg.898	UNKNOWN
fig|6666666.84847.peg.2397	fig|6666666.84857.peg.899	RNA Metabolism	RNA processing and modification	Ribonucleases in Bacillus	Ribonuclease J1 (endonuclease and 5' exonuclease)
fig|6666666.84847.peg.2398	fig|6666666.84857.peg.900	Potassium metabolism	Potassium metabolism - no subcategory	Potassium homeostasis	Trk system potassium uptake protein TrkA
fig|6666666.84847.peg.2398	fig|6666666.84857.peg.900	Potassium metabolism	Potassium metabolism - no subcategory	Potassium homeostasis	Trk system potassium uptake protein TrkA
fig|6666666.84847.peg.2399	fig|6666666.84857.peg.901	Respiration	Electron accepting reactions	Terminal cytochrome d ubiquinol oxidases	Cytochrome d ubiquinol oxidase subunit II (EC 1.10.3.-)
fig|6666666.84847.peg.2399	fig|6666666.84857.peg.901	Respiration	Electron accepting reactions	Terminal cytochrome oxidases	Cytochrome d ubiquinol oxidase subunit II (EC 1.10.3.-)
fig|6666666.84847.peg.240	fig|6666666.84857.peg.2123	Virulence, Disease and Defense	Toxins and superantigens	Staphylococcus Two-component and Pore-forming Cytolysins	Gamma-hemolysin component C
fig|6666666.84847.peg.2400	fig|6666666.84857.peg.902	Respiration	Electron accepting reactions	Terminal cytochrome d ubiquinol oxidases	Cytochrome d ubiquinol oxidase subunit I (EC 1.10.3.-)
fig|6666666.84847.peg.2400	fig|6666666.84857.peg.902	Respiration	Electron accepting reactions	Terminal cytochrome oxidases	Cytochrome d ubiquinol oxidase subunit I (EC 1.10.3.-)
fig|6666666.84847.peg.2401	fig|6666666.84857.peg.903	Nucleosides and Nucleotides	Nucleosides and Nucleotides - no subcategory	Ribonucleotide reduction	Glutaredoxin-like protein NrdH, required for reduction of Ribonucleotide reductase class Ib
fig|6666666.84847.peg.2401	fig|6666666.84857.peg.903	Stress Response	Oxidative stress	Glutaredoxins	Glutaredoxin-like protein NrdH, required for reduction of Ribonucleotide reductase class Ib
fig|6666666.84847.peg.2401	fig|6666666.84857.peg.903	Stress Response	Oxidative stress	Glutathione: Redox cycle	Glutaredoxin-like protein NrdH, required for reduction of Ribonucleotide reductase class Ib
fig|6666666.84847.peg.2402	fig|6666666.84857.peg.904	Carbohydrates	Monosaccharides	Fructose utilization	Phosphoenolpyruvate-protein phosphotransferase of PTS system (EC 2.7.3.9)
fig|6666666.84847.peg.2402	fig|6666666.84857.peg.904	Carbohydrates	Sugar alcohols	Mannitol Utilization	Phosphoenolpyruvate-protein phosphotransferase of PTS system (EC 2.7.3.9)
fig|6666666.84847.peg.2403	fig|6666666.84857.peg.905	UNKNOWN
fig|6666666.84847.peg.2404	fig|6666666.84857.peg.906	UNKNOWN
fig|6666666.84847.peg.2405	fig|6666666.84857.peg.907	Protein Metabolism	Protein biosynthesis	Ribosome biogenesis bacterial	LSU m5C1962 methyltransferase RlmI
fig|6666666.84847.peg.2405	fig|6666666.84857.peg.907	RNA Metabolism	RNA processing and modification	RNA methylation	LSU m5C1962 methyltransferase RlmI
fig|6666666.84847.peg.2406	fig|6666666.84857.peg.908	UNKNOWN
fig|6666666.84847.peg.2407	fig|6666666.84857.peg.909	UNKNOWN
fig|6666666.84847.peg.2408	fig|6666666.84857.peg.910	Cofactors, Vitamins, Prosthetic Groups, Pigments	Cofactors, Vitamins, Prosthetic Groups, Pigments - no subcategory	Thiamin biosynthesis	Substrate-specific component YkoE of thiamin-regulated ECF transporter for HydroxyMethylPyrimidine
fig|6666666.84847.peg.2408	fig|6666666.84857.peg.910	Membrane Transport	Membrane Transport - no subcategory	ECF class transporters	Substrate-specific component YkoE of thiamin-regulated ECF transporter for HydroxyMethylPyrimidine
fig|6666666.84847.peg.2409	fig|6666666.84857.peg.911	Membrane Transport	Membrane Transport - no subcategory	ECF class transporters	Duplicated ATPase component YkoD of energizing module of thiamin-regulated ECF transporter for HydroxyMethylPyrimidine
fig|6666666.84847.peg.241	fig|6666666.84857.peg.2122	Virulence, Disease and Defense	Toxins and superantigens	Staphylococcus Two-component and Pore-forming Cytolysins	Gamma-hemolysin component B
fig|6666666.84847.peg.2410	fig|6666666.84857.peg.912	Cofactors, Vitamins, Prosthetic Groups, Pigments	Cofactors, Vitamins, Prosthetic Groups, Pigments - no subcategory	Thiamin biosynthesis	Transmembrane component YkoC of energizing module of thiamin-regulated ECF transporter for HydroxyMethylPyrimidine
fig|6666666.84847.peg.2410	fig|6666666.84857.peg.912	Membrane Transport	Membrane Transport - no subcategory	ECF class transporters	Transmembrane component YkoC of energizing module of thiamin-regulated ECF transporter for HydroxyMethylPyrimidine
fig|6666666.84847.peg.2411	fig|6666666.84857.peg.913	Nucleosides and Nucleotides	Purines	De Novo Purine Biosynthesis	Phosphoribosylamine--glycine ligase (EC 6.3.4.13)
fig|6666666.84847.peg.2412	fig|6666666.84857.peg.914	Cofactors, Vitamins, Prosthetic Groups, Pigments	Folate and pterines	5-FCL-like protein	Phosphoribosylaminoimidazolecarboxamide formyltransferase (EC 2.1.2.3)
fig|6666666.84847.peg.2412	fig|6666666.84857.peg.914	Nucleosides and Nucleotides	Purines	De Novo Purine Biosynthesis	IMP cyclohydrolase (EC 3.5.4.10)
fig|6666666.84847.peg.2412	fig|6666666.84857.peg.914	Nucleosides and Nucleotides	Purines	De Novo Purine Biosynthesis	Phosphoribosylaminoimidazolecarboxamide formyltransferase (EC 2.1.2.3)
fig|6666666.84847.peg.2413	fig|6666666.84857.peg.915	Cofactors, Vitamins, Prosthetic Groups, Pigments	Folate and pterines	5-FCL-like protein	Phosphoribosylglycinamide formyltransferase (EC 2.1.2.2)
fig|6666666.84847.peg.2413	fig|6666666.84857.peg.915	Nucleosides and Nucleotides	Purines	De Novo Purine Biosynthesis	Phosphoribosylglycinamide formyltransferase (EC 2.1.2.2)
fig|6666666.84847.peg.2414	fig|6666666.84857.peg.916	Nucleosides and Nucleotides	Purines	De Novo Purine Biosynthesis	Phosphoribosylformylglycinamidine cyclo-ligase (EC 6.3.3.1)
fig|6666666.84847.peg.2415	fig|6666666.84857.peg.917	Nucleosides and Nucleotides	Purines	De Novo Purine Biosynthesis	Amidophosphoribosyltransferase (EC 2.4.2.14)
fig|6666666.84847.peg.2415	fig|6666666.84857.peg.917	Virulence, Disease and Defense	Bacteriocins, ribosomally synthesized antibacterial peptides	Colicin V and Bacteriocin Production Cluster	Amidophosphoribosyltransferase (EC 2.4.2.14)
fig|6666666.84847.peg.2416	fig|6666666.84857.peg.918	Nucleosides and Nucleotides	Purines	De Novo Purine Biosynthesis	Phosphoribosylformylglycinamidine synthase, synthetase subunit (EC 6.3.5.3)
fig|6666666.84847.peg.2417	fig|6666666.84857.peg.919	Nucleosides and Nucleotides	Purines	De Novo Purine Biosynthesis	Phosphoribosylformylglycinamidine synthase, glutamine amidotransferase subunit (EC 6.3.5.3)
fig|6666666.84847.peg.2418	fig|6666666.84857.peg.920	Nucleosides and Nucleotides	Purines	De Novo Purine Biosynthesis	Phosphoribosylformylglycinamidine synthase, PurS subunit (EC 6.3.5.3)
fig|6666666.84847.peg.2419	fig|6666666.84857.peg.921	Nucleosides and Nucleotides	Purines	De Novo Purine Biosynthesis	Phosphoribosylaminoimidazole-succinocarboxamide synthase (EC 6.3.2.6)
fig|6666666.84847.peg.242	fig|6666666.84857.peg.2121	UNKNOWN
fig|6666666.84847.peg.2420	fig|6666666.84857.peg.922	Nucleosides and Nucleotides	Purines	De Novo Purine Biosynthesis	Phosphoribosylaminoimidazole carboxylase ATPase subunit (EC 4.1.1.21)
fig|6666666.84847.peg.2421	fig|6666666.84857.peg.923	Nucleosides and Nucleotides	Purines	De Novo Purine Biosynthesis	Phosphoribosylaminoimidazole carboxylase catalytic subunit (EC 4.1.1.21)
fig|6666666.84847.peg.2422	fig|6666666.84857.peg.924	Carbohydrates	One-carbon Metabolism	One-carbon metabolism by tetrahydropterines	Methenyltetrahydrofolate cyclohydrolase (EC 3.5.4.9)
fig|6666666.84847.peg.2422	fig|6666666.84857.peg.924	Carbohydrates	One-carbon Metabolism	One-carbon metabolism by tetrahydropterines	Methylenetetrahydrofolate dehydrogenase (NADP+) (EC 1.5.1.5)
fig|6666666.84847.peg.2422	fig|6666666.84857.peg.924	Cofactors, Vitamins, Prosthetic Groups, Pigments	Folate and pterines	5-FCL-like protein	Methylenetetrahydrofolate dehydrogenase (NADP+) (EC 1.5.1.5)
fig|6666666.84847.peg.2423	fig|6666666.84857.peg.925	UNKNOWN
fig|6666666.84847.peg.2425	fig|6666666.84857.peg.928	Respiration	Electron accepting reactions	Terminal cytochrome oxidases	AA3-600 quinol oxidase subunit I
fig|6666666.84847.peg.2426	fig|6666666.84857.peg.929	Respiration	Electron accepting reactions	Terminal cytochrome oxidases	AA3-600 quinol oxidase subunit IIII
fig|6666666.84847.peg.2427	fig|6666666.84857.peg.930	UNKNOWN
fig|6666666.84847.peg.2428	fig|6666666.84857.peg.931	UNKNOWN
fig|6666666.84847.peg.2429	fig|6666666.84857.peg.932	Regulation and Cell signaling	Regulation and Cell signaling - no subcategory	Cell envelope-associated LytR-CpsA-Psr transcriptional attenuators	Cell envelope-associated transcriptional attenuator LytR-CpsA-Psr, subfamily F2 (as in PMID19099556)
fig|6666666.84847.peg.243	fig|6666666.84857.peg.2120	Cofactors, Vitamins, Prosthetic Groups, Pigments	Biotin	Biotin biosynthesis	Pimeloyl-CoA synthase (EC 6.2.1.14)
fig|6666666.84847.peg.243	fig|6666666.84857.peg.2120	Cofactors, Vitamins, Prosthetic Groups, Pigments	Biotin	Biotin synthesis cluster	Pimeloyl-CoA synthase (EC 6.2.1.14)
fig|6666666.84847.peg.2430	fig|6666666.84857.peg.933	UNKNOWN
fig|6666666.84847.peg.2431	fig|6666666.84857.peg.934	UNKNOWN
fig|6666666.84847.peg.2432	fig|6666666.84857.peg.935	Phages, Prophages, Transposable elements, Plasmids	Phages, Prophages	Phage lysis modules	Phage lysin, N-acetylmuramoyl-L-alanine amidase (EC 3.5.1.28)
fig|6666666.84847.peg.2433	fig|6666666.84857.peg.936	UNKNOWN
fig|6666666.84847.peg.2434	fig|6666666.84857.peg.937	UNKNOWN
fig|6666666.84847.peg.2435	fig|6666666.84857.peg.938	Amino Acids and Derivatives	Lysine, threonine, methionine, and cysteine	Lysine Biosynthesis DAP Pathway, GJO scratch	N-acetyl-L,L-diaminopimelate aminotransferase (EC 2.6.1.-)
fig|6666666.84847.peg.2435	fig|6666666.84857.peg.938	Amino Acids and Derivatives	Lysine, threonine, methionine, and cysteine	Lysine Biosynthesis DAP Pathway	N-acetyl-L,L-diaminopimelate aminotransferase (EC 2.6.1.-)
fig|6666666.84847.peg.2436	fig|6666666.84857.peg.939	Protein Metabolism	Protein degradation	Serine endopeptidase (EC 3.4.21.-)	Glutamyl endopeptidase precursor (EC 3.4.21.19), serine proteinase SspA
fig|6666666.84847.peg.2437	fig|6666666.84857.peg.940	UNKNOWN
fig|6666666.84847.peg.2438	fig|6666666.84857.peg.941	UNKNOWN
fig|6666666.84847.peg.2439	fig|6666666.84857.peg.942	Cofactors, Vitamins, Prosthetic Groups, Pigments	Quinone cofactors	Menaquinone and Phylloquinone Biosynthesis -- gjo	Naphthoate synthase (EC 4.1.3.36)
fig|6666666.84847.peg.2439	fig|6666666.84857.peg.942	Cofactors, Vitamins, Prosthetic Groups, Pigments	Quinone cofactors	Menaquinone and Phylloquinone Biosynthesis	Naphthoate synthase (EC 4.1.3.36)
fig|6666666.84847.peg.244	fig|6666666.84857.peg.2119	Cofactors, Vitamins, Prosthetic Groups, Pigments	Biotin	Biotin biosynthesis	8-amino-7-oxononanoate synthase (EC 2.3.1.47)
fig|6666666.84847.peg.244	fig|6666666.84857.peg.2119	Cofactors, Vitamins, Prosthetic Groups, Pigments	Biotin	Biotin biosynthesis Experimental	8-amino-7-oxononanoate synthase (EC 2.3.1.47)
fig|6666666.84847.peg.244	fig|6666666.84857.peg.2119	Cofactors, Vitamins, Prosthetic Groups, Pigments	Biotin	Biotin synthesis cluster	8-amino-7-oxononanoate synthase (EC 2.3.1.47)
fig|6666666.84847.peg.2440	fig|6666666.84857.peg.943	Cofactors, Vitamins, Prosthetic Groups, Pigments	Quinone cofactors	Menaquinone and Phylloquinone Biosynthesis	2-succinyl-6-hydroxy-2,4-cyclohexadiene-1-carboxylate synthase (EC 4.2.99.20)
fig|6666666.84847.peg.2440	fig|6666666.84857.peg.943	Cofactors, Vitamins, Prosthetic Groups, Pigments	Quinone cofactors	Menaquinone and Phylloquinone Biosynthesis -- gjo	2-succinyl-6-hydroxy-2,4-cyclohexadiene-1-carboxylate synthase (EC 4.2.99.20)
fig|6666666.84847.peg.2441	fig|6666666.84857.peg.944	Cofactors, Vitamins, Prosthetic Groups, Pigments	Quinone cofactors	Menaquinone and Phylloquinone Biosynthesis	2-succinyl-5-enolpyruvyl-6-hydroxy-3-cyclohexene-1-carboxylic-acid synthase (EC 2.2.1.9)
fig|6666666.84847.peg.2441	fig|6666666.84857.peg.944	Cofactors, Vitamins, Prosthetic Groups, Pigments	Quinone cofactors	Menaquinone and Phylloquinone Biosynthesis -- gjo	2-succinyl-5-enolpyruvyl-6-hydroxy-3-cyclohexene-1-carboxylic-acid synthase (EC 2.2.1.9)
fig|6666666.84847.peg.2442	fig|6666666.84857.peg.945	Cofactors, Vitamins, Prosthetic Groups, Pigments	Quinone cofactors	Menaquinone and Phylloquinone Biosynthesis -- gjo	Menaquinone-specific isochorismate synthase (EC 5.4.4.2)
fig|6666666.84847.peg.2442	fig|6666666.84857.peg.945	Cofactors, Vitamins, Prosthetic Groups, Pigments	Quinone cofactors	Menaquinone and Phylloquinone Biosynthesis	Menaquinone-specific isochorismate synthase (EC 5.4.4.2)
fig|6666666.84847.peg.2443	fig|6666666.84857.peg.946	Cofactors, Vitamins, Prosthetic Groups, Pigments	Quinone cofactors	Menaquinone and Phylloquinone Biosynthesis	1,4-dihydroxy-2-naphthoate polyprenyltransferase (EC 2.5.1.74)
fig|6666666.84847.peg.2443	fig|6666666.84857.peg.946	Cofactors, Vitamins, Prosthetic Groups, Pigments	Quinone cofactors	Menaquinone and Phylloquinone Biosynthesis -- gjo	1,4-dihydroxy-2-naphthoate polyprenyltransferase (EC 2.5.1.74)
fig|6666666.84847.peg.2444	fig|6666666.84857.peg.947	UNKNOWN
fig|6666666.84847.peg.2445	fig|6666666.84857.peg.948	UNKNOWN
fig|6666666.84847.peg.2446	fig|6666666.84857.peg.949	UNKNOWN
fig|6666666.84847.peg.2447	fig|6666666.84857.peg.950	Iron acquisition and metabolism	Iron acquisition and metabolism - no subcategory	Heme, hemin uptake and utilization systems in GramPositives	Heme ABC type transporter HtsABC, heme-binding protein
fig|6666666.84847.peg.2448	fig|6666666.84857.peg.951	UNKNOWN
fig|6666666.84847.peg.2449	fig|6666666.84857.peg.273	Cell Wall and Capsule	Gram-Positive cell wall components	Teichoic and lipoteichoic acids biosynthesis	Poly(glycerol-phosphate) alpha-glucosyltransferase (EC 2.4.1.52)
fig|6666666.84847.peg.245	fig|6666666.84857.peg.2118	Cofactors, Vitamins, Prosthetic Groups, Pigments	Biotin	Biotin biosynthesis	Biotin synthase (EC 2.8.1.6)
fig|6666666.84847.peg.245	fig|6666666.84857.peg.2118	Cofactors, Vitamins, Prosthetic Groups, Pigments	Biotin	Biotin biosynthesis Experimental	Biotin synthase (EC 2.8.1.6)
fig|6666666.84847.peg.245	fig|6666666.84857.peg.2118	Cofactors, Vitamins, Prosthetic Groups, Pigments	Biotin	Biotin synthesis cluster	Biotin synthase (EC 2.8.1.6)
fig|6666666.84847.peg.2452	fig|6666666.84857.peg.954	UNKNOWN
fig|6666666.84847.peg.2453	fig|6666666.84857.peg.955	UNKNOWN
fig|6666666.84847.peg.2454	fig|6666666.84857.peg.956	UNKNOWN
fig|6666666.84847.peg.2455	fig|6666666.84857.peg.958	UNKNOWN
fig|6666666.84847.peg.2456	fig|6666666.84857.peg.959	UNKNOWN
fig|6666666.84847.peg.2457	fig|6666666.84857.peg.960	Cofactors, Vitamins, Prosthetic Groups, Pigments	Lipoic acid	Lipoic acid metabolism	Lipoate-protein ligase A
fig|6666666.84847.peg.2458	fig|6666666.84857.peg.961	UNKNOWN
fig|6666666.84847.peg.2459	fig|6666666.84857.peg.962	UNKNOWN
fig|6666666.84847.peg.246	fig|6666666.84857.peg.2117	Cofactors, Vitamins, Prosthetic Groups, Pigments	Biotin	Biotin biosynthesis	Adenosylmethionine-8-amino-7-oxononanoate aminotransferase (EC 2.6.1.62)
fig|6666666.84847.peg.246	fig|6666666.84857.peg.2117	Cofactors, Vitamins, Prosthetic Groups, Pigments	Biotin	Biotin biosynthesis Experimental	Adenosylmethionine-8-amino-7-oxononanoate aminotransferase (EC 2.6.1.62)
fig|6666666.84847.peg.246	fig|6666666.84857.peg.2117	Cofactors, Vitamins, Prosthetic Groups, Pigments	Biotin	Biotin synthesis cluster	Adenosylmethionine-8-amino-7-oxononanoate aminotransferase (EC 2.6.1.62)
fig|6666666.84847.peg.2460	fig|6666666.84857.peg.963	Nucleosides and Nucleotides	Purines	Purine conversions	5'-nucleotidase (EC 3.1.3.5)
fig|6666666.84847.peg.2460	fig|6666666.84857.peg.963	Nucleosides and Nucleotides	Pyrimidines	pyrimidine conversions	5'-nucleotidase (EC 3.1.3.5)
fig|6666666.84847.peg.2461	fig|6666666.84857.peg.964	UNKNOWN
fig|6666666.84847.peg.2462	fig|6666666.84857.peg.965	UNKNOWN
fig|6666666.84847.peg.2463	fig|6666666.84857.peg.966	UNKNOWN
fig|6666666.84847.peg.2464	fig|6666666.84857.peg.967	Protein Metabolism	Protein biosynthesis	Translation termination factors bacterial	Peptide chain release factor 3
fig|6666666.84847.peg.2465	fig|6666666.84857.peg.968	UNKNOWN
fig|6666666.84847.peg.2466	fig|6666666.84857.peg.969	Cell Wall and Capsule	Cell Wall and Capsule - no subcategory	Peptidoglycan biosynthesis--gjo	UDP-N-acetylmuramoylalanyl-D-glutamate--L-lysine ligase (EC 6.3.2.7)
fig|6666666.84847.peg.2467	fig|6666666.84857.peg.970	Cell Wall and Capsule	Gram-Positive cell wall components	Teichoic and lipoteichoic acids biosynthesis	diglucosyldiacylglycerol synthase (LTA membrane anchor synthesis)
fig|6666666.84847.peg.2469	fig|6666666.84857.peg.973	RNA Metabolism	RNA processing and modification	RNA processing orphans	2H phosphoesterase superfamily protein Bsu1186 (yjcG)
fig|6666666.84847.peg.247	fig|6666666.84857.peg.2116	Cofactors, Vitamins, Prosthetic Groups, Pigments	Biotin	Biotin biosynthesis	Dethiobiotin synthetase (EC 6.3.3.3)
fig|6666666.84847.peg.247	fig|6666666.84857.peg.2116	Cofactors, Vitamins, Prosthetic Groups, Pigments	Biotin	Biotin biosynthesis Experimental	Dethiobiotin synthetase (EC 6.3.3.3)
fig|6666666.84847.peg.247	fig|6666666.84857.peg.2116	Cofactors, Vitamins, Prosthetic Groups, Pigments	Biotin	Biotin synthesis cluster	Dethiobiotin synthetase (EC 6.3.3.3)
fig|6666666.84847.peg.2470	fig|6666666.84857.peg.974	UNKNOWN
fig|6666666.84847.peg.2471	fig|6666666.84857.peg.975	UNKNOWN
fig|6666666.84847.peg.2472	fig|6666666.84857.peg.976	UNKNOWN
fig|6666666.84847.peg.2473	fig|6666666.84857.peg.977	Fatty Acids, Lipids, and Isoprenoids	Fatty acids	Fatty Acid Biosynthesis FASII	Enoyl-[acyl-carrier-protein] reductase [NADH] (EC 1.3.1.9)
fig|6666666.84847.peg.2474	fig|6666666.84857.peg.979	UNKNOWN
fig|6666666.84847.peg.2475	fig|6666666.84857.peg.980	Membrane Transport	Cation transporters	Magnesium transport	Mg/Co/Ni transporter MgtE
fig|6666666.84847.peg.2476	fig|6666666.84857.peg.981	Protein Metabolism	Protein biosynthesis	Ribosome biogenesis bacterial	Similar to ribosomal large subunit pseudouridine synthase D, Bacillus subtilis YjbO type
fig|6666666.84847.peg.2476	fig|6666666.84857.peg.981	RNA Metabolism	RNA processing and modification	RNA pseudouridine syntheses	Similar to ribosomal large subunit pseudouridine synthase D, Bacillus subtilis YjbO type
fig|6666666.84847.peg.2477	fig|6666666.84857.peg.982	Cofactors, Vitamins, Prosthetic Groups, Pigments	NAD and NADP	NAD and NADP cofactor biosynthesis global	NAD kinase (EC 2.7.1.23)
fig|6666666.84847.peg.2478	fig|6666666.84857.peg.983	UNKNOWN
fig|6666666.84847.peg.2479	fig|6666666.84857.peg.984	UNKNOWN
fig|6666666.84847.peg.248	fig|6666666.84857.peg.2115	Respiration	Electron accepting reactions	Terminal cytochrome d ubiquinol oxidases	Transport ATP-binding protein CydC
fig|6666666.84847.peg.248	fig|6666666.84857.peg.2115	Respiration	Electron accepting reactions	Terminal cytochrome oxidases	Transport ATP-binding protein CydC
fig|6666666.84847.peg.2480	fig|6666666.84857.peg.985	Regulation and Cell signaling	Regulation and Cell signaling - no subcategory	cAMP signaling in bacteria	Adenylate cyclase (EC 4.6.1.1)
fig|6666666.84847.peg.2481	fig|6666666.84857.peg.986	Stress Response	Stress Response - no subcategory	Bacterial hemoglobins	Hemoglobin-like protein HbO
fig|6666666.84847.peg.2482	fig|6666666.84857.peg.987	UNKNOWN
fig|6666666.84847.peg.2483	fig|6666666.84857.peg.988	UNKNOWN
fig|6666666.84847.peg.2486	fig|6666666.84857.peg.990	UNKNOWN
fig|6666666.84847.peg.2487	fig|6666666.84857.peg.991	UNKNOWN
fig|6666666.84847.peg.2488	fig|6666666.84857.peg.992	Protein Metabolism	Protein biosynthesis	tRNA aminoacylation, Trp	Tryptophanyl-tRNA synthetase (EC 6.1.1.2)
fig|6666666.84847.peg.249	fig|6666666.84857.peg.2114	Respiration	Electron accepting reactions	Terminal cytochrome d ubiquinol oxidases	Transport ATP-binding protein CydD
fig|6666666.84847.peg.249	fig|6666666.84857.peg.2114	Respiration	Electron accepting reactions	Terminal cytochrome oxidases	Transport ATP-binding protein CydD
fig|6666666.84847.peg.2494	fig|6666666.84857.peg.998	Membrane Transport	ABC transporters	ABC transporter oligopeptide (TC 3.A.1.5.1)	Oligopeptide ABC transporter, periplasmic oligopeptide-binding protein OppA (TC 3.A.1.5.1)
fig|6666666.84847.peg.2494	fig|6666666.84857.peg.998	Regulation and Cell signaling	Regulation and Cell signaling - no subcategory	Sex pheromones in Enterococcus faecalis and other Firmicutes	Oligopeptide ABC transporter, periplasmic oligopeptide-binding protein OppA (TC 3.A.1.5.1)
fig|6666666.84847.peg.2495	fig|6666666.84857.peg.999	Membrane Transport	ABC transporters	ABC transporter oligopeptide (TC 3.A.1.5.1)	Oligopeptide transport ATP-binding protein OppF (TC 3.A.1.5.1)
fig|6666666.84847.peg.2496	fig|6666666.84857.peg.1000	Membrane Transport	ABC transporters	ABC transporter oligopeptide (TC 3.A.1.5.1)	Oligopeptide transport ATP-binding protein OppD (TC 3.A.1.5.1)
fig|6666666.84847.peg.2497	fig|6666666.84857.peg.1001	Membrane Transport	ABC transporters	ABC transporter oligopeptide (TC 3.A.1.5.1)	Oligopeptide transport system permease protein OppC (TC 3.A.1.5.1)
fig|6666666.84847.peg.2498	fig|6666666.84857.peg.1002	Membrane Transport	ABC transporters	ABC transporter oligopeptide (TC 3.A.1.5.1)	Oligopeptide transport system permease protein OppB (TC 3.A.1.5.1)
fig|6666666.84847.peg.2499	fig|6666666.84857.peg.1003	UNKNOWN
fig|6666666.84847.peg.25	fig|6666666.84857.peg.270	Carbohydrates	Fermentation	Acetoin, butanediol metabolism	Alpha-acetolactate decarboxylase (EC 4.1.1.5)
fig|6666666.84847.peg.25	fig|6666666.84857.peg.270	Carbohydrates	Organic acids	Alpha-acetolactate operon	Alpha-acetolactate decarboxylase (EC 4.1.1.5)
fig|6666666.84847.peg.250	fig|6666666.84857.peg.2113	UNKNOWN
fig|6666666.84847.peg.2500	fig|6666666.84857.peg.1004	UNKNOWN
fig|6666666.84847.peg.2501	fig|6666666.84857.peg.1005	UNKNOWN
fig|6666666.84847.peg.2502	fig|6666666.84857.peg.1006	UNKNOWN
fig|6666666.84847.peg.2503	fig|6666666.84857.peg.1007	UNKNOWN
fig|6666666.84847.peg.2504	fig|6666666.84857.peg.1008	UNKNOWN
fig|6666666.84847.peg.251	fig|6666666.84857.peg.2112	Amino Acids and Derivatives	Alanine, serine, and glycine	Glycine and Serine Utilization	Glycerate kinase (EC 2.7.1.31)
fig|6666666.84847.peg.251	fig|6666666.84857.peg.2112	Carbohydrates	Organic acids	Glycerate metabolism	Glycerate kinase (EC 2.7.1.31)
fig|6666666.84847.peg.251	fig|6666666.84857.peg.2112	Fatty Acids, Lipids, and Isoprenoids	Phospholipids	Glycerolipid and Glycerophospholipid Metabolism in Bacteria	Glycerate kinase (EC 2.7.1.31)
fig|6666666.84847.peg.2513	fig|6666666.84857.peg.1024	UNKNOWN
fig|6666666.84847.peg.2514	fig|6666666.84857.peg.1019	UNKNOWN
fig|6666666.84847.peg.252	fig|6666666.84857.peg.2111	UNKNOWN
fig|6666666.84847.peg.2524	fig|6666666.84857.peg.1009	UNKNOWN
fig|6666666.84847.peg.2525	fig|6666666.84857.peg.1010	Protein Metabolism	Protein degradation	Proteolysis in bacteria, ATP-dependent	ClpB protein
fig|6666666.84847.peg.2525	fig|6666666.84857.peg.1010	Protein Metabolism	Protein folding	Protein chaperones	ClpB protein
fig|6666666.84847.peg.2526	fig|6666666.84857.peg.1011	UNKNOWN
fig|6666666.84847.peg.2527	fig|6666666.84857.peg.1012	Miscellaneous	Plant-Prokaryote DOE project	Iron-sulfur cluster assembly	PaaD-like protein (DUF59) involved in Fe-S cluster assembly
fig|6666666.84847.peg.2527	fig|6666666.84857.peg.1012	Miscellaneous	Plant-Prokaryote DOE project	Scaffold proteins for [4Fe-4S] cluster assembly (MRP family)	PaaD-like protein (DUF59) involved in Fe-S cluster assembly
fig|6666666.84847.peg.2528	fig|6666666.84857.peg.1013	UNKNOWN
fig|6666666.84847.peg.2529	fig|6666666.84857.peg.1014	Stress Response	Oxidative stress	CoA disulfide thiol-disulfide redox system	CoA-disulfide reductase (EC 1.8.1.14)
fig|6666666.84847.peg.253	fig|6666666.84857.peg.2110	UNKNOWN
fig|6666666.84847.peg.2530	fig|6666666.84857.peg.1033	UNKNOWN
fig|6666666.84847.peg.2531	fig|6666666.84857.peg.1034	Metabolism of Aromatic Compounds	Metabolism of Aromatic Compounds - no subcategory	Gentisate degradation	Fumarylacetoacetate hydrolase family protein
fig|6666666.84847.peg.2531	fig|6666666.84857.peg.1034	Metabolism of Aromatic Compounds	Metabolism of central aromatic intermediates	Salicylate and gentisate catabolism	Fumarylacetoacetate hydrolase family protein
fig|6666666.84847.peg.2532	fig|6666666.84857.peg.1035	DNA Metabolism	DNA repair	ATP-dependent Nuclease	ATP-dependent nuclease, subunit A
fig|6666666.84847.peg.2533	fig|6666666.84857.peg.1036	DNA Metabolism	DNA repair	ATP-dependent Nuclease	ATP-dependent nuclease, subunit B
fig|6666666.84847.peg.2534	fig|6666666.84857.peg.1037	Protein Metabolism	Protein processing and modification	Signal peptidase	Signal peptidase I (EC 3.4.21.89)
fig|6666666.84847.peg.2535	fig|6666666.84857.peg.1038	Protein Metabolism	Protein processing and modification	Signal peptidase	Signal peptidase I (EC 3.4.21.89)
fig|6666666.84847.peg.2536	fig|6666666.84857.peg.1039	Phosphorus Metabolism	Phosphorus Metabolism - no subcategory	Phosphate metabolism	Alkaline phosphatase like protein
fig|6666666.84847.peg.2537	fig|6666666.84857.peg.1040	Carbohydrates	Central carbohydrate metabolism	Glycolysis and Gluconeogenesis	Glucose-6-phosphate isomerase (EC 5.3.1.9)
fig|6666666.84847.peg.2538	fig|6666666.84857.peg.1041	Amino Acids and Derivatives	Arginine; urea cycle, polyamines	Arginine Biosynthesis extended	Argininosuccinate synthase (EC 6.3.4.5)
fig|6666666.84847.peg.2538	fig|6666666.84857.peg.1041	Amino Acids and Derivatives	Arginine; urea cycle, polyamines	Arginine Biosynthesis -- gjo	Argininosuccinate synthase (EC 6.3.4.5)
fig|6666666.84847.peg.2539	fig|6666666.84857.peg.1042	Amino Acids and Derivatives	Arginine; urea cycle, polyamines	Arginine Biosynthesis extended	Argininosuccinate lyase (EC 4.3.2.1)
fig|6666666.84847.peg.2539	fig|6666666.84857.peg.1042	Amino Acids and Derivatives	Arginine; urea cycle, polyamines	Arginine Biosynthesis -- gjo	Argininosuccinate lyase (EC 4.3.2.1)
fig|6666666.84847.peg.254	fig|6666666.84857.peg.2109	UNKNOWN
fig|6666666.84847.peg.2540	fig|6666666.84857.peg.1043	Carbohydrates	Sugar alcohols	Glycerol and Glycerol-3-phosphate Uptake and Utilization	Glycerophosphoryl diester phosphodiesterase, periplasmic (EC 3.1.4.46)
fig|6666666.84847.peg.2541	fig|6666666.84857.peg.1044	Amino Acids and Derivatives	Glutamine, glutamate, aspartate, asparagine; ammonia assimilation	Glutamate dehydrogenases	NAD-specific glutamate dehydrogenase (EC 1.4.1.2)
fig|6666666.84847.peg.2541	fig|6666666.84857.peg.1044	Amino Acids and Derivatives	Glutamine, glutamate, aspartate, asparagine; ammonia assimilation	Glutamine, Glutamate, Aspartate and Asparagine Biosynthesis	NAD-specific glutamate dehydrogenase (EC 1.4.1.2)
fig|6666666.84847.peg.2542	fig|6666666.84857.peg.1045	Amino Acids and Derivatives	Arginine; urea cycle, polyamines	Arginine and Ornithine Degradation	Ornithine aminotransferase (EC 2.6.1.13)
fig|6666666.84847.peg.2543	fig|6666666.84857.peg.1046	UNKNOWN
fig|6666666.84847.peg.2544	fig|6666666.84857.peg.1047	Dormancy and Sporulation	Dormancy and Sporulation - no subcategory	Sporulation Cluster	RNA binding protein, contains ribosomal protein S1 domain
fig|6666666.84847.peg.2545	fig|6666666.84857.peg.1048	RNA Metabolism	RNA processing and modification	Queuosine-Archaeosine Biosynthesis	Peptidyl-prolyl cis-trans isomerase (EC 5.2.1.8)
fig|6666666.84847.peg.2546	fig|6666666.84857.peg.1049	UNKNOWN
fig|6666666.84847.peg.2547	fig|6666666.84857.peg.1050	UNKNOWN
fig|6666666.84847.peg.2548	fig|6666666.84857.peg.1051	Membrane Transport	Uni- Sym- and Antiporters	Multi-subunit cation antiporter	Na(+) H(+) antiporter subunit B
fig|6666666.84847.peg.2549	fig|6666666.84857.peg.1052	UNKNOWN
fig|6666666.84847.peg.255	fig|6666666.84857.peg.2108	UNKNOWN
fig|6666666.84847.peg.2550	fig|6666666.84857.peg.1053	Membrane Transport	Uni- Sym- and Antiporters	Multi-subunit cation antiporter	Na(+) H(+) antiporter subunit D
fig|6666666.84847.peg.2551	fig|6666666.84857.peg.1054	Membrane Transport	Uni- Sym- and Antiporters	Multi-subunit cation antiporter	Na(+) H(+) antiporter subunit E
fig|6666666.84847.peg.2552	fig|6666666.84857.peg.1055	Membrane Transport	Uni- Sym- and Antiporters	Multi-subunit cation antiporter	Na(+) H(+) antiporter subunit F
fig|6666666.84847.peg.2553	fig|6666666.84857.peg.1056	Membrane Transport	Uni- Sym- and Antiporters	Multi-subunit cation antiporter	Na(+) H(+) antiporter subunit G
fig|6666666.84847.peg.2554	fig|6666666.84857.peg.1057	UNKNOWN
fig|6666666.84847.peg.2555	fig|6666666.84857.peg.1058	UNKNOWN
fig|6666666.84847.peg.2556	fig|6666666.84857.peg.1059	UNKNOWN
fig|6666666.84847.peg.2557	fig|6666666.84857.peg.1060	Carbohydrates	Central carbohydrate metabolism	Dehydrogenase complexes	Cytosol aminopeptidase PepA (EC 3.4.11.1)
fig|6666666.84847.peg.2557	fig|6666666.84857.peg.1060	Protein Metabolism	Protein degradation	Aminopeptidases (EC 3.4.11.-)	Cytosol aminopeptidase PepA (EC 3.4.11.1)
fig|6666666.84847.peg.2558	fig|6666666.84857.peg.1061	Respiration	Electron donating reactions	Respiratory dehydrogenases 1	NADH dehydrogenase (EC 1.6.99.3)
fig|6666666.84847.peg.2559	fig|6666666.84857.peg.1062	Miscellaneous	Plant-Prokaryote DOE project	Iron-sulfur cluster assembly	probable iron binding protein from the HesB_IscA_SufA family
fig|6666666.84847.peg.256	fig|6666666.84857.peg.2107	UNKNOWN
fig|6666666.84847.peg.2560	fig|6666666.84857.peg.1063	UNKNOWN
fig|6666666.84847.peg.2561	fig|6666666.84857.peg.1064	Respiration	Electron donating reactions	Respiratory dehydrogenases 1	NADH dehydrogenase (EC 1.6.99.3)
fig|6666666.84847.peg.2562	fig|6666666.84857.peg.1065	UNKNOWN
fig|6666666.84847.peg.2563	fig|6666666.84857.peg.1066	UNKNOWN
fig|6666666.84847.peg.2564	fig|6666666.84857.peg.1067	Cell Wall and Capsule	Gram-Positive cell wall components	D-Alanyl Lipoteichoic Acid Biosynthesis	Poly(glycerophosphate chain) D-alanine transfer protein DltD
fig|6666666.84847.peg.2564	fig|6666666.84857.peg.1067	Cell Wall and Capsule	Gram-Positive cell wall components	Teichoic and lipoteichoic acids biosynthesis	Poly(glycerophosphate chain) D-alanine transfer protein DltD
fig|6666666.84847.peg.2565	fig|6666666.84857.peg.1068	Cell Wall and Capsule	Gram-Positive cell wall components	D-Alanyl Lipoteichoic Acid Biosynthesis	D-alanine--poly(phosphoribitol) ligase subunit 2 (EC 6.1.1.13)
fig|6666666.84847.peg.2565	fig|6666666.84857.peg.1068	Cell Wall and Capsule	Gram-Positive cell wall components	Teichoic and lipoteichoic acids biosynthesis	D-alanine--poly(phosphoribitol) ligase subunit 2 (EC 6.1.1.13)
fig|6666666.84847.peg.2566	fig|6666666.84857.peg.1069	Cell Wall and Capsule	Gram-Positive cell wall components	D-Alanyl Lipoteichoic Acid Biosynthesis	D-alanyl transfer protein DltB
fig|6666666.84847.peg.2566	fig|6666666.84857.peg.1069	Cell Wall and Capsule	Gram-Positive cell wall components	Teichoic and lipoteichoic acids biosynthesis	D-alanyl transfer protein DltB
fig|6666666.84847.peg.2567	fig|6666666.84857.peg.1070	Cell Wall and Capsule	Gram-Positive cell wall components	D-Alanyl Lipoteichoic Acid Biosynthesis	D-alanine--poly(phosphoribitol) ligase subunit 1 (EC 6.1.1.13)
fig|6666666.84847.peg.2567	fig|6666666.84857.peg.1070	Cell Wall and Capsule	Gram-Positive cell wall components	Teichoic and lipoteichoic acids biosynthesis	D-alanine--poly(phosphoribitol) ligase subunit 1 (EC 6.1.1.13)
fig|6666666.84847.peg.2568	fig|6666666.84857.peg.1071	UNKNOWN
fig|6666666.84847.peg.2569	fig|6666666.84857.peg.1072	Carbohydrates	Central carbohydrate metabolism	Glycolate, glyoxylate interconversions	Glyoxylate reductase (EC 1.1.1.26)
fig|6666666.84847.peg.2569	fig|6666666.84857.peg.1072	Carbohydrates	Central carbohydrate metabolism	Glycolate, glyoxylate interconversions	Hydroxypyruvate reductase (EC 1.1.1.81)
fig|6666666.84847.peg.2569	fig|6666666.84857.peg.1072	Carbohydrates	Organic acids	Glycerate metabolism	Hydroxypyruvate reductase (EC 1.1.1.81)
fig|6666666.84847.peg.257	fig|6666666.84857.peg.2106	Amino Acids and Derivatives	Alanine, serine, and glycine	Glycine and Serine Utilization	D-serine/D-alanine/glycine transporter
fig|6666666.84847.peg.257	fig|6666666.84857.peg.2106	Carbohydrates	Central carbohydrate metabolism	Pyruvate Alanine Serine Interconversions	D-serine/D-alanine/glycine transporter
fig|6666666.84847.peg.2570	fig|6666666.84857.peg.1073	Cofactors, Vitamins, Prosthetic Groups, Pigments	Pyridoxine	Pyridoxin(Vitamin B6) Degradation Pathway	Hypothetical NagD-like phosphatase
fig|6666666.84847.peg.2571	fig|6666666.84857.peg.1074	UNKNOWN
fig|6666666.84847.peg.2572	fig|6666666.84857.peg.1075	UNKNOWN
fig|6666666.84847.peg.2573	fig|6666666.84857.peg.1076	UNKNOWN
fig|6666666.84847.peg.2574	fig|6666666.84857.peg.1077	Cofactors, Vitamins, Prosthetic Groups, Pigments	Lipoic acid	Lipoic acid metabolism	Lipoate synthase
fig|6666666.84847.peg.2575	fig|6666666.84857.peg.1078	Nucleosides and Nucleotides	Purines	Purine conversions	5'-nucleotidase family protein in cluster with NagD-like phosphatase
fig|6666666.84847.peg.2576	fig|6666666.84857.peg.1079	UNKNOWN
fig|6666666.84847.peg.2577	fig|6666666.84857.peg.1080	UNKNOWN
fig|6666666.84847.peg.2578	fig|6666666.84857.peg.1081	Fatty Acids, Lipids, and Isoprenoids	Fatty acids	Fatty Acid Biosynthesis FASII	Enoyl-[acyl-carrier-protein] reductase [FMN] (EC 1.3.1.9)
fig|6666666.84847.peg.2579	fig|6666666.84857.peg.1082	Membrane Transport	Cation transporters	Magnesium transport	Magnesium and cobalt efflux protein CorC
fig|6666666.84847.peg.258	fig|6666666.84857.peg.2105	UNKNOWN
fig|6666666.84847.peg.2580	fig|6666666.84857.peg.1083	UNKNOWN
fig|6666666.84847.peg.2581	fig|6666666.84857.peg.1084	Miscellaneous	Plant-Prokaryote DOE project	Iron-sulfur cluster assembly	Iron-sulfur cluster assembly protein SufB
fig|6666666.84847.peg.2581	fig|6666666.84857.peg.1084	RNA Metabolism	RNA processing and modification	tRNA modification Bacteria	Iron-sulfur cluster assembly protein SufB
fig|6666666.84847.peg.2582	fig|6666666.84857.peg.1085	Miscellaneous	Plant-Prokaryote DOE project	Iron-sulfur cluster assembly	Putative iron-sulfur cluster assembly scaffold protein for SUF system, SufE2
fig|6666666.84847.peg.2583	fig|6666666.84857.peg.1086	Amino Acids and Derivatives	Alanine, serine, and glycine	Alanine biosynthesis	Cysteine desulfurase (EC 2.8.1.7), SufS subfamily
fig|6666666.84847.peg.2583	fig|6666666.84857.peg.1086	Miscellaneous	Plant-Prokaryote DOE project	Iron-sulfur cluster assembly	Cysteine desulfurase (EC 2.8.1.7), SufS subfamily
fig|6666666.84847.peg.2583	fig|6666666.84857.peg.1086	RNA Metabolism	RNA processing and modification	mnm5U34 biosynthesis bacteria	Cysteine desulfurase (EC 2.8.1.7), SufS subfamily
fig|6666666.84847.peg.2583	fig|6666666.84857.peg.1086	RNA Metabolism	RNA processing and modification	tRNA modification Bacteria	Cysteine desulfurase (EC 2.8.1.7), SufS subfamily
fig|6666666.84847.peg.2584	fig|6666666.84857.peg.1087	Miscellaneous	Plant-Prokaryote DOE project	Iron-sulfur cluster assembly	Iron-sulfur cluster assembly protein SufD
fig|6666666.84847.peg.2584	fig|6666666.84857.peg.1087	RNA Metabolism	RNA processing and modification	tRNA modification Bacteria	Iron-sulfur cluster assembly protein SufD
fig|6666666.84847.peg.2585	fig|6666666.84857.peg.1088	Miscellaneous	Plant-Prokaryote DOE project	Iron-sulfur cluster assembly	Iron-sulfur cluster assembly ATPase protein SufC
fig|6666666.84847.peg.2585	fig|6666666.84857.peg.1088	RNA Metabolism	RNA processing and modification	tRNA modification Bacteria	Iron-sulfur cluster assembly ATPase protein SufC
fig|6666666.84847.peg.2586	fig|6666666.84857.peg.1089	UNKNOWN
fig|6666666.84847.peg.2587	fig|6666666.84857.peg.1090	UNKNOWN
fig|6666666.84847.peg.2588	fig|6666666.84857.peg.1091	Amino Acids and Derivatives	Lysine, threonine, methionine, and cysteine	Methionine Biosynthesis	Methionine ABC transporter substrate-binding protein
fig|6666666.84847.peg.2588	fig|6666666.84857.peg.1091	Amino Acids and Derivatives	Lysine, threonine, methionine, and cysteine	Methionine Degradation	Methionine ABC transporter substrate-binding protein
fig|6666666.84847.peg.2589	fig|6666666.84857.peg.1092	Amino Acids and Derivatives	Lysine, threonine, methionine, and cysteine	Methionine Biosynthesis	Methionine ABC transporter permease protein
fig|6666666.84847.peg.2589	fig|6666666.84857.peg.1092	Amino Acids and Derivatives	Lysine, threonine, methionine, and cysteine	Methionine Degradation	Methionine ABC transporter permease protein
fig|6666666.84847.peg.259	fig|6666666.84857.peg.2104	UNKNOWN
fig|6666666.84847.peg.2590	fig|6666666.84857.peg.1093	Amino Acids and Derivatives	Lysine, threonine, methionine, and cysteine	Methionine Biosynthesis	Methionine ABC transporter ATP-binding protein
fig|6666666.84847.peg.2590	fig|6666666.84857.peg.1093	Amino Acids and Derivatives	Lysine, threonine, methionine, and cysteine	Methionine Degradation	Methionine ABC transporter ATP-binding protein
fig|6666666.84847.peg.2591	fig|6666666.84857.peg.1094	UNKNOWN
fig|6666666.84847.peg.2592	fig|6666666.84857.peg.1095	UNKNOWN
fig|6666666.84847.peg.2593	fig|6666666.84857.peg.1096	UNKNOWN
fig|6666666.84847.peg.2594	fig|6666666.84857.peg.1097	UNKNOWN
fig|6666666.84847.peg.2595	fig|6666666.84857.peg.1098	Amino Acids and Derivatives	Alanine, serine, and glycine	Glycine and Serine Utilization	Glycine cleavage system H protein
fig|6666666.84847.peg.2595	fig|6666666.84857.peg.1098	Amino Acids and Derivatives	Alanine, serine, and glycine	Glycine cleavage system	Glycine cleavage system H protein
fig|6666666.84847.peg.2596	fig|6666666.84857.peg.1099	Respiration	Electron accepting reactions	Anaerobic respiratory reductases	Arsenate reductase (EC 1.20.4.1)
fig|6666666.84847.peg.2596	fig|6666666.84857.peg.1099	Virulence, Disease and Defense	Resistance to antibiotics and toxic compounds	Arsenic resistance	Arsenate reductase (EC 1.20.4.1)
fig|6666666.84847.peg.2597	fig|6666666.84857.peg.1100	UNKNOWN
fig|6666666.84847.peg.2598	fig|6666666.84857.peg.1101	UNKNOWN
fig|6666666.84847.peg.2599	fig|6666666.84857.peg.1102	Amino Acids and Derivatives	Aromatic amino acids and derivatives	Chorismate Synthesis	3-dehydroquinate dehydratase I (EC 4.2.1.10)
fig|6666666.84847.peg.2599	fig|6666666.84857.peg.1102	Amino Acids and Derivatives	Aromatic amino acids and derivatives	Common Pathway For Synthesis of Aromatic Compounds (DAHP synthase to chorismate)	3-dehydroquinate dehydratase I (EC 4.2.1.10)
fig|6666666.84847.peg.2599	fig|6666666.84857.peg.1102	Metabolism of Aromatic Compounds	Peripheral pathways for catabolism of aromatic compounds	Quinate degradation	3-dehydroquinate dehydratase I (EC 4.2.1.10)
fig|6666666.84847.peg.26	fig|6666666.84857.peg.269	Carbohydrates	Fermentation	Acetoin, butanediol metabolism	Acetolactate synthase, catabolic (EC 2.2.1.6)
fig|6666666.84847.peg.26	fig|6666666.84857.peg.269	Carbohydrates	Organic acids	Alpha-acetolactate operon	Acetolactate synthase, catabolic (EC 2.2.1.6)
fig|6666666.84847.peg.260	fig|6666666.84857.peg.2103	Virulence, Disease and Defense	Resistance to antibiotics and toxic compounds	Beta-lactamase	Beta-lactamase (EC 3.5.2.6)
fig|6666666.84847.peg.2600	fig|6666666.84857.peg.1103	Stress Response	Oxidative stress	Oxidative stress	Organic hydroperoxide resistance protein
fig|6666666.84847.peg.2601	fig|6666666.84857.peg.1104	UNKNOWN
fig|6666666.84847.peg.2602	fig|6666666.84857.peg.1105	UNKNOWN
fig|6666666.84847.peg.2603	fig|6666666.84857.peg.1106	Miscellaneous	Miscellaneous - no subcategory	Phosphoglycerate mutase protein family	Phosphoglycerate mutase family
fig|6666666.84847.peg.2604	fig|6666666.84857.peg.1107	UNKNOWN
fig|6666666.84847.peg.2605	fig|6666666.84857.peg.1108	UNKNOWN
fig|6666666.84847.peg.2606	fig|6666666.84857.peg.1110	UNKNOWN
fig|6666666.84847.peg.2607	fig|6666666.84857.peg.1111	UNKNOWN
fig|6666666.84847.peg.2608	fig|6666666.84857.peg.1112	UNKNOWN
fig|6666666.84847.peg.2609	fig|6666666.84857.peg.1113	UNKNOWN
fig|6666666.84847.peg.261	fig|6666666.84857.peg.2102	UNKNOWN
fig|6666666.84847.peg.2610	fig|6666666.84857.peg.1114	Stress Response	Cold shock	Cold shock, CspA family of proteins	Cold shock protein CspC
fig|6666666.84847.peg.2611	fig|6666666.84857.peg.1115	UNKNOWN
fig|6666666.84847.peg.2612	fig|6666666.84857.peg.1116	Virulence, Disease and Defense	Adhesion	Adhesins in Staphylococcus	Hypothetical protein, similarity with von Willebrand factor-binding VWbp
fig|6666666.84847.peg.2613	fig|6666666.84857.peg.1117	Virulence, Disease and Defense	Adhesion	Adhesins in Staphylococcus	Extracellular ECM and plasma binding protein Emp
fig|6666666.84847.peg.2614	fig|6666666.84857.peg.1118	Virulence, Disease and Defense	Adhesion	Adhesins in Staphylococcus	Secreted von Willebrand factor-binding protein VWbp
fig|6666666.84847.peg.2615	fig|6666666.84857.peg.1119	Virulence, Disease and Defense	Adhesion	Adhesins in Staphylococcus	Clumping factor ClfA, fibrinogen-binding protein
fig|6666666.84847.peg.2616	fig|6666666.84857.peg.1120	UNKNOWN
fig|6666666.84847.peg.2617	fig|6666666.84857.peg.1121	UNKNOWN
fig|6666666.84847.peg.2618	fig|6666666.84857.peg.1122	UNKNOWN
fig|6666666.84847.peg.262	fig|6666666.84857.peg.2101	Cofactors, Vitamins, Prosthetic Groups, Pigments	Coenzyme A	Coenzyme A Biosynthesis	2-dehydropantoate 2-reductase (EC 1.1.1.169)
fig|6666666.84847.peg.263	fig|6666666.84857.peg.2100	UNKNOWN
fig|6666666.84847.peg.2637	fig|6666666.84857.peg.1125	Protein Metabolism	Protein biosynthesis	Translation termination factors bacterial	tmRNA-binding protein SmpB
fig|6666666.84847.peg.2637	fig|6666666.84857.peg.1125	Stress Response	Heat shock	Heat shock dnaK gene cluster extended	tmRNA-binding protein SmpB
fig|6666666.84847.peg.2638	fig|6666666.84857.peg.1126	RNA Metabolism	RNA processing and modification	RNA processing and degradation, bacterial	3'-to-5' exoribonuclease RNase R
fig|6666666.84847.peg.2639	fig|6666666.84857.peg.1127	UNKNOWN
fig|6666666.84847.peg.264	fig|6666666.84857.peg.2099	Stress Response	Osmotic stress	Choline and Betaine Uptake and Betaine Biosynthesis	Osmotically activated L-carnitine/choline ABC transporter, permease protein OpuCD
fig|6666666.84847.peg.2640	fig|6666666.84857.peg.1128	Regulation and Cell signaling	Programmed Cell Death and Toxin-antitoxin Systems	Murein hydrolase regulation and cell death	Preprotein translocase subunit SecG (TC 3.A.5.1.1)
fig|6666666.84847.peg.2641	fig|6666666.84857.peg.1129	UNKNOWN
fig|6666666.84847.peg.2642	fig|6666666.84857.peg.1130	Carbohydrates	Central carbohydrate metabolism	Glycolysis and Gluconeogenesis	Enolase (EC 4.2.1.11)
fig|6666666.84847.peg.2643	fig|6666666.84857.peg.1131	Carbohydrates	Central carbohydrate metabolism	Glycolysis and Gluconeogenesis	2,3-bisphosphoglycerate-independent phosphoglycerate mutase (EC 5.4.2.1)
fig|6666666.84847.peg.2643	fig|6666666.84857.peg.1131	Miscellaneous	Miscellaneous - no subcategory	Phosphoglycerate mutase protein family	2,3-bisphosphoglycerate-independent phosphoglycerate mutase (EC 5.4.2.1)
fig|6666666.84847.peg.2644	fig|6666666.84857.peg.1132	Carbohydrates	Central carbohydrate metabolism	Glycolysis and Gluconeogenesis	Triosephosphate isomerase (EC 5.3.1.1)
fig|6666666.84847.peg.2645	fig|6666666.84857.peg.1133	Carbohydrates	Central carbohydrate metabolism	Glycolysis and Gluconeogenesis	Phosphoglycerate kinase (EC 2.7.2.3)
fig|6666666.84847.peg.2646	fig|6666666.84857.peg.1134	Carbohydrates	Central carbohydrate metabolism	Glycolysis and Gluconeogenesis	NAD-dependent glyceraldehyde-3-phosphate dehydrogenase (EC 1.2.1.12)
fig|6666666.84847.peg.2646	fig|6666666.84857.peg.1134	Cofactors, Vitamins, Prosthetic Groups, Pigments	Pyridoxine	Pyridoxin (Vitamin B6) Biosynthesis	NAD-dependent glyceraldehyde-3-phosphate dehydrogenase (EC 1.2.1.12)
fig|6666666.84847.peg.2646	fig|6666666.84857.peg.1134	Stress Response	Oxidative stress	Redox-dependent regulation of nucleus processes	NAD-dependent glyceraldehyde-3-phosphate dehydrogenase (EC 1.2.1.12)
fig|6666666.84847.peg.2647	fig|6666666.84857.peg.1135	UNKNOWN
fig|6666666.84847.peg.2649	fig|6666666.84857.peg.1136	UNKNOWN
fig|6666666.84847.peg.265	fig|6666666.84857.peg.2098	Stress Response	Osmotic stress	Choline and Betaine Uptake and Betaine Biosynthesis	Osmotically activated L-carnitine/choline ABC transporter, substrate-binding protein OpuCC
fig|6666666.84847.peg.2650	fig|6666666.84857.peg.1137	UNKNOWN
fig|6666666.84847.peg.2651	fig|6666666.84857.peg.1139	Protein Metabolism	Protein degradation	Proteasome bacterial	ATP-dependent Clp protease proteolytic subunit (EC 3.4.21.92)
fig|6666666.84847.peg.2651	fig|6666666.84857.peg.1139	Protein Metabolism	Protein degradation	Proteolysis in bacteria, ATP-dependent	ATP-dependent Clp protease proteolytic subunit (EC 3.4.21.92)
fig|6666666.84847.peg.2651	fig|6666666.84857.peg.1139	Regulation and Cell signaling	Regulation and Cell signaling - no subcategory	cAMP signaling in bacteria	ATP-dependent Clp protease proteolytic subunit (EC 3.4.21.92)
fig|6666666.84847.peg.2652	fig|6666666.84857.peg.1140	UNKNOWN
fig|6666666.84847.peg.2653	fig|6666666.84857.peg.1141	UNKNOWN
fig|6666666.84847.peg.2654	fig|6666666.84857.peg.1142	UNKNOWN
fig|6666666.84847.peg.2656	fig|6666666.84857.peg.1143	Nucleosides and Nucleotides	Pyrimidines	pyrimidine conversions	Thioredoxin reductase (EC 1.8.1.9)
fig|6666666.84847.peg.2656	fig|6666666.84857.peg.1143	Sulfur Metabolism	Sulfur Metabolism - no subcategory	Thioredoxin-disulfide reductase	Thioredoxin reductase (EC 1.8.1.9)
fig|6666666.84847.peg.2657	fig|6666666.84857.peg.1144	UNKNOWN
fig|6666666.84847.peg.2659	fig|6666666.84857.peg.1146	Protein Metabolism	Protein processing and modification	Lipoprotein Biosynthesis	Prolipoprotein diacylglyceryl transferase (EC 2.4.99.-)
fig|6666666.84847.peg.266	fig|6666666.84857.peg.2097	Stress Response	Osmotic stress	Choline and Betaine Uptake and Betaine Biosynthesis	Osmotically activated L-carnitine/choline ABC transporter, permease protein OpuCB
fig|6666666.84847.peg.2660	fig|6666666.84857.peg.1147	Carbohydrates	Sugar alcohols	Mannitol Utilization	HPr kinase/phosphorylase (EC 2.7.1.-) (EC 2.7.4.-)
fig|6666666.84847.peg.2660	fig|6666666.84857.peg.1147	Regulation and Cell signaling	Regulation and Cell signaling - no subcategory	HPr catabolite repression system	HPr kinase/phosphorylase (EC 2.7.1.-) (EC 2.7.4.-)
fig|6666666.84847.peg.2661	fig|6666666.84857.peg.1148	DNA Metabolism	DNA repair	DNA repair, UvrABC system	Excinuclease ABC subunit A
fig|6666666.84847.peg.2662	fig|6666666.84857.peg.1149	DNA Metabolism	DNA repair	DNA repair, UvrABC system	Excinuclease ABC subunit B
fig|6666666.84847.peg.2663	fig|6666666.84857.peg.1150	UNKNOWN
fig|6666666.84847.peg.2664	fig|6666666.84857.peg.1151	Nucleosides and Nucleotides	Detoxification	Housecleaning nucleoside triphosphate pyrophosphatases	Nucleotidase YfbR, HD superfamily
fig|6666666.84847.peg.2665	fig|6666666.84857.peg.1152	UNKNOWN
fig|6666666.84847.peg.2666	fig|6666666.84857.peg.1153	Protein Metabolism	Protein biosynthesis	Programmed frameshift	Peptide chain release factor 2
fig|6666666.84847.peg.2666	fig|6666666.84857.peg.1153	Protein Metabolism	Protein biosynthesis	Programmed frameshift	programmed frameshift-containing
fig|6666666.84847.peg.2666	fig|6666666.84857.peg.1153	Protein Metabolism	Protein biosynthesis	Translation termination factors bacterial	Peptide chain release factor 2
fig|6666666.84847.peg.2667	fig|6666666.84857.peg.1154	UNKNOWN
fig|6666666.84847.peg.2668	fig|6666666.84857.peg.1155	Protein Metabolism	Protein biosynthesis	Ribosome activity modulation	Ribosomal subunit interface protein
fig|6666666.84847.peg.2669	fig|6666666.84857.peg.1156	Cofactors, Vitamins, Prosthetic Groups, Pigments	Biotin	Biotin biosynthesis Experimental	Competence protein F homolog, phosphoribosyltransferase domain
fig|6666666.84847.peg.2669	fig|6666666.84857.peg.1156	Cofactors, Vitamins, Prosthetic Groups, Pigments	Biotin	Biotin synthesis cluster	Competence protein F homolog, phosphoribosyltransferase domain
fig|6666666.84847.peg.267	fig|6666666.84857.peg.2096	Stress Response	Osmotic stress	Choline and Betaine Uptake and Betaine Biosynthesis	Osmotically activated L-carnitine/choline ABC transporter, ATP-binding protein OpuCA
fig|6666666.84847.peg.2671	fig|6666666.84857.peg.1158	UNKNOWN
fig|6666666.84847.peg.2672	fig|6666666.84857.peg.1159	UNKNOWN
fig|6666666.84847.peg.2673	fig|6666666.84857.peg.1160	Cell Wall and Capsule	Gram-Positive cell wall components	Teichoic and lipoteichoic acids biosynthesis	Undecaprenyl-phosphate N-acetylglucosaminyl 1-phosphate transferase (EC 2.7.8.-)
fig|6666666.84847.peg.2674	fig|6666666.84857.peg.1161	UNKNOWN
fig|6666666.84847.peg.2675	fig|6666666.84857.peg.1162	UNKNOWN
fig|6666666.84847.peg.2676	fig|6666666.84857.peg.1163	UNKNOWN
fig|6666666.84847.peg.2677	fig|6666666.84857.peg.1164	UNKNOWN
fig|6666666.84847.peg.2678	fig|6666666.84857.peg.1165	Amino Acids and Derivatives	Alanine, serine, and glycine	Glycine and Serine Utilization	Glycerate kinase (EC 2.7.1.31)
fig|6666666.84847.peg.2678	fig|6666666.84857.peg.1165	Carbohydrates	Organic acids	Glycerate metabolism	Glycerate kinase (EC 2.7.1.31)
fig|6666666.84847.peg.2678	fig|6666666.84857.peg.1165	Fatty Acids, Lipids, and Isoprenoids	Phospholipids	Glycerolipid and Glycerophospholipid Metabolism in Bacteria	Glycerate kinase (EC 2.7.1.31)
fig|6666666.84847.peg.2679	fig|6666666.84857.peg.1166	UNKNOWN
fig|6666666.84847.peg.268	fig|6666666.84857.peg.2095	UNKNOWN
fig|6666666.84847.peg.2680	fig|6666666.84857.peg.1167	UNKNOWN
fig|6666666.84847.peg.2681	fig|6666666.84857.peg.1168	UNKNOWN
fig|6666666.84847.peg.2682	fig|6666666.84857.peg.1169	Cell Wall and Capsule	Cell Wall and Capsule - no subcategory	Peptidoglycan Biosynthesis	UDP-N-acetylenolpyruvoylglucosamine reductase (EC 1.1.1.158)
fig|6666666.84847.peg.2682	fig|6666666.84857.peg.1169	Cell Wall and Capsule	Cell Wall and Capsule - no subcategory	UDP-N-acetylmuramate from Fructose-6-phosphate Biosynthesis	UDP-N-acetylenolpyruvoylglucosamine reductase (EC 1.1.1.158)
fig|6666666.84847.peg.2683	fig|6666666.84857.peg.1170	Iron acquisition and metabolism	Iron acquisition and metabolism - no subcategory	Heme, hemin uptake and utilization systems in GramPositives	Iron compound ABC uptake transporter substrate-binding protein
fig|6666666.84847.peg.2683	fig|6666666.84857.peg.1170	Iron acquisition and metabolism	Iron acquisition and metabolism - no subcategory	Iron acquisition in Streptococcus	Iron compound ABC uptake transporter substrate-binding protein
fig|6666666.84847.peg.2683	fig|6666666.84857.peg.1170	Iron acquisition and metabolism	Siderophores	Siderophore Anthrachelin	Iron compound ABC uptake transporter substrate-binding protein
fig|6666666.84847.peg.2684	fig|6666666.84857.peg.1171	Iron acquisition and metabolism	Iron acquisition and metabolism - no subcategory	Heme, hemin uptake and utilization systems in GramPositives	Iron compound ABC uptake transporter ATP-binding protein
fig|6666666.84847.peg.2684	fig|6666666.84857.peg.1171	Iron acquisition and metabolism	Iron acquisition and metabolism - no subcategory	Hemin transport system	Iron compound ABC uptake transporter ATP-binding protein
fig|6666666.84847.peg.2684	fig|6666666.84857.peg.1171	Iron acquisition and metabolism	Iron acquisition and metabolism - no subcategory	Iron acquisition in Streptococcus	Iron compound ABC uptake transporter ATP-binding protein
fig|6666666.84847.peg.2684	fig|6666666.84857.peg.1171	Iron acquisition and metabolism	Siderophores	Siderophore Anthrachelin	Iron compound ABC uptake transporter ATP-binding protein
fig|6666666.84847.peg.2685	fig|6666666.84857.peg.1172	Iron acquisition and metabolism	Iron acquisition and metabolism - no subcategory	Heme, hemin uptake and utilization systems in GramPositives	Iron compound ABC uptake transporter permease protein
fig|6666666.84847.peg.2685	fig|6666666.84857.peg.1172	Iron acquisition and metabolism	Iron acquisition and metabolism - no subcategory	Iron acquisition in Streptococcus	Iron compound ABC uptake transporter permease protein
fig|6666666.84847.peg.2685	fig|6666666.84857.peg.1172	Iron acquisition and metabolism	Siderophores	Siderophore Anthrachelin	Iron compound ABC uptake transporter permease protein
fig|6666666.84847.peg.2686	fig|6666666.84857.peg.1173	Iron acquisition and metabolism	Iron acquisition and metabolism - no subcategory	Heme, hemin uptake and utilization systems in GramPositives	Iron compound ABC uptake transporter permease protein
fig|6666666.84847.peg.2686	fig|6666666.84857.peg.1173	Iron acquisition and metabolism	Iron acquisition and metabolism - no subcategory	Iron acquisition in Streptococcus	Iron compound ABC uptake transporter permease protein
fig|6666666.84847.peg.2686	fig|6666666.84857.peg.1173	Iron acquisition and metabolism	Siderophores	Siderophore Anthrachelin	Iron compound ABC uptake transporter permease protein
fig|6666666.84847.peg.2687	fig|6666666.84857.peg.1174	Nucleosides and Nucleotides	Nucleosides and Nucleotides - no subcategory	Ribonucleotide reduction	Ribonucleotide reductase of class Ib (aerobic), beta subunit (EC 1.17.4.1)
fig|6666666.84847.peg.2688	fig|6666666.84857.peg.1175	Nucleosides and Nucleotides	Nucleosides and Nucleotides - no subcategory	Ribonucleotide reduction	Ribonucleotide reductase of class Ib (aerobic), alpha subunit (EC 1.17.4.1)
fig|6666666.84847.peg.269	fig|6666666.84857.peg.2094	UNKNOWN
fig|6666666.84847.peg.2690	fig|6666666.84857.peg.1177	UNKNOWN
fig|6666666.84847.peg.2691	fig|6666666.84857.peg.1178	UNKNOWN
fig|6666666.84847.peg.2692	fig|6666666.84857.peg.1179	Membrane Transport	Uni- Sym- and Antiporters	Proton-dependent Peptide Transporters	Di/tripeptide permease YjdL
fig|6666666.84847.peg.2693	fig|6666666.84857.peg.1180	UNKNOWN
fig|6666666.84847.peg.2695	fig|6666666.84857.peg.1181	UNKNOWN
fig|6666666.84847.peg.2696	fig|6666666.84857.peg.1182	Amino Acids and Derivatives	Aromatic amino acids and derivatives	Phenylalanine and Tyrosine Branches from Chorismate	Biosynthetic Aromatic amino acid aminotransferase beta (EC 2.6.1.57)
fig|6666666.84847.peg.2697	fig|6666666.84857.peg.1183	Stress Response	Osmotic stress	Choline and Betaine Uptake and Betaine Biosynthesis	L-proline glycine betaine binding ABC transporter protein ProX (TC 3.A.1.12.1)
fig|6666666.84847.peg.2698	fig|6666666.84857.peg.1184	Stress Response	Osmotic stress	Choline and Betaine Uptake and Betaine Biosynthesis	Glycine betaine ABC transport system, ATP-binding protein OpuAA (EC 3.6.3.32)
fig|6666666.84847.peg.2699	fig|6666666.84857.peg.1185	DNA Metabolism	DNA repair	DNA repair, bacterial RecFOR pathway	ATP-dependent DNA helicase RecQ
fig|6666666.84847.peg.270	fig|6666666.84857.peg.2093	UNKNOWN
fig|6666666.84847.peg.2700	fig|6666666.84857.peg.1186	UNKNOWN
fig|6666666.84847.peg.2701	fig|6666666.84857.peg.1187	Cell Wall and Capsule	Gram-Positive cell wall components	Polyglycerolphosphate lipoteichoic acid biosynthesis	Lipoteichoic acid synthase LtaS Type Ia
fig|6666666.84847.peg.2702	fig|6666666.84857.peg.1188	Amino Acids and Derivatives	Arginine; urea cycle, polyamines	Urea carboxylase and Allophanate hydrolase cluster	Allophanate hydrolase 2 subunit 2 (EC 3.5.1.54)
fig|6666666.84847.peg.2703	fig|6666666.84857.peg.1189	Amino Acids and Derivatives	Arginine; urea cycle, polyamines	Urea carboxylase and Allophanate hydrolase cluster	Allophanate hydrolase 2 subunit 1 (EC 3.5.1.54)
fig|6666666.84847.peg.2704	fig|6666666.84857.peg.1191	Amino Acids and Derivatives	Aromatic amino acids and derivatives	Chorismate: Intermediate for synthesis of Tryptophan, PAPA antibiotics, PABA, 3-hydroxyanthranilate and more.	Aminodeoxychorismate lyase (EC 4.1.3.38)
fig|6666666.84847.peg.2704	fig|6666666.84857.peg.1191	Amino Acids and Derivatives	Aromatic amino acids and derivatives	Chorismate: Intermediate for synthesis of Tryptophan, PAPA antibiotics, PABA, 3-hydroxyanthranilate and more.	Para-aminobenzoate synthase, aminase component (EC 2.6.1.85)
fig|6666666.84847.peg.2704	fig|6666666.84857.peg.1191	Amino Acids and Derivatives	Aromatic amino acids and derivatives	Tryptophan synthesis	Aminodeoxychorismate lyase (EC 4.1.3.38)
fig|6666666.84847.peg.2704	fig|6666666.84857.peg.1191	Amino Acids and Derivatives	Aromatic amino acids and derivatives	Tryptophan synthesis	Para-aminobenzoate synthase, aminase component (EC 2.6.1.85)
fig|6666666.84847.peg.2704	fig|6666666.84857.peg.1191	Cofactors, Vitamins, Prosthetic Groups, Pigments	Folate and pterines	Folate Biosynthesis	Aminodeoxychorismate lyase (EC 4.1.3.38)
fig|6666666.84847.peg.2704	fig|6666666.84857.peg.1191	Cofactors, Vitamins, Prosthetic Groups, Pigments	Folate and pterines	Folate Biosynthesis	Para-aminobenzoate synthase, aminase component (EC 2.6.1.85)
fig|6666666.84847.peg.2705	fig|6666666.84857.peg.1192	Amino Acids and Derivatives	Aromatic amino acids and derivatives	Chorismate: Intermediate for synthesis of Tryptophan, PAPA antibiotics, PABA, 3-hydroxyanthranilate and more.	Aminodeoxychorismate lyase (EC 4.1.3.38)
fig|6666666.84847.peg.2705	fig|6666666.84857.peg.1192	Amino Acids and Derivatives	Aromatic amino acids and derivatives	Chorismate: Intermediate for synthesis of Tryptophan, PAPA antibiotics, PABA, 3-hydroxyanthranilate and more.	Para-aminobenzoate synthase, aminase component (EC 2.6.1.85)
fig|6666666.84847.peg.2705	fig|6666666.84857.peg.1192	Amino Acids and Derivatives	Aromatic amino acids and derivatives	Tryptophan synthesis	Aminodeoxychorismate lyase (EC 4.1.3.38)
fig|6666666.84847.peg.2705	fig|6666666.84857.peg.1192	Amino Acids and Derivatives	Aromatic amino acids and derivatives	Tryptophan synthesis	Para-aminobenzoate synthase, aminase component (EC 2.6.1.85)
fig|6666666.84847.peg.2705	fig|6666666.84857.peg.1192	Cofactors, Vitamins, Prosthetic Groups, Pigments	Folate and pterines	Folate Biosynthesis	Aminodeoxychorismate lyase (EC 4.1.3.38)
fig|6666666.84847.peg.2705	fig|6666666.84857.peg.1192	Cofactors, Vitamins, Prosthetic Groups, Pigments	Folate and pterines	Folate Biosynthesis	Para-aminobenzoate synthase, aminase component (EC 2.6.1.85)
fig|6666666.84847.peg.2706	fig|6666666.84857.peg.1193	Amino Acids and Derivatives	Aromatic amino acids and derivatives	Chorismate: Intermediate for synthesis of Tryptophan, PAPA antibiotics, PABA, 3-hydroxyanthranilate and more.	Anthranilate synthase, amidotransferase component (EC 4.1.3.27)
fig|6666666.84847.peg.2706	fig|6666666.84857.peg.1193	Amino Acids and Derivatives	Aromatic amino acids and derivatives	Chorismate: Intermediate for synthesis of Tryptophan, PAPA antibiotics, PABA, 3-hydroxyanthranilate and more.	Para-aminobenzoate synthase, amidotransferase component (EC 2.6.1.85)
fig|6666666.84847.peg.2706	fig|6666666.84857.peg.1193	Amino Acids and Derivatives	Aromatic amino acids and derivatives	Tryptophan synthesis	Anthranilate synthase, amidotransferase component (EC 4.1.3.27)
fig|6666666.84847.peg.2706	fig|6666666.84857.peg.1193	Amino Acids and Derivatives	Aromatic amino acids and derivatives	Tryptophan synthesis	Para-aminobenzoate synthase, amidotransferase component (EC 2.6.1.85)
fig|6666666.84847.peg.2706	fig|6666666.84857.peg.1193	Cofactors, Vitamins, Prosthetic Groups, Pigments	Folate and pterines	Folate Biosynthesis	Para-aminobenzoate synthase, amidotransferase component (EC 2.6.1.85)
fig|6666666.84847.peg.2707	fig|6666666.84857.peg.359	RNA Metabolism	RNA processing and modification	Queuosine-Archaeosine Biosynthesis	Queuosine Biosynthesis QueC ATPase
fig|6666666.84847.peg.2707	fig|6666666.84857.peg.359	RNA Metabolism	RNA processing and modification	tRNA modification Bacteria	Queuosine Biosynthesis QueC ATPase
fig|6666666.84847.peg.2708	fig|6666666.84857.peg.360	RNA Metabolism	RNA processing and modification	Queuosine-Archaeosine Biosynthesis	Queuosine biosynthesis QueD, PTPS-I
fig|6666666.84847.peg.2708	fig|6666666.84857.peg.360	RNA Metabolism	RNA processing and modification	tRNA modification Bacteria	Queuosine biosynthesis QueD, PTPS-I
fig|6666666.84847.peg.2709	fig|6666666.84857.peg.361	RNA Metabolism	RNA processing and modification	Queuosine-Archaeosine Biosynthesis	Queuosine Biosynthesis QueE Radical SAM
fig|6666666.84847.peg.2709	fig|6666666.84857.peg.361	RNA Metabolism	RNA processing and modification	tRNA modification Bacteria	Queuosine Biosynthesis QueE Radical SAM
fig|6666666.84847.peg.271	fig|6666666.84857.peg.2092	UNKNOWN
fig|6666666.84847.peg.2710	fig|6666666.84857.peg.362	UNKNOWN
fig|6666666.84847.peg.2711	fig|6666666.84857.peg.363	UNKNOWN
fig|6666666.84847.peg.2712	fig|6666666.84857.peg.364	UNKNOWN
fig|6666666.84847.peg.2713	fig|6666666.84857.peg.365	UNKNOWN
fig|6666666.84847.peg.2714	fig|6666666.84857.peg.366	UNKNOWN
fig|6666666.84847.peg.2715	fig|6666666.84857.peg.367	UNKNOWN
fig|6666666.84847.peg.2716	fig|6666666.84857.peg.368	UNKNOWN
fig|6666666.84847.peg.2717	fig|6666666.84857.peg.369	Membrane Transport	Cation transporters	Magnesium transport	Magnesium and cobalt efflux protein CorC
fig|6666666.84847.peg.2718	fig|6666666.84857.peg.370	Carbohydrates	Aminosugars	Chitin and N-acetylglucosamine utilization	N-acetylglucosamine-6-phosphate deacetylase (EC 3.5.1.25)
fig|6666666.84847.peg.2718	fig|6666666.84857.peg.370	Cell Wall and Capsule	Capsular and extracellular polysacchrides	Sialic Acid Metabolism	N-acetylglucosamine-6-phosphate deacetylase (EC 3.5.1.25)
fig|6666666.84847.peg.2719	fig|6666666.84857.peg.371	Carbohydrates	Monosaccharides	Fructose utilization	PTS system, fructose-specific IIA component (EC 2.7.1.69)
fig|6666666.84847.peg.2719	fig|6666666.84857.peg.371	Carbohydrates	Monosaccharides	Fructose utilization	PTS system, fructose-specific IIB component (EC 2.7.1.69)
fig|6666666.84847.peg.2719	fig|6666666.84857.peg.371	Carbohydrates	Monosaccharides	Fructose utilization	PTS system, fructose-specific IIC component (EC 2.7.1.69)
fig|6666666.84847.peg.272	fig|6666666.84857.peg.2091	Miscellaneous	Miscellaneous - no subcategory	Broadly distributed proteins not in subsystems	YbbM seven transmembrane helix protein
fig|6666666.84847.peg.2720	fig|6666666.84857.peg.372	Carbohydrates	Monosaccharides	Fructose utilization	1-phosphofructokinase (EC 2.7.1.56)
fig|6666666.84847.peg.2721	fig|6666666.84857.peg.373	Carbohydrates	Monosaccharides	Fructose utilization	Transcriptional repressor of the fructose operon, DeoR family
fig|6666666.84847.peg.2722	fig|6666666.84857.peg.374	Protein Metabolism	Protein biosynthesis	tRNA aminoacylation, Pro	Cys-tRNA(Pro) deacylase YbaK
fig|6666666.84847.peg.2723	fig|6666666.84857.peg.375	UNKNOWN
fig|6666666.84847.peg.2724	fig|6666666.84857.peg.376	UNKNOWN
fig|6666666.84847.peg.2725	fig|6666666.84857.peg.377	UNKNOWN
fig|6666666.84847.peg.2726	fig|6666666.84857.peg.378	UNKNOWN
fig|6666666.84847.peg.2727	fig|6666666.84857.peg.379	DNA Metabolism	DNA repair	DNA repair, bacterial photolyase	Deoxyribodipyrimidine photolyase (EC 4.1.99.3)
fig|6666666.84847.peg.2728	fig|6666666.84857.peg.380	UNKNOWN
fig|6666666.84847.peg.2729	fig|6666666.84857.peg.381	UNKNOWN
fig|6666666.84847.peg.273	fig|6666666.84857.peg.2090	Miscellaneous	Miscellaneous - no subcategory	Broadly distributed proteins not in subsystems	YbbL ABC transporter ATP-binding protein
fig|6666666.84847.peg.2730	fig|6666666.84857.peg.382	UNKNOWN
fig|6666666.84847.peg.2731	fig|6666666.84857.peg.383	Protein Metabolism	Protein processing and modification	G3E family of P-loop GTPases (metallocenter biosynthesis)	Putative metal chaperone, involved in Zn homeostasis, GTPase of COG0523 family
fig|6666666.84847.peg.2732	fig|6666666.84857.peg.384	Stress Response	Oxidative stress	Oxidative stress	Organic hydroperoxide resistance transcriptional regulator
fig|6666666.84847.peg.2733	fig|6666666.84857.peg.385	Respiration	Electron accepting reactions	Terminal cytochrome d ubiquinol oxidases	Transport ATP-binding protein CydC
fig|6666666.84847.peg.2733	fig|6666666.84857.peg.385	Respiration	Electron accepting reactions	Terminal cytochrome oxidases	Transport ATP-binding protein CydC
fig|6666666.84847.peg.2734	fig|6666666.84857.peg.386	Respiration	Electron accepting reactions	Terminal cytochrome d ubiquinol oxidases	Transport ATP-binding protein CydD
fig|6666666.84847.peg.2734	fig|6666666.84857.peg.386	Respiration	Electron accepting reactions	Terminal cytochrome oxidases	Transport ATP-binding protein CydD
fig|6666666.84847.peg.2735	fig|6666666.84857.peg.387	UNKNOWN
fig|6666666.84847.peg.2736	fig|6666666.84857.peg.388	UNKNOWN
fig|6666666.84847.peg.2737	fig|6666666.84857.peg.389	UNKNOWN
fig|6666666.84847.peg.2738	fig|6666666.84857.peg.390	UNKNOWN
fig|6666666.84847.peg.2739	fig|6666666.84857.peg.391	UNKNOWN
fig|6666666.84847.peg.274	fig|6666666.84857.peg.2089	UNKNOWN
fig|6666666.84847.peg.2740	fig|6666666.84857.peg.392	UNKNOWN
fig|6666666.84847.peg.2741	fig|6666666.84857.peg.393	UNKNOWN
fig|6666666.84847.peg.2743	fig|6666666.84857.peg.395	UNKNOWN
fig|6666666.84847.peg.2744	fig|6666666.84857.peg.396	UNKNOWN
fig|6666666.84847.peg.2745	fig|6666666.84857.peg.397	UNKNOWN
fig|6666666.84847.peg.2747	fig|6666666.84857.peg.398	UNKNOWN
fig|6666666.84847.peg.2748	fig|6666666.84857.peg.399	UNKNOWN
fig|6666666.84847.peg.2749	fig|6666666.84857.peg.400	UNKNOWN
fig|6666666.84847.peg.2750	fig|6666666.84857.peg.401	UNKNOWN
fig|6666666.84847.peg.2752	fig|6666666.84857.peg.403	UNKNOWN
fig|6666666.84847.peg.2753	fig|6666666.84857.peg.404	UNKNOWN
fig|6666666.84847.peg.2754	fig|6666666.84857.peg.405	UNKNOWN
fig|6666666.84847.peg.2755	fig|6666666.84857.peg.406	Phosphorus Metabolism	Phosphorus Metabolism - no subcategory	Phosphate metabolism	Probable low-affinity inorganic phosphate transporter
fig|6666666.84847.peg.2756	fig|6666666.84857.peg.407	Phosphorus Metabolism	Phosphorus Metabolism - no subcategory	Phosphate metabolism	Phosphate transport regulator (distant homolog of PhoU)
fig|6666666.84847.peg.2757	fig|6666666.84857.peg.408	Virulence, Disease and Defense	Bacteriocins, ribosomally synthesized antibacterial peptides	Bacitracin Stress Response	Bacitracin export permease protein BceB
fig|6666666.84847.peg.2758	fig|6666666.84857.peg.409	Virulence, Disease and Defense	Bacteriocins, ribosomally synthesized antibacterial peptides	Bacitracin Stress Response	Bacitracin export ATP-binding protein BceA
fig|6666666.84847.peg.2759	fig|6666666.84857.peg.410	Virulence, Disease and Defense	Bacteriocins, ribosomally synthesized antibacterial peptides	Bacitracin Stress Response	Two-component sensor histidine kinase BceS
fig|6666666.84847.peg.2760	fig|6666666.84857.peg.411	Virulence, Disease and Defense	Bacteriocins, ribosomally synthesized antibacterial peptides	Bacitracin Stress Response	Two-component response regulator BceR
fig|6666666.84847.peg.2761	fig|6666666.84857.peg.412	UNKNOWN
fig|6666666.84847.peg.2762	fig|6666666.84857.peg.413	UNKNOWN
fig|6666666.84847.peg.2763	fig|6666666.84857.peg.414	UNKNOWN
fig|6666666.84847.peg.2764	fig|6666666.84857.peg.415	Carbohydrates	Polysaccharides	Alpha-Amylase locus in Streptocococcus	putative esterase
fig|6666666.84847.peg.2765	fig|6666666.84857.peg.416	UNKNOWN
fig|6666666.84847.peg.2766	fig|6666666.84857.peg.417	UNKNOWN
fig|6666666.84847.peg.2767	fig|6666666.84857.peg.418	Carbohydrates	Central carbohydrate metabolism	Dihydroxyacetone kinases	DHA-specific IIA component
fig|6666666.84847.peg.2767	fig|6666666.84857.peg.418	Carbohydrates	Central carbohydrate metabolism	Dihydroxyacetone kinases	Phosphoenolpyruvate-dihydroxyacetone phosphotransferase (EC 2.7.1.121), subunit DhaM
fig|6666666.84847.peg.2768	fig|6666666.84857.peg.419	Carbohydrates	Central carbohydrate metabolism	Dihydroxyacetone kinases	Phosphoenolpyruvate-dihydroxyacetone phosphotransferase (EC 2.7.1.121), ADP-binding subunit DhaL
fig|6666666.84847.peg.2769	fig|6666666.84857.peg.420	Carbohydrates	Central carbohydrate metabolism	Dihydroxyacetone kinases	Phosphoenolpyruvate-dihydroxyacetone phosphotransferase (EC 2.7.1.121), dihydroxyacetone binding subunit DhaK
fig|6666666.84847.peg.277	fig|6666666.84857.peg.2088	UNKNOWN
fig|6666666.84847.peg.2770	fig|6666666.84857.peg.421	Stress Response	Stress Response - no subcategory	Flavohaemoglobin	ABC-type Fe3+-siderophore transport system, permease 2 component
fig|6666666.84847.peg.2771	fig|6666666.84857.peg.422	UNKNOWN
fig|6666666.84847.peg.2772	fig|6666666.84857.peg.423	UNKNOWN
fig|6666666.84847.peg.2773	fig|6666666.84857.peg.424	UNKNOWN
fig|6666666.84847.peg.2774	fig|6666666.84857.peg.425	UNKNOWN
fig|6666666.84847.peg.2775	fig|6666666.84857.peg.426	UNKNOWN
fig|6666666.84847.peg.2776	fig|6666666.84857.peg.427	Cell Wall and Capsule	Cell Wall and Capsule - no subcategory	Murein Hydrolases	D-alanyl-D-alanine carboxypeptidase (EC 3.4.16.4)
fig|6666666.84847.peg.2776	fig|6666666.84857.peg.427	Cell Wall and Capsule	Cell Wall and Capsule - no subcategory	Peptidoglycan Biosynthesis	D-alanyl-D-alanine carboxypeptidase (EC 3.4.16.4)
fig|6666666.84847.peg.2776	fig|6666666.84857.peg.427	Protein Metabolism	Protein degradation	Metallocarboxypeptidases (EC 3.4.17.-)	D-alanyl-D-alanine carboxypeptidase (EC 3.4.16.4)
fig|6666666.84847.peg.2777	fig|6666666.84857.peg.428	UNKNOWN
fig|6666666.84847.peg.2778	fig|6666666.84857.peg.429	Cell Wall and Capsule	Gram-Positive cell wall components	Teichoic and lipoteichoic acids biosynthesis	Teichoic acid biosynthesis protein X
fig|6666666.84847.peg.2779	fig|6666666.84857.peg.430	Cell Wall and Capsule	Gram-Positive cell wall components	Teichoic and lipoteichoic acids biosynthesis	CDP-glycerol: N-acetyl-beta-D-mannosaminyl-1,4-N-acetyl-D-glucosaminyldiphosphoundecaprenyl glycerophosphotransferase
fig|6666666.84847.peg.278	fig|6666666.84857.peg.2087	Amino Acids and Derivatives	Glutamine, glutamate, aspartate, asparagine; ammonia assimilation	Glutamine, Glutamate, Aspartate and Asparagine Biosynthesis	Ferredoxin-dependent glutamate synthase (EC 1.4.7.1)
fig|6666666.84847.peg.278	fig|6666666.84857.peg.2087	Nitrogen Metabolism	Nitrogen Metabolism - no subcategory	Ammonia assimilation	Ferredoxin-dependent glutamate synthase (EC 1.4.7.1)
fig|6666666.84847.peg.2780	fig|6666666.84857.peg.431	Cell Wall and Capsule	Gram-Positive cell wall components	Teichoic and lipoteichoic acids biosynthesis	Teichoic acid translocation permease protein TagG
fig|6666666.84847.peg.2781	fig|6666666.84857.peg.432	Cell Wall and Capsule	Gram-Positive cell wall components	Teichoic and lipoteichoic acids biosynthesis	Teichoic acid export ATP-binding protein TagH (EC 3.6.3.40)
fig|6666666.84847.peg.2782	fig|6666666.84857.peg.433	Cell Wall and Capsule	Gram-Positive cell wall components	Teichoic and lipoteichoic acids biosynthesis	N-acetylmannosaminyltransferase (EC 2.4.1.187)
fig|6666666.84847.peg.2783	fig|6666666.84857.peg.434	UNKNOWN
fig|6666666.84847.peg.2784	fig|6666666.84857.peg.435	UNKNOWN
fig|6666666.84847.peg.2785	fig|6666666.84857.peg.436	UNKNOWN
fig|6666666.84847.peg.2786	fig|6666666.84857.peg.437	UNKNOWN
fig|6666666.84847.peg.2787	fig|6666666.84857.peg.438	UNKNOWN
fig|6666666.84847.peg.2788	fig|6666666.84857.peg.439	UNKNOWN
fig|6666666.84847.peg.2789	fig|6666666.84857.peg.440	Membrane Transport	Uni- Sym- and Antiporters	Multi-subunit cation antiporter	Na(+) H(+) antiporter subunit G
fig|6666666.84847.peg.279	fig|6666666.84857.peg.2086	UNKNOWN
fig|6666666.84847.peg.2790	fig|6666666.84857.peg.441	Membrane Transport	Uni- Sym- and Antiporters	Multi-subunit cation antiporter	Na(+) H(+) antiporter subunit F
fig|6666666.84847.peg.2791	fig|6666666.84857.peg.442	Membrane Transport	Uni- Sym- and Antiporters	Multi-subunit cation antiporter	Na(+) H(+) antiporter subunit E
fig|6666666.84847.peg.2792	fig|6666666.84857.peg.443	Membrane Transport	Uni- Sym- and Antiporters	Multi-subunit cation antiporter	Na(+) H(+) antiporter subunit D
fig|6666666.84847.peg.2793	fig|6666666.84857.peg.444	Membrane Transport	Uni- Sym- and Antiporters	Multi-subunit cation antiporter	Na(+) H(+) antiporter subunit C
fig|6666666.84847.peg.2794	fig|6666666.84857.peg.445	Membrane Transport	Uni- Sym- and Antiporters	Multi-subunit cation antiporter	Na(+) H(+) antiporter subunit B
fig|6666666.84847.peg.2795	fig|6666666.84857.peg.446	Membrane Transport	Uni- Sym- and Antiporters	Multi-subunit cation antiporter	Na(+) H(+) antiporter subunit A
fig|6666666.84847.peg.2796	fig|6666666.84857.peg.447	UNKNOWN
fig|6666666.84847.peg.2797	fig|6666666.84857.peg.448	UNKNOWN
fig|6666666.84847.peg.2798	fig|6666666.84857.peg.449	UNKNOWN
fig|6666666.84847.peg.2799	fig|6666666.84857.peg.450	UNKNOWN
fig|6666666.84847.peg.28	fig|6666666.84857.peg.1468	Protein Metabolism	Protein degradation	Proteolysis in bacteria, ATP-dependent	ClpB protein
fig|6666666.84847.peg.28	fig|6666666.84857.peg.1468	Protein Metabolism	Protein folding	Protein chaperones	ClpB protein
fig|6666666.84847.peg.280	fig|6666666.84857.peg.2085	UNKNOWN
fig|6666666.84847.peg.2800	fig|6666666.84857.peg.451	UNKNOWN
fig|6666666.84847.peg.2801	fig|6666666.84857.peg.452	Carbohydrates	Polysaccharides	Alpha-Amylase locus in Streptocococcus	putative esterase
fig|6666666.84847.peg.2802	fig|6666666.84857.peg.453	UNKNOWN
fig|6666666.84847.peg.2803	fig|6666666.84857.peg.454	UNKNOWN
fig|6666666.84847.peg.2804	fig|6666666.84857.peg.455	UNKNOWN
fig|6666666.84847.peg.2805	fig|6666666.84857.peg.456	Nucleosides and Nucleotides	Detoxification	Housecleaning nucleoside triphosphate pyrophosphatases	5'-nucleotidase YjjG (EC 3.1.3.5)
fig|6666666.84847.peg.2806	fig|6666666.84857.peg.457	UNKNOWN
fig|6666666.84847.peg.2807	fig|6666666.84857.peg.458	UNKNOWN
fig|6666666.84847.peg.2808	fig|6666666.84857.peg.459	Cell Division and Cell Cycle	Cell Division and Cell Cycle - no subcategory	Control of cell elongation - division cycle in Bacilli	Endonuclease III (EC 4.2.99.18)
fig|6666666.84847.peg.2808	fig|6666666.84857.peg.459	DNA Metabolism	DNA repair	DNA Repair Base Excision	Endonuclease III (EC 4.2.99.18)
fig|6666666.84847.peg.2809	fig|6666666.84857.peg.460	Protein Metabolism	Protein biosynthesis	tRNA aminoacylation, Arg	Arginyl-tRNA synthetase (EC 6.1.1.19)
fig|6666666.84847.peg.281	fig|6666666.84857.peg.2084	Membrane Transport	Cation transporters	Transport of Nickel and Cobalt	Nickel transport ATP-binding protein NikE (TC 3.A.1.5.3)
fig|6666666.84847.peg.2810	fig|6666666.84857.peg.461	UNKNOWN
fig|6666666.84847.peg.2811	fig|6666666.84857.peg.462	Carbohydrates	Fermentation	Butanol Biosynthesis	Alcohol dehydrogenase (EC 1.1.1.1)
fig|6666666.84847.peg.2811	fig|6666666.84857.peg.462	Carbohydrates	Fermentation	Fermentations: Mixed acid	Alcohol dehydrogenase (EC 1.1.1.1)
fig|6666666.84847.peg.2811	fig|6666666.84857.peg.462	Cofactors, Vitamins, Prosthetic Groups, Pigments	Folate and pterines	5-FCL-like protein	Alcohol dehydrogenase (EC 1.1.1.1)
fig|6666666.84847.peg.2811	fig|6666666.84857.peg.462	Fatty Acids, Lipids, and Isoprenoids	Phospholipids	Glycerolipid and Glycerophospholipid Metabolism in Bacteria	Alcohol dehydrogenase (EC 1.1.1.1)
fig|6666666.84847.peg.2812	fig|6666666.84857.peg.463	UNKNOWN
fig|6666666.84847.peg.2813	fig|6666666.84857.peg.464	Nucleosides and Nucleotides	Nucleosides and Nucleotides - no subcategory	dNTP triphosphohydrolase protein family	dNTP triphosphohydrolase, putative
fig|6666666.84847.peg.2813	fig|6666666.84857.peg.464	Nucleosides and Nucleotides	Purines	Purine conversions	dNTP triphosphohydrolase, putative
fig|6666666.84847.peg.2814	fig|6666666.84857.peg.465	UNKNOWN
fig|6666666.84847.peg.2815	fig|6666666.84857.peg.466	UNKNOWN
fig|6666666.84847.peg.2816	fig|6666666.84857.peg.467	UNKNOWN
fig|6666666.84847.peg.2817	fig|6666666.84857.peg.468	UNKNOWN
fig|6666666.84847.peg.2818	fig|6666666.84857.peg.469	UNKNOWN
fig|6666666.84847.peg.282	fig|6666666.84857.peg.2083	Membrane Transport	ABC transporters	ABC transporter oligopeptide (TC 3.A.1.5.1)	Oligopeptide transport system permease protein OppB (TC 3.A.1.5.1)
fig|6666666.84847.peg.2820	fig|6666666.84857.peg.471	UNKNOWN
fig|6666666.84847.peg.2821	fig|6666666.84857.peg.472	UNKNOWN
fig|6666666.84847.peg.2823	fig|6666666.84857.peg.474	UNKNOWN
fig|6666666.84847.peg.2824	fig|6666666.84857.peg.475	UNKNOWN
fig|6666666.84847.peg.2826	fig|6666666.84857.peg.470	UNKNOWN
fig|6666666.84847.peg.2827	fig|6666666.84857.peg.477	UNKNOWN
fig|6666666.84847.peg.283	fig|6666666.84857.peg.2082	Membrane Transport	Cation transporters	Transport of Nickel and Cobalt	Nickel transport system permease protein NikC (TC 3.A.1.5.3)
fig|6666666.84847.peg.2830	fig|6666666.84857.peg.478	UNKNOWN
fig|6666666.84847.peg.2831	fig|6666666.84857.peg.479	RNA Metabolism	Transcription	Rrf2 family transcriptional regulators	Rrf2 family transcriptional regulator, group III
fig|6666666.84847.peg.2832	fig|6666666.84857.peg.480	Carbohydrates	Central carbohydrate metabolism	TCA Cycle	Putative Dihydrolipoamide dehydrogenase (EC 1.8.1.4)
fig|6666666.84847.peg.2832	fig|6666666.84857.peg.480	Virulence, Disease and Defense	Resistance to antibiotics and toxic compounds	Mercuric reductase	Mercuric ion reductase (EC 1.16.1.1)
fig|6666666.84847.peg.2832	fig|6666666.84857.peg.480	Virulence, Disease and Defense	Resistance to antibiotics and toxic compounds	Mercuric reductase	PF00070 family, FAD-dependent NAD(P)-disulphide oxidoreductase
fig|6666666.84847.peg.2832	fig|6666666.84857.peg.480	Virulence, Disease and Defense	Resistance to antibiotics and toxic compounds	Mercury resistance operon	Mercuric ion reductase (EC 1.16.1.1)
fig|6666666.84847.peg.2833	fig|6666666.84857.peg.481	UNKNOWN
fig|6666666.84847.peg.2834	fig|6666666.84857.peg.482	Fatty Acids, Lipids, and Isoprenoids	Isoprenoids	Isoprenoid Biosynthesis	Phosphomevalonate kinase (EC 2.7.4.2)
fig|6666666.84847.peg.2834	fig|6666666.84857.peg.482	Fatty Acids, Lipids, and Isoprenoids	Isoprenoids	Mevalonate Branch of Isoprenoid Biosynthesis	Phosphomevalonate kinase (EC 2.7.4.2)
fig|6666666.84847.peg.2835	fig|6666666.84857.peg.483	Fatty Acids, Lipids, and Isoprenoids	Isoprenoids	Isoprenoid Biosynthesis	Diphosphomevalonate decarboxylase (EC 4.1.1.33)
fig|6666666.84847.peg.2835	fig|6666666.84857.peg.483	Fatty Acids, Lipids, and Isoprenoids	Isoprenoids	Mevalonate Branch of Isoprenoid Biosynthesis	Diphosphomevalonate decarboxylase (EC 4.1.1.33)
fig|6666666.84847.peg.2836	fig|6666666.84857.peg.484	Fatty Acids, Lipids, and Isoprenoids	Isoprenoids	Isoprenoid Biosynthesis	Mevalonate kinase (EC 2.7.1.36)
fig|6666666.84847.peg.2836	fig|6666666.84857.peg.484	Fatty Acids, Lipids, and Isoprenoids	Isoprenoids	Mevalonate Branch of Isoprenoid Biosynthesis	Mevalonate kinase (EC 2.7.1.36)
fig|6666666.84847.peg.2837	fig|6666666.84857.peg.485	Cofactors, Vitamins, Prosthetic Groups, Pigments	Lipoic acid	Lipoic acid metabolism	Lipoate-protein ligase A
fig|6666666.84847.peg.2838	fig|6666666.84857.peg.486	Carbohydrates	Central carbohydrate metabolism	Pyruvate metabolism II: acetyl-CoA, acetogenesis from pyruvate	Phosphate acetyltransferase (EC 2.3.1.8)
fig|6666666.84847.peg.2838	fig|6666666.84857.peg.486	Carbohydrates	Fermentation	Fermentations: Lactate	Phosphate acetyltransferase (EC 2.3.1.8)
fig|6666666.84847.peg.2838	fig|6666666.84857.peg.486	Carbohydrates	Fermentation	Fermentations: Mixed acid	Phosphate acetyltransferase (EC 2.3.1.8)
fig|6666666.84847.peg.2839	fig|6666666.84857.peg.487	Cofactors, Vitamins, Prosthetic Groups, Pigments	Tetrapyrroles	Heme and Siroheme Biosynthesis	Hemoprotein HemQ, essential component of heme biosynthetic pathway in Gram-positive bacteria
fig|6666666.84847.peg.284	fig|6666666.84857.peg.2081	Membrane Transport	Cation transporters	Transport of Nickel and Cobalt	Nickel transport system permease protein NikB (TC 3.A.1.5.3)
fig|6666666.84847.peg.2840	fig|6666666.84857.peg.488	UNKNOWN
fig|6666666.84847.peg.2841	fig|6666666.84857.peg.489	UNKNOWN
fig|6666666.84847.peg.2842	fig|6666666.84857.peg.490	UNKNOWN
fig|6666666.84847.peg.2843	fig|6666666.84857.peg.491	UNKNOWN
fig|6666666.84847.peg.2844	fig|6666666.84857.peg.492	UNKNOWN
fig|6666666.84847.peg.2845	fig|6666666.84857.peg.493	DNA Metabolism	DNA repair	DNA Repair Base Excision	Uracil-DNA glycosylase, family 1
fig|6666666.84847.peg.2845	fig|6666666.84857.peg.493	DNA Metabolism	DNA repair	Uracil-DNA glycosylase	Uracil-DNA glycosylase, family 1
fig|6666666.84847.peg.2846	fig|6666666.84857.peg.494	UNKNOWN
fig|6666666.84847.peg.2847	fig|6666666.84857.peg.495	UNKNOWN
fig|6666666.84847.peg.2848	fig|6666666.84857.peg.496	UNKNOWN
fig|6666666.84847.peg.2849	fig|6666666.84857.peg.497	UNKNOWN
fig|6666666.84847.peg.285	fig|6666666.84857.peg.2080	Membrane Transport	Cation transporters	Transport of Nickel and Cobalt	Nickel ABC transporter, periplasmic nickel-binding protein NikA (TC 3.A.1.5.3)
fig|6666666.84847.peg.2850	fig|6666666.84857.peg.498	Amino Acids and Derivatives	Branched-chain amino acids	Isoleucine degradation	3-ketoacyl-CoA thiolase (EC 2.3.1.16)
fig|6666666.84847.peg.2850	fig|6666666.84857.peg.498	Carbohydrates	Fermentation	Acetyl-CoA fermentation to Butyrate	Acetyl-CoA acetyltransferase (EC 2.3.1.9)
fig|6666666.84847.peg.2850	fig|6666666.84857.peg.498	Carbohydrates	Fermentation	Butanol Biosynthesis	Acetyl-CoA acetyltransferase (EC 2.3.1.9)
fig|6666666.84847.peg.2850	fig|6666666.84857.peg.498	Cofactors, Vitamins, Prosthetic Groups, Pigments	Biotin	Biotin biosynthesis	3-ketoacyl-CoA thiolase (EC 2.3.1.16)
fig|6666666.84847.peg.2850	fig|6666666.84857.peg.498	Cofactors, Vitamins, Prosthetic Groups, Pigments	Biotin	Biotin synthesis cluster	3-ketoacyl-CoA thiolase (EC 2.3.1.16)
fig|6666666.84847.peg.2850	fig|6666666.84857.peg.498	Fatty Acids, Lipids, and Isoprenoids	Fatty acids	Fatty acid metabolism cluster	3-ketoacyl-CoA thiolase (EC 2.3.1.16)
fig|6666666.84847.peg.2850	fig|6666666.84857.peg.498	Fatty Acids, Lipids, and Isoprenoids	Isoprenoids	Isoprenoid Biosynthesis	Acetyl-CoA acetyltransferase (EC 2.3.1.9)
fig|6666666.84847.peg.2850	fig|6666666.84857.peg.498	Fatty Acids, Lipids, and Isoprenoids	Isoprenoids	Mevalonate Branch of Isoprenoid Biosynthesis	Acetyl-CoA acetyltransferase (EC 2.3.1.9)
fig|6666666.84847.peg.2851	fig|6666666.84857.peg.499	Cofactors, Vitamins, Prosthetic Groups, Pigments	Biotin	Biotin biosynthesis	Long-chain-fatty-acid--CoA ligase (EC 6.2.1.3)
fig|6666666.84847.peg.2851	fig|6666666.84857.peg.499	Cofactors, Vitamins, Prosthetic Groups, Pigments	Biotin	Biotin synthesis cluster	Long-chain-fatty-acid--CoA ligase (EC 6.2.1.3)
fig|6666666.84847.peg.2851	fig|6666666.84857.peg.499	Fatty Acids, Lipids, and Isoprenoids	Fatty acids	Fatty acid metabolism cluster	Long-chain-fatty-acid--CoA ligase (EC 6.2.1.3)
fig|6666666.84847.peg.2852	fig|6666666.84857.peg.500	Amino Acids and Derivatives	Proline and 4-hydroxyproline	Proline, 4-hydroxyproline uptake and utilization	L-Proline/Glycine betaine transporter ProP
fig|6666666.84847.peg.2853	fig|6666666.84857.peg.501	Carbohydrates	Central carbohydrate metabolism	Glycolate, glyoxylate interconversions	Phosphoglycolate phosphatase (EC 3.1.3.18)
fig|6666666.84847.peg.2853	fig|6666666.84857.peg.501	DNA Metabolism	DNA repair	2-phosphoglycolate salvage	Phosphoglycolate phosphatase (EC 3.1.3.18)
fig|6666666.84847.peg.2854	fig|6666666.84857.peg.502	Carbohydrates	One-carbon Metabolism	Formaldehyde assimilation: Ribulose monophosphate pathway	6-phospho-3-hexuloisomerase
fig|6666666.84847.peg.2855	fig|6666666.84857.peg.503	Carbohydrates	One-carbon Metabolism	Formaldehyde assimilation: Ribulose monophosphate pathway	D-arabino-3-hexulose 6-phosphate formaldehyde lyase
fig|6666666.84847.peg.2856	fig|6666666.84857.peg.504	Carbohydrates	Aminosugars	Chitin and N-acetylglucosamine utilization	Glucosamine-6-phosphate deaminase (EC 3.5.99.6)
fig|6666666.84847.peg.2856	fig|6666666.84857.peg.504	Cell Wall and Capsule	Capsular and extracellular polysacchrides	Sialic Acid Metabolism	Glucosamine-6-phosphate deaminase (EC 3.5.99.6)
fig|6666666.84847.peg.2857	fig|6666666.84857.peg.505	UNKNOWN
fig|6666666.84847.peg.2858	fig|6666666.84857.peg.506	UNKNOWN
fig|6666666.84847.peg.2859	fig|6666666.84857.peg.507	Cofactors, Vitamins, Prosthetic Groups, Pigments	Folate and pterines	Folate Biosynthesis	GTP cyclohydrolase I (EC 3.5.4.16) type 2
fig|6666666.84847.peg.2859	fig|6666666.84857.peg.507	RNA Metabolism	RNA processing and modification	Queuosine-Archaeosine Biosynthesis	GTP cyclohydrolase I (EC 3.5.4.16) type 2
fig|6666666.84847.peg.286	fig|6666666.84857.peg.2079	UNKNOWN
fig|6666666.84847.peg.2860	fig|6666666.84857.peg.508	Cell Wall and Capsule	Gram-Positive cell wall components	Teichoic and lipoteichoic acids biosynthesis	Poly(glycerol-phosphate) alpha-glucosyltransferase (EC 2.4.1.52)
fig|6666666.84847.peg.2861	fig|6666666.84857.peg.509	Cell Wall and Capsule	Gram-Positive cell wall components	Teichoic and lipoteichoic acids biosynthesis	Poly(glycerol-phosphate) alpha-glucosyltransferase (EC 2.4.1.52)
fig|6666666.84847.peg.2862	fig|6666666.84857.peg.511	Virulence, Disease and Defense	Adhesion	Adhesins in Staphylococcus	Adhesin of unknown specificity SdrD
fig|6666666.84847.peg.2864	fig|6666666.84857.peg.513	UNKNOWN
fig|6666666.84847.peg.2865	fig|6666666.84857.peg.514	UNKNOWN
fig|6666666.84847.peg.2866	fig|6666666.84857.peg.515	RNA Metabolism	RNA processing and modification	tRNA modification Bacteria	tRNA-specific adenosine-34 deaminase (EC 3.5.4.-)
fig|6666666.84847.peg.2866	fig|6666666.84857.peg.515	RNA Metabolism	RNA processing and modification	tRNA processing	tRNA-specific adenosine-34 deaminase (EC 3.5.4.-)
fig|6666666.84847.peg.2867	fig|6666666.84857.peg.516	Nucleosides and Nucleotides	Purines	Purine conversions	Deoxyadenosine kinase (EC 2.7.1.76)
fig|6666666.84847.peg.2867	fig|6666666.84857.peg.516	Nucleosides and Nucleotides	Purines	Purine conversions	Deoxyguanosine kinase (EC 2.7.1.113)
fig|6666666.84847.peg.2868	fig|6666666.84857.peg.517	Nucleosides and Nucleotides	Purines	Purine conversions	Deoxyadenosine kinase (EC 2.7.1.76)
fig|6666666.84847.peg.2868	fig|6666666.84857.peg.517	Nucleosides and Nucleotides	Purines	Purine conversions	Deoxyguanosine kinase (EC 2.7.1.113)
fig|6666666.84847.peg.2869	fig|6666666.84857.peg.518	UNKNOWN
fig|6666666.84847.peg.287	fig|6666666.84857.peg.2078	UNKNOWN
fig|6666666.84847.peg.2871	fig|6666666.84857.peg.519	Amino Acids and Derivatives	Alanine, serine, and glycine	Alanine biosynthesis	Branched-chain amino acid aminotransferase (EC 2.6.1.42)
fig|6666666.84847.peg.2871	fig|6666666.84857.peg.519	Amino Acids and Derivatives	Branched-chain amino acids	Branched-Chain Amino Acid Biosynthesis	Branched-chain amino acid aminotransferase (EC 2.6.1.42)
fig|6666666.84847.peg.2871	fig|6666666.84857.peg.519	Amino Acids and Derivatives	Branched-chain amino acids	Isoleucine degradation	Branched-chain amino acid aminotransferase (EC 2.6.1.42)
fig|6666666.84847.peg.2871	fig|6666666.84857.peg.519	Amino Acids and Derivatives	Branched-chain amino acids	Leucine Biosynthesis	Branched-chain amino acid aminotransferase (EC 2.6.1.42)
fig|6666666.84847.peg.2871	fig|6666666.84857.peg.519	Amino Acids and Derivatives	Branched-chain amino acids	Valine degradation	Branched-chain amino acid aminotransferase (EC 2.6.1.42)
fig|6666666.84847.peg.2871	fig|6666666.84857.peg.519	Carbohydrates	Central carbohydrate metabolism	Pyruvate Alanine Serine Interconversions	Branched-chain amino acid aminotransferase (EC 2.6.1.42)
fig|6666666.84847.peg.2872	fig|6666666.84857.peg.520	Amino Acids and Derivatives	Alanine, serine, and glycine	Glycine Biosynthesis	L-threonine 3-dehydrogenase (EC 1.1.1.103)
fig|6666666.84847.peg.2872	fig|6666666.84857.peg.520	Amino Acids and Derivatives	Lysine, threonine, methionine, and cysteine	Threonine degradation	L-threonine 3-dehydrogenase (EC 1.1.1.103)
fig|6666666.84847.peg.2873	fig|6666666.84857.peg.521	UNKNOWN
fig|6666666.84847.peg.2874	fig|6666666.84857.peg.522	UNKNOWN
fig|6666666.84847.peg.2875	fig|6666666.84857.peg.523	Amino Acids and Derivatives	Alanine, serine, and glycine	Glycine and Serine Utilization	2-amino-3-ketobutyrate coenzyme A ligase (EC 2.3.1.29)
fig|6666666.84847.peg.2875	fig|6666666.84857.peg.523	Amino Acids and Derivatives	Alanine, serine, and glycine	Glycine Biosynthesis	2-amino-3-ketobutyrate coenzyme A ligase (EC 2.3.1.29)
fig|6666666.84847.peg.2876	fig|6666666.84857.peg.524	Amino Acids and Derivatives	Lysine, threonine, methionine, and cysteine	Lysine Biosynthesis DAP Pathway, GJO scratch	N-acetyl-L,L-diaminopimelate deacetylase (EC 3.5.1.47)
fig|6666666.84847.peg.2876	fig|6666666.84857.peg.524	Amino Acids and Derivatives	Lysine, threonine, methionine, and cysteine	Lysine Biosynthesis DAP Pathway	N-acetyl-L,L-diaminopimelate deacetylase (EC 3.5.1.47)
fig|6666666.84847.peg.2877	fig|6666666.84857.peg.525	Protein Metabolism	Protein biosynthesis	Translation elongation factors bacterial	Translation elongation factor Tu
fig|6666666.84847.peg.2877	fig|6666666.84857.peg.525	Protein Metabolism	Protein biosynthesis	Universal GTPases	Translation elongation factor Tu
fig|6666666.84847.peg.2877	fig|6666666.84857.peg.525	Virulence, Disease and Defense	Invasion and intracellular resistance	Mycobacterium virulence operon involved in protein synthesis (SSU ribosomal proteins)	Translation elongation factor Tu
fig|6666666.84847.peg.2878	fig|6666666.84857.peg.526	Protein Metabolism	Protein biosynthesis	Translation elongation factor G family	Translation elongation factor G
fig|6666666.84847.peg.2878	fig|6666666.84857.peg.526	Protein Metabolism	Protein biosynthesis	Translation elongation factors bacterial	Translation elongation factor G
fig|6666666.84847.peg.2878	fig|6666666.84857.peg.526	Protein Metabolism	Protein biosynthesis	Universal GTPases	Translation elongation factor G
fig|6666666.84847.peg.2878	fig|6666666.84857.peg.526	Virulence, Disease and Defense	Invasion and intracellular resistance	Mycobacterium virulence operon involved in protein synthesis (SSU ribosomal proteins)	Translation elongation factor G
fig|6666666.84847.peg.2879	fig|6666666.84857.peg.527	Protein Metabolism	Protein biosynthesis	Ribosome SSU bacterial	SSU ribosomal protein S7p (S5e)
fig|6666666.84847.peg.2879	fig|6666666.84857.peg.527	Virulence, Disease and Defense	Invasion and intracellular resistance	Mycobacterium virulence operon involved in protein synthesis (SSU ribosomal proteins)	SSU ribosomal protein S7p (S5e)
fig|6666666.84847.peg.288	fig|6666666.84857.peg.2077	UNKNOWN
fig|6666666.84847.peg.2880	fig|6666666.84857.peg.528	Protein Metabolism	Protein biosynthesis	Ribosome SSU bacterial	SSU ribosomal protein S12p (S23e)
fig|6666666.84847.peg.2880	fig|6666666.84857.peg.528	Virulence, Disease and Defense	Invasion and intracellular resistance	Mycobacterium virulence operon involved in protein synthesis (SSU ribosomal proteins)	SSU ribosomal protein S12p (S23e)
fig|6666666.84847.peg.2881	fig|6666666.84857.peg.529	Protein Metabolism	Protein biosynthesis	Ribosome LSU bacterial	Firmicutes ribosomal L7Ae family protein
fig|6666666.84847.peg.2882	fig|6666666.84857.peg.530	RNA Metabolism	Transcription	RNA polymerase bacterial	DNA-directed RNA polymerase beta' subunit (EC 2.7.7.6)
fig|6666666.84847.peg.2882	fig|6666666.84857.peg.530	Virulence, Disease and Defense	Invasion and intracellular resistance	Mycobacterium virulence operon involved in DNA transcription	DNA-directed RNA polymerase beta' subunit (EC 2.7.7.6)
fig|6666666.84847.peg.2883	fig|6666666.84857.peg.531	RNA Metabolism	Transcription	RNA polymerase bacterial	DNA-directed RNA polymerase beta subunit (EC 2.7.7.6)
fig|6666666.84847.peg.2883	fig|6666666.84857.peg.531	Virulence, Disease and Defense	Invasion and intracellular resistance	Mycobacterium virulence operon involved in DNA transcription	DNA-directed RNA polymerase beta subunit (EC 2.7.7.6)
fig|6666666.84847.peg.2884	fig|6666666.84857.peg.532	RNA Metabolism	RNA processing and modification	RNA methylation	Ribosomal RNA small subunit methyltransferase C (EC 2.1.1.52)
fig|6666666.84847.peg.2885	fig|6666666.84857.peg.533	Protein Metabolism	Protein biosynthesis	Ribosome LSU bacterial	LSU ribosomal protein L7/L12 (P1/P2)
fig|6666666.84847.peg.2886	fig|6666666.84857.peg.534	Protein Metabolism	Protein biosynthesis	Ribosome LSU bacterial	LSU ribosomal protein L10p (P0)
fig|6666666.84847.peg.2887	fig|6666666.84857.peg.535	Protein Metabolism	Protein biosynthesis	Ribosome LSU bacterial	LSU ribosomal protein L1p (L10Ae)
fig|6666666.84847.peg.2888	fig|6666666.84857.peg.536	Protein Metabolism	Protein biosynthesis	Ribosome LSU bacterial	LSU ribosomal protein L11p (L12e)
fig|6666666.84847.peg.2889	fig|6666666.84857.peg.537	RNA Metabolism	Transcription	Transcription factors bacterial	Transcription antitermination protein NusG
fig|6666666.84847.peg.289	fig|6666666.84857.peg.2076	UNKNOWN
fig|6666666.84847.peg.2890	fig|6666666.84857.peg.538	UNKNOWN
fig|6666666.84847.peg.2892	fig|6666666.84857.peg.539	Dormancy and Sporulation	Dormancy and Sporulation - no subcategory	Sporulation-associated proteins with broader functions	RNA polymerase sporulation specific sigma factor SigH
fig|6666666.84847.peg.2892	fig|6666666.84857.peg.539	Miscellaneous	Plant-Prokaryote DOE project	Conserved gene cluster possibly involved in RNA metabolism	RNA polymerase sporulation specific sigma factor SigH
fig|6666666.84847.peg.2892	fig|6666666.84857.peg.539	RNA Metabolism	Transcription	Transcription initiation, bacterial sigma factors	RNA polymerase sporulation specific sigma factor SigH
fig|6666666.84847.peg.2893	fig|6666666.84857.peg.540	Miscellaneous	Plant-Prokaryote DOE project	Conserved gene cluster possibly involved in RNA metabolism	Hypothetical protein DUF901, similar to C-terminal domain of ribosome protection-type Tc-resistance proteins
fig|6666666.84847.peg.2894	fig|6666666.84857.peg.541	RNA Metabolism	RNA processing and modification	RNA methylation	23S rRNA (guanosine-2'-O-) -methyltransferase rlmB (EC 2.1.1.-)
fig|6666666.84847.peg.2895	fig|6666666.84857.peg.542	Miscellaneous	Plant-Prokaryote DOE project	Conserved gene cluster possibly involved in RNA metabolism	COG1939: Ribonuclease III family protein
fig|6666666.84847.peg.2896	fig|6666666.84857.peg.543	Miscellaneous	Plant-Prokaryote DOE project	Conserved gene cluster possibly involved in RNA metabolism	Cysteinyl-tRNA synthetase (EC 6.1.1.16)
fig|6666666.84847.peg.2896	fig|6666666.84857.peg.543	Protein Metabolism	Protein biosynthesis	tRNA aminoacylation, Cys	Cysteinyl-tRNA synthetase (EC 6.1.1.16)
fig|6666666.84847.peg.2897	fig|6666666.84857.peg.544	Amino Acids and Derivatives	Lysine, threonine, methionine, and cysteine	Cysteine Biosynthesis	Serine acetyltransferase (EC 2.3.1.30)
fig|6666666.84847.peg.2897	fig|6666666.84857.peg.544	Amino Acids and Derivatives	Lysine, threonine, methionine, and cysteine	Methionine Biosynthesis	Serine acetyltransferase (EC 2.3.1.30)
fig|6666666.84847.peg.2897	fig|6666666.84857.peg.544	Miscellaneous	Plant-Prokaryote DOE project	Conserved gene cluster possibly involved in RNA metabolism	Serine acetyltransferase (EC 2.3.1.30)
fig|6666666.84847.peg.2898	fig|6666666.84857.peg.545	Cofactors, Vitamins, Prosthetic Groups, Pigments	Tetrapyrroles	Heme and Siroheme Biosynthesis	Glutamyl-tRNA synthetase (EC 6.1.1.17)
fig|6666666.84847.peg.2898	fig|6666666.84857.peg.545	Protein Metabolism	Protein biosynthesis	tRNA aminoacylation, Glu and Gln	Glutamyl-tRNA(Gln) synthetase (EC 6.1.1.24)
fig|6666666.84847.peg.2898	fig|6666666.84857.peg.545	Protein Metabolism	Protein biosynthesis	tRNA aminoacylation, Glu and Gln	Glutamyl-tRNA synthetase (EC 6.1.1.17)
fig|6666666.84847.peg.2899	fig|6666666.84857.peg.546	Protein Metabolism	Protein degradation	Proteolysis in bacteria, ATP-dependent	Membrane-associated protein containing RNA-binding TRAM domain and ribonuclease PIN-domain, YacL B.subtilis ortholog
fig|6666666.84847.peg.29	fig|6666666.84857.peg.1467	UNKNOWN
fig|6666666.84847.peg.290	fig|6666666.84857.peg.2075	UNKNOWN
fig|6666666.84847.peg.2900	fig|6666666.84857.peg.547	DNA Metabolism	DNA repair	DNA repair, bacterial	DNA repair protein RadA
fig|6666666.84847.peg.2900	fig|6666666.84857.peg.547	Protein Metabolism	Protein degradation	Proteolysis in bacteria, ATP-dependent	DNA repair protein RadA
fig|6666666.84847.peg.2901	fig|6666666.84857.peg.548	Protein Metabolism	Protein degradation	Proteolysis in bacteria, ATP-dependent	ATP-dependent Clp protease, ATP-binding subunit ClpC
fig|6666666.84847.peg.2902	fig|6666666.84857.peg.549	Protein Metabolism	Protein degradation	Proteolysis in bacteria, ATP-dependent	Putative ATP:guanido phosphotransferase YacI (EC 2.7.3.-)
fig|6666666.84847.peg.2903	fig|6666666.84857.peg.550	Protein Metabolism	Protein degradation	Proteolysis in bacteria, ATP-dependent	Nucleotide excision repair protein, with UvrB/UvrC motif
fig|6666666.84847.peg.2904	fig|6666666.84857.peg.551	Protein Metabolism	Protein degradation	Proteolysis in bacteria, ATP-dependent	Transcriptional regulator CtsR
fig|6666666.84847.peg.2905	fig|6666666.84857.peg.552	UNKNOWN
fig|6666666.84847.peg.2906	fig|6666666.84857.peg.553	Cofactors, Vitamins, Prosthetic Groups, Pigments	Pyridoxine	Pyridoxin (Vitamin B6) Biosynthesis	Pyridoxine biosynthesis glutamine amidotransferase, glutaminase subunit (EC 2.4.2.-)
fig|6666666.84847.peg.2907	fig|6666666.84857.peg.554	Cofactors, Vitamins, Prosthetic Groups, Pigments	Pyridoxine	Pyridoxin (Vitamin B6) Biosynthesis	Pyridoxine biosynthesis glutamine amidotransferase, synthase subunit (EC 2.4.2.-)
fig|6666666.84847.peg.2908	fig|6666666.84857.peg.555	Cofactors, Vitamins, Prosthetic Groups, Pigments	Pyridoxine	Pyridoxin (Vitamin B6) Biosynthesis	Predicted transcriptional regulator of pyridoxine metabolism
fig|6666666.84847.peg.291	fig|6666666.84857.peg.2074	UNKNOWN
fig|6666666.84847.peg.2910	fig|6666666.84857.peg.311	Miscellaneous	Plant-Prokaryote DOE project	Iron-sulfur cluster assembly	Scaffold protein for [4Fe-4S] cluster assembly ApbC, MRP-like
fig|6666666.84847.peg.2910	fig|6666666.84857.peg.311	Miscellaneous	Plant-Prokaryote DOE project	Scaffold proteins for [4Fe-4S] cluster assembly (MRP family)	Scaffold protein for [4Fe-4S] cluster assembly ApbC, MRP-like
fig|6666666.84847.peg.2911	fig|6666666.84857.peg.310	UNKNOWN
fig|6666666.84847.peg.2912	fig|6666666.84857.peg.309	UNKNOWN
fig|6666666.84847.peg.2913	fig|6666666.84857.peg.308	UNKNOWN
fig|6666666.84847.peg.2914	fig|6666666.84857.peg.307	UNKNOWN
fig|6666666.84847.peg.2915	fig|6666666.84857.peg.306	Cell Wall and Capsule	Cell Wall and Capsule - no subcategory	Peptidoglycan Biosynthesis	N-acetylglucosamine-1-phosphate uridyltransferase eukaryotic (EC 2.7.7.23)
fig|6666666.84847.peg.2915	fig|6666666.84857.peg.306	Cell Wall and Capsule	Cell Wall and Capsule - no subcategory	UDP-N-acetylmuramate from Fructose-6-phosphate Biosynthesis	N-acetylglucosamine-1-phosphate uridyltransferase eukaryotic (EC 2.7.7.23)
fig|6666666.84847.peg.2916	fig|6666666.84857.peg.305	UNKNOWN
fig|6666666.84847.peg.2917	fig|6666666.84857.peg.304	UNKNOWN
fig|6666666.84847.peg.2918	fig|6666666.84857.peg.303	Amino Acids and Derivatives	Arginine; urea cycle, polyamines	Arginine Biosynthesis extended	Predicted arginine uptake transporter
fig|6666666.84847.peg.2918	fig|6666666.84857.peg.303	Amino Acids and Derivatives	Arginine; urea cycle, polyamines	Arginine Biosynthesis -- gjo	Predicted arginine uptake transporter
fig|6666666.84847.peg.2919	fig|6666666.84857.peg.302	Iron acquisition and metabolism	Iron acquisition and metabolism - no subcategory	Heme, hemin uptake and utilization systems in GramPositives	Heme ABC type transporter HtsABC, permease protein HtsC
fig|6666666.84847.peg.292	fig|6666666.84857.peg.2073	UNKNOWN
fig|6666666.84847.peg.2921	fig|6666666.84857.peg.300	Iron acquisition and metabolism	Iron acquisition and metabolism - no subcategory	Heme, hemin uptake and utilization systems in GramPositives	Heme ABC type transporter HtsABC, heme-binding protein
fig|6666666.84847.peg.2922	fig|6666666.84857.peg.299	UNKNOWN
fig|6666666.84847.peg.2923	fig|6666666.84857.peg.298	UNKNOWN
fig|6666666.84847.peg.2924	fig|6666666.84857.peg.297	UNKNOWN
fig|6666666.84847.peg.2925	fig|6666666.84857.peg.296	UNKNOWN
fig|6666666.84847.peg.2926	fig|6666666.84857.peg.2738	UNKNOWN
fig|6666666.84847.peg.2927	fig|6666666.84857.peg.1788	DNA Metabolism	DNA Metabolism - no subcategory	Restriction-Modification System	Type I restriction-modification system, specificity subunit S (EC 3.1.21.3)
fig|6666666.84847.peg.2927	fig|6666666.84857.peg.1788	DNA Metabolism	DNA Metabolism - no subcategory	Type I Restriction-Modification	Type I restriction-modification system, specificity subunit S (EC 3.1.21.3)
fig|6666666.84847.peg.2928	fig|6666666.84857.peg.1789	UNKNOWN
fig|6666666.84847.peg.2929	fig|6666666.84857.peg.1790	UNKNOWN
fig|6666666.84847.peg.293	fig|6666666.84857.peg.2071	UNKNOWN
fig|6666666.84847.peg.2930	fig|6666666.84857.peg.1791	UNKNOWN
fig|6666666.84847.peg.2931	fig|6666666.84857.peg.1792	UNKNOWN
fig|6666666.84847.peg.2936	fig|6666666.84857.peg.1794	UNKNOWN
fig|6666666.84847.peg.2938	fig|6666666.84857.peg.1800	UNKNOWN
fig|6666666.84847.peg.2939	fig|6666666.84857.peg.1795	UNKNOWN
fig|6666666.84847.peg.2940	fig|6666666.84857.peg.1793	UNKNOWN
fig|6666666.84847.peg.2941	fig|6666666.84857.peg.1801	UNKNOWN
fig|6666666.84847.peg.2942	fig|6666666.84857.peg.1802	UNKNOWN
fig|6666666.84847.peg.2943	fig|6666666.84857.peg.1803	UNKNOWN
fig|6666666.84847.peg.2944	fig|6666666.84857.peg.1804	UNKNOWN
fig|6666666.84847.peg.2945	fig|6666666.84857.peg.1805	Protein Metabolism	Protein processing and modification	G3E family of P-loop GTPases (metallocenter biosynthesis)	Putative metal chaperone, involved in Zn homeostasis, GTPase of COG0523 family
fig|6666666.84847.peg.2947	fig|6666666.84857.peg.1806	UNKNOWN
fig|6666666.84847.peg.2948	fig|6666666.84857.peg.1807	UNKNOWN
fig|6666666.84847.peg.2949	fig|6666666.84857.peg.1808	UNKNOWN
fig|6666666.84847.peg.295	fig|6666666.84857.peg.2072	UNKNOWN
fig|6666666.84847.peg.2950	fig|6666666.84857.peg.1809	UNKNOWN
fig|6666666.84847.peg.2951	fig|6666666.84857.peg.1810	UNKNOWN
fig|6666666.84847.peg.2952	fig|6666666.84857.peg.1811	UNKNOWN
fig|6666666.84847.peg.2954	fig|6666666.84857.peg.1812	UNKNOWN
fig|6666666.84847.peg.2955	fig|6666666.84857.peg.1813	Amino Acids and Derivatives	Alanine, serine, and glycine	Glycine and Serine Utilization	Cystathionine beta-synthase (EC 4.2.1.22)
fig|6666666.84847.peg.2955	fig|6666666.84857.peg.1813	Amino Acids and Derivatives	Lysine, threonine, methionine, and cysteine	Cysteine Biosynthesis	Cystathionine beta-synthase (EC 4.2.1.22)
fig|6666666.84847.peg.2955	fig|6666666.84857.peg.1813	Amino Acids and Derivatives	Lysine, threonine, methionine, and cysteine	Methionine Biosynthesis	Cystathionine beta-synthase (EC 4.2.1.22)
fig|6666666.84847.peg.2955	fig|6666666.84857.peg.1813	Amino Acids and Derivatives	Lysine, threonine, methionine, and cysteine	Methionine Degradation	Cystathionine beta-synthase (EC 4.2.1.22)
fig|6666666.84847.peg.2956	fig|6666666.84857.peg.1814	Amino Acids and Derivatives	Alanine, serine, and glycine	Glycine and Serine Utilization	Cystathionine gamma-lyase (EC 4.4.1.1)
fig|6666666.84847.peg.2956	fig|6666666.84857.peg.1814	Amino Acids and Derivatives	Lysine, threonine, methionine, and cysteine	Cysteine Biosynthesis	Cystathionine gamma-lyase (EC 4.4.1.1)
fig|6666666.84847.peg.2956	fig|6666666.84857.peg.1814	Amino Acids and Derivatives	Lysine, threonine, methionine, and cysteine	Methionine Biosynthesis	Cystathionine gamma-lyase (EC 4.4.1.1)
fig|6666666.84847.peg.2956	fig|6666666.84857.peg.1814	Amino Acids and Derivatives	Lysine, threonine, methionine, and cysteine	Methionine Degradation	Cystathionine gamma-lyase (EC 4.4.1.1)
fig|6666666.84847.peg.2957	fig|6666666.84857.peg.1815	Amino Acids and Derivatives	Lysine, threonine, methionine, and cysteine	Methionine Biosynthesis	Methionine ABC transporter ATP-binding protein
fig|6666666.84847.peg.2957	fig|6666666.84857.peg.1815	Amino Acids and Derivatives	Lysine, threonine, methionine, and cysteine	Methionine Degradation	Methionine ABC transporter ATP-binding protein
fig|6666666.84847.peg.2958	fig|6666666.84857.peg.1816	Amino Acids and Derivatives	Lysine, threonine, methionine, and cysteine	Methionine Biosynthesis	Methionine ABC transporter permease protein
fig|6666666.84847.peg.2958	fig|6666666.84857.peg.1816	Amino Acids and Derivatives	Lysine, threonine, methionine, and cysteine	Methionine Degradation	Methionine ABC transporter permease protein
fig|6666666.84847.peg.2959	fig|6666666.84857.peg.1817	Amino Acids and Derivatives	Lysine, threonine, methionine, and cysteine	Methionine Biosynthesis	Methionine ABC transporter substrate-binding protein
fig|6666666.84847.peg.2959	fig|6666666.84857.peg.1817	Amino Acids and Derivatives	Lysine, threonine, methionine, and cysteine	Methionine Degradation	Methionine ABC transporter substrate-binding protein
fig|6666666.84847.peg.296	fig|6666666.84857.peg.2062	UNKNOWN
fig|6666666.84847.peg.2960	fig|6666666.84857.peg.1818	UNKNOWN
fig|6666666.84847.peg.2961	fig|6666666.84857.peg.1819	UNKNOWN
fig|6666666.84847.peg.2962	fig|6666666.84857.peg.1820	UNKNOWN
fig|6666666.84847.peg.2963	fig|6666666.84857.peg.1821	UNKNOWN
fig|6666666.84847.peg.2964	fig|6666666.84857.peg.1822	UNKNOWN
fig|6666666.84847.peg.2965	fig|6666666.84857.peg.1823	UNKNOWN
fig|6666666.84847.peg.2966	fig|6666666.84857.peg.1824	UNKNOWN
fig|6666666.84847.peg.2967	fig|6666666.84857.peg.1825	Amino Acids and Derivatives	Glutamine, glutamate, aspartate, asparagine; ammonia assimilation	Glutamine, Glutamate, Aspartate and Asparagine Biosynthesis	Glutamate synthase [NADPH] large chain (EC 1.4.1.13)
fig|6666666.84847.peg.2967	fig|6666666.84857.peg.1825	Nitrogen Metabolism	Nitrogen Metabolism - no subcategory	Ammonia assimilation	Glutamate synthase [NADPH] large chain (EC 1.4.1.13)
fig|6666666.84847.peg.2968	fig|6666666.84857.peg.1826	Amino Acids and Derivatives	Glutamine, glutamate, aspartate, asparagine; ammonia assimilation	Glutamine, Glutamate, Aspartate and Asparagine Biosynthesis	Glutamate synthase [NADPH] small chain (EC 1.4.1.13)
fig|6666666.84847.peg.2968	fig|6666666.84857.peg.1826	Nitrogen Metabolism	Nitrogen Metabolism - no subcategory	Ammonia assimilation	Glutamate synthase [NADPH] small chain (EC 1.4.1.13)
fig|6666666.84847.peg.2969	fig|6666666.84857.peg.1827	Carbohydrates	Di- and oligosaccharides	Trehalose Uptake and Utilization	PTS system, trehalose-specific IIB component (EC 2.7.1.69)
fig|6666666.84847.peg.2969	fig|6666666.84857.peg.1827	Carbohydrates	Di- and oligosaccharides	Trehalose Uptake and Utilization	PTS system, trehalose-specific IIC component (EC 2.7.1.69)
fig|6666666.84847.peg.297	fig|6666666.84857.peg.2061	UNKNOWN
fig|6666666.84847.peg.2970	fig|6666666.84857.peg.1828	Carbohydrates	Di- and oligosaccharides	Trehalose Uptake and Utilization	Trehalose-6-phosphate hydrolase (EC 3.2.1.93)
fig|6666666.84847.peg.2971	fig|6666666.84857.peg.1829	Carbohydrates	Di- and oligosaccharides	Trehalose Uptake and Utilization	Trehalose operon transcriptional repressor
fig|6666666.84847.peg.2972	fig|6666666.84857.peg.1830	UNKNOWN
fig|6666666.84847.peg.2973	fig|6666666.84857.peg.1831	DNA Metabolism	DNA uptake, competence	DNA processing cluster	DNA polymerase III subunits gamma and tau (EC 2.7.7.7)
fig|6666666.84847.peg.2974	fig|6666666.84857.peg.1832	DNA Metabolism	DNA uptake, competence	DNA processing cluster	FIG000557: hypothetical protein co-occurring with RecR
fig|6666666.84847.peg.2975	fig|6666666.84857.peg.1833	DNA Metabolism	DNA repair	DNA repair, bacterial RecFOR pathway	Recombination protein RecR
fig|6666666.84847.peg.2975	fig|6666666.84857.peg.1833	DNA Metabolism	DNA uptake, competence	DNA processing cluster	Recombination protein RecR
fig|6666666.84847.peg.2976	fig|6666666.84857.peg.2282	UNKNOWN
fig|6666666.84847.peg.2977	fig|6666666.84857.peg.2283	UNKNOWN
fig|6666666.84847.peg.2978	fig|6666666.84857.peg.2284	UNKNOWN
fig|6666666.84847.peg.2979	fig|6666666.84857.peg.2285	Carbohydrates	Central carbohydrate metabolism	Pentose phosphate pathway	Transaldolase (EC 2.2.1.2)
fig|6666666.84847.peg.2979	fig|6666666.84857.peg.2285	Carbohydrates	Monosaccharides	Fructose utilization	Transaldolase (EC 2.2.1.2)
fig|6666666.84847.peg.298	fig|6666666.84857.peg.2060	UNKNOWN
fig|6666666.84847.peg.2980	fig|6666666.84857.peg.2287	UNKNOWN
fig|6666666.84847.peg.2981	fig|6666666.84857.peg.2288	UNKNOWN
fig|6666666.84847.peg.2983	fig|6666666.84857.peg.2290	UNKNOWN
fig|6666666.84847.peg.2984	fig|6666666.84857.peg.2291	UNKNOWN
fig|6666666.84847.peg.2985	fig|6666666.84857.peg.2292	UNKNOWN
fig|6666666.84847.peg.2987	fig|6666666.84857.peg.2293	Virulence, Disease and Defense	Resistance to antibiotics and toxic compounds	Arsenic resistance	Arsenic efflux pump protein
fig|6666666.84847.peg.2988	fig|6666666.84857.peg.2294	UNKNOWN
fig|6666666.84847.peg.2989	fig|6666666.84857.peg.2295	Cofactors, Vitamins, Prosthetic Groups, Pigments	Riboflavin, FMN, FAD	Riboflavin, FMN and FAD metabolism	5-amino-6-(5-phosphoribosylamino)uracil reductase (EC 1.1.1.193)
fig|6666666.84847.peg.2989	fig|6666666.84857.peg.2295	Cofactors, Vitamins, Prosthetic Groups, Pigments	Riboflavin, FMN, FAD	Riboflavin, FMN and FAD metabolism	Diaminohydroxyphosphoribosylaminopyrimidine deaminase (EC 3.5.4.26)
fig|6666666.84847.peg.2990	fig|6666666.84857.peg.2296	Cofactors, Vitamins, Prosthetic Groups, Pigments	Riboflavin, FMN, FAD	Riboflavin, FMN and FAD metabolism	Riboflavin synthase eubacterial/eukaryotic (EC 2.5.1.9)
fig|6666666.84847.peg.2990	fig|6666666.84857.peg.2296	Cofactors, Vitamins, Prosthetic Groups, Pigments	Riboflavin, FMN, FAD	riboflavin to FAD	Riboflavin synthase eubacterial/eukaryotic (EC 2.5.1.9)
fig|6666666.84847.peg.2991	fig|6666666.84857.peg.2297	Cofactors, Vitamins, Prosthetic Groups, Pigments	Folate and pterines	Molybdenum cofactor biosynthesis	GTP cyclohydrolase II (EC 3.5.4.25)
fig|6666666.84847.peg.2991	fig|6666666.84857.peg.2297	Cofactors, Vitamins, Prosthetic Groups, Pigments	Riboflavin, FMN, FAD	Riboflavin, FMN and FAD metabolism	3,4-dihydroxy-2-butanone 4-phosphate synthase (EC 4.1.99.12)
fig|6666666.84847.peg.2991	fig|6666666.84857.peg.2297	Cofactors, Vitamins, Prosthetic Groups, Pigments	Riboflavin, FMN, FAD	Riboflavin, FMN and FAD metabolism	GTP cyclohydrolase II (EC 3.5.4.25)
fig|6666666.84847.peg.2991	fig|6666666.84857.peg.2297	Cofactors, Vitamins, Prosthetic Groups, Pigments	Riboflavin, FMN, FAD	riboflavin to FAD	3,4-dihydroxy-2-butanone 4-phosphate synthase (EC 4.1.99.12)
fig|6666666.84847.peg.2992	fig|6666666.84857.peg.2298	Cofactors, Vitamins, Prosthetic Groups, Pigments	Riboflavin, FMN, FAD	Riboflavin, FMN and FAD metabolism	6,7-dimethyl-8-ribityllumazine synthase (EC 2.5.1.78)
fig|6666666.84847.peg.2993	fig|6666666.84857.peg.2299	Amino Acids and Derivatives	Proline and 4-hydroxyproline	Proline, 4-hydroxyproline uptake and utilization	Proline dehydrogenase (EC 1.5.99.8) (Proline oxidase)
fig|6666666.84847.peg.2993	fig|6666666.84857.peg.2299	Respiration	Electron donating reactions	Respiratory dehydrogenases 1	Proline dehydrogenase (EC 1.5.99.8) (Proline oxidase)
fig|6666666.84847.peg.2994	fig|6666666.84857.peg.2301	Fatty Acids, Lipids, and Isoprenoids	Triacylglycerols	Triacylglycerol metabolism	Lysophospholipase (EC 3.1.1.5)
fig|6666666.84847.peg.2994	fig|6666666.84857.peg.2301	Fatty Acids, Lipids, and Isoprenoids	Triacylglycerols	Triacylglycerol metabolism	Monoglyceride lipase (EC 3.1.1.23)
fig|6666666.84847.peg.2997	fig|6666666.84857.peg.2302	UNKNOWN
fig|6666666.84847.peg.2998	fig|6666666.84857.peg.2303	UNKNOWN
fig|6666666.84847.peg.2999	fig|6666666.84857.peg.2304	UNKNOWN
fig|6666666.84847.peg.3	fig|6666666.84857.peg.293	UNKNOWN
fig|6666666.84847.peg.300	fig|6666666.84857.peg.2059	UNKNOWN
fig|6666666.84847.peg.3000	fig|6666666.84857.peg.2305	UNKNOWN
fig|6666666.84847.peg.3001	fig|6666666.84857.peg.2306	Protein Metabolism	Protein biosynthesis	tRNA aminoacylation, Leu	Leucyl-tRNA synthetase (EC 6.1.1.4)
fig|6666666.84847.peg.3002	fig|6666666.84857.peg.2307	UNKNOWN
fig|6666666.84847.peg.3004	fig|6666666.84857.peg.2310	UNKNOWN
fig|6666666.84847.peg.3005	fig|6666666.84857.peg.2311	UNKNOWN
fig|6666666.84847.peg.3006	fig|6666666.84857.peg.2312	RNA Metabolism	RNA processing and modification	RNA pseudouridine syntheses	Ribosomal small subunit pseudouridine synthase A (EC 4.2.1.70)
fig|6666666.84847.peg.3007	fig|6666666.84857.peg.2313	UNKNOWN
fig|6666666.84847.peg.3008	fig|6666666.84857.peg.2314	UNKNOWN
fig|6666666.84847.peg.3009	fig|6666666.84857.peg.2315	Carbohydrates	Central carbohydrate metabolism	Pyruvate Alanine Serine Interconversions	D-alanine aminotransferase (EC 2.6.1.21)
fig|6666666.84847.peg.301	fig|6666666.84857.peg.2058	UNKNOWN
fig|6666666.84847.peg.3010	fig|6666666.84857.peg.2316	UNKNOWN
fig|6666666.84847.peg.3011	fig|6666666.84857.peg.2317	RNA Metabolism	RNA processing and modification	RNA methylation	tRNA (guanine46-N7-)-methyltransferase (EC 2.1.1.33)
fig|6666666.84847.peg.3011	fig|6666666.84857.peg.2317	RNA Metabolism	RNA processing and modification	tRNA modification Bacteria	tRNA (guanine46-N7-)-methyltransferase (EC 2.1.1.33)
fig|6666666.84847.peg.3012	fig|6666666.84857.peg.2318	UNKNOWN
fig|6666666.84847.peg.3013	fig|6666666.84857.peg.2319	UNKNOWN
fig|6666666.84847.peg.3014	fig|6666666.84857.peg.2320	UNKNOWN
fig|6666666.84847.peg.3015	fig|6666666.84857.peg.2321	UNKNOWN
fig|6666666.84847.peg.3016	fig|6666666.84857.peg.2322	UNKNOWN
fig|6666666.84847.peg.3017	fig|6666666.84857.peg.2323	Protein Metabolism	Protein biosynthesis	tRNA aminoacylation, Phe	Phenylalanyl-tRNA synthetase domain protein (Bsu YtpR)
fig|6666666.84847.peg.3018	fig|6666666.84857.peg.2324	UNKNOWN
fig|6666666.84847.peg.3019	fig|6666666.84857.peg.2325	Cell Wall and Capsule	Cell Wall and Capsule - no subcategory	Peptidoglycan biosynthesis--gjo	UDP-N-acetylmuramate--alanine ligase (EC 6.3.2.8)
fig|6666666.84847.peg.3019	fig|6666666.84857.peg.2325	Cell Wall and Capsule	Cell Wall and Capsule - no subcategory	Peptidoglycan Biosynthesis	UDP-N-acetylmuramate--alanine ligase (EC 6.3.2.8)
fig|6666666.84847.peg.302	fig|6666666.84857.peg.2057	UNKNOWN
fig|6666666.84847.peg.3020	fig|6666666.84857.peg.2326	Cofactors, Vitamins, Prosthetic Groups, Pigments	Pyridoxine	Pyridoxin (Vitamin B6) Biosynthesis	Pyridoxamine 5'-phosphate oxidase (EC 1.4.3.5)
fig|6666666.84847.peg.3021	fig|6666666.84857.peg.2327	UNKNOWN
fig|6666666.84847.peg.3022	fig|6666666.84857.peg.2328	Amino Acids and Derivatives	Aromatic amino acids and derivatives	Chorismate Synthesis	2-keto-3-deoxy-D-arabino-heptulosonate-7-phosphate synthase I beta (EC 2.5.1.54)
fig|6666666.84847.peg.3022	fig|6666666.84857.peg.2328	Amino Acids and Derivatives	Aromatic amino acids and derivatives	Chorismate Synthesis	Chorismate mutase I (EC 5.4.99.5)
fig|6666666.84847.peg.3022	fig|6666666.84857.peg.2328	Amino Acids and Derivatives	Aromatic amino acids and derivatives	Common Pathway For Synthesis of Aromatic Compounds (DAHP synthase to chorismate)	2-keto-3-deoxy-D-arabino-heptulosonate-7-phosphate synthase I beta (EC 2.5.1.54)
fig|6666666.84847.peg.3022	fig|6666666.84857.peg.2328	Amino Acids and Derivatives	Aromatic amino acids and derivatives	Phenylalanine and Tyrosine Branches from Chorismate	Chorismate mutase I (EC 5.4.99.5)
fig|6666666.84847.peg.3023	fig|6666666.84857.peg.2330	Regulation and Cell signaling	Regulation and Cell signaling - no subcategory	HPr catabolite repression system	Catabolite control protein A
fig|6666666.84847.peg.3024	fig|6666666.84857.peg.2331	Carbohydrates	Central carbohydrate metabolism	Pyruvate metabolism II: acetyl-CoA, acetogenesis from pyruvate	NAD-independent protein deacetylase AcuC
fig|6666666.84847.peg.3025	fig|6666666.84857.peg.2332	Carbohydrates	Central carbohydrate metabolism	Pyruvate metabolism II: acetyl-CoA, acetogenesis from pyruvate	Acetyltransferase AcuA, acetyl-CoA synthetase inhibitor
fig|6666666.84847.peg.3026	fig|6666666.84857.peg.2333	Carbohydrates	Central carbohydrate metabolism	Pyruvate metabolism II: acetyl-CoA, acetogenesis from pyruvate	Acetyl-coenzyme A synthetase (EC 6.2.1.1)
fig|6666666.84847.peg.3027	fig|6666666.84857.peg.2334	Carbohydrates	One-carbon Metabolism	One-carbon metabolism by tetrahydropterines	Formate--tetrahydrofolate ligase (EC 6.3.4.3)
fig|6666666.84847.peg.3027	fig|6666666.84857.peg.2334	Cofactors, Vitamins, Prosthetic Groups, Pigments	Folate and pterines	5-FCL-like protein	Formate--tetrahydrofolate ligase (EC 6.3.4.3)
fig|6666666.84847.peg.3028	fig|6666666.84857.peg.2335	Iron acquisition and metabolism	Iron acquisition and metabolism - no subcategory	Heme, hemin uptake and utilization systems in GramPositives	Cell surface receptor IsdH for hemoglobin-haptoglobin complexes
fig|6666666.84847.peg.3029	fig|6666666.84857.peg.2336	Cell Wall and Capsule	Cell Wall and Capsule - no subcategory	Peptidoglycan Biosynthesis	Multimodular transpeptidase-transglycosylase (EC 2.4.1.129) (EC 3.4.-.-)
fig|6666666.84847.peg.303	fig|6666666.84857.peg.2055	UNKNOWN
fig|6666666.84847.peg.3030	fig|6666666.84857.peg.2337	Protein Metabolism	Protein biosynthesis	tRNA aminoacylation, Tyr	Tyrosyl-tRNA synthetase (EC 6.1.1.1)
fig|6666666.84847.peg.3031	fig|6666666.84857.peg.2338	UNKNOWN
fig|6666666.84847.peg.3032	fig|6666666.84857.peg.2339	Fatty Acids, Lipids, and Isoprenoids	Phospholipids	Glycerolipid and Glycerophospholipid Metabolism in Bacteria	1-acyl-sn-glycerol-3-phosphate acyltransferase (EC 2.3.1.51)
fig|6666666.84847.peg.3033	fig|6666666.84857.peg.2340	Carbohydrates	Aminosugars	Chitin and N-acetylglucosamine utilization	PTS system, N-acetylglucosamine-specific IIA component (EC 2.7.1.69)
fig|6666666.84847.peg.3033	fig|6666666.84857.peg.2340	Carbohydrates	Aminosugars	Chitin and N-acetylglucosamine utilization	PTS system, N-acetylglucosamine-specific IIB component (EC 2.7.1.69)
fig|6666666.84847.peg.3033	fig|6666666.84857.peg.2340	Carbohydrates	Aminosugars	Chitin and N-acetylglucosamine utilization	PTS system, N-acetylglucosamine-specific IIC component (EC 2.7.1.69)
fig|6666666.84847.peg.3033	fig|6666666.84857.peg.2340	Cell Wall and Capsule	Capsular and extracellular polysacchrides	Sialic Acid Metabolism	PTS system, N-acetylglucosamine-specific IIA component (EC 2.7.1.69)
fig|6666666.84847.peg.3033	fig|6666666.84857.peg.2340	Cell Wall and Capsule	Capsular and extracellular polysacchrides	Sialic Acid Metabolism	PTS system, N-acetylglucosamine-specific IIB component (EC 2.7.1.69)
fig|6666666.84847.peg.3033	fig|6666666.84857.peg.2340	Cell Wall and Capsule	Capsular and extracellular polysacchrides	Sialic Acid Metabolism	PTS system, N-acetylglucosamine-specific IIC component (EC 2.7.1.69)
fig|6666666.84847.peg.3034	fig|6666666.84857.peg.2341	Amino Acids and Derivatives	Alanine, serine, and glycine	Glycine and Serine Utilization	Phosphoserine phosphatase (EC 3.1.3.3)
fig|6666666.84847.peg.3034	fig|6666666.84857.peg.2341	Amino Acids and Derivatives	Alanine, serine, and glycine	Serine Biosynthesis	Phosphoserine phosphatase (EC 3.1.3.3)
fig|6666666.84847.peg.3034	fig|6666666.84857.peg.2341	Amino Acids and Derivatives	Alanine, serine, and glycine	Serine Biosynthesis	Phosphoserine phosphatase (EC 3.1.3.3)
fig|6666666.84847.peg.3035	fig|6666666.84857.peg.2342	Amino Acids and Derivatives	Alanine, serine, and glycine	Glycine and Serine Utilization	D-3-phosphoglycerate dehydrogenase (EC 1.1.1.95)
fig|6666666.84847.peg.3035	fig|6666666.84857.peg.2342	Amino Acids and Derivatives	Alanine, serine, and glycine	Serine Biosynthesis	D-3-phosphoglycerate dehydrogenase (EC 1.1.1.95)
fig|6666666.84847.peg.3035	fig|6666666.84857.peg.2342	Cofactors, Vitamins, Prosthetic Groups, Pigments	Pyridoxine	Pyridoxin (Vitamin B6) Biosynthesis	D-3-phosphoglycerate dehydrogenase (EC 1.1.1.95)
fig|6666666.84847.peg.3036	fig|6666666.84857.peg.2343	Amino Acids and Derivatives	Alanine, serine, and glycine	Serine Biosynthesis	Phosphoserine aminotransferase, putative (EC 2.6.1.52)
fig|6666666.84847.peg.3037	fig|6666666.84857.peg.2344	Stress Response	Oxidative stress	Oxidative stress	Organic hydroperoxide resistance protein
fig|6666666.84847.peg.3038	fig|6666666.84857.peg.2345	Carbohydrates	Sugar alcohols	Glycerol and Glycerol-3-phosphate Uptake and Utilization	Glycerophosphoryl diester phosphodiesterase (EC 3.1.4.46)
fig|6666666.84847.peg.3039	fig|6666666.84857.peg.2346	Protein Metabolism	Protein biosynthesis	Ribosome SSU bacterial	SSU ribosomal protein S4p (S9e)
fig|6666666.84847.peg.304	fig|6666666.84857.peg.2054	UNKNOWN
fig|6666666.84847.peg.3040	fig|6666666.84857.peg.2347	UNKNOWN
fig|6666666.84847.peg.3041	fig|6666666.84857.peg.2348	Cell Division and Cell Cycle	Cell Division and Cell Cycle - no subcategory	Control of cell elongation - division cycle in Bacilli	Septation ring formation regulator EzrA
fig|6666666.84847.peg.3043	fig|6666666.84857.peg.2349	Amino Acids and Derivatives	Alanine, serine, and glycine	Alanine biosynthesis	Putative cysteine desulfurase, associated with tRNA 4-thiouridine synthase
fig|6666666.84847.peg.3043	fig|6666666.84857.peg.2349	Cofactors, Vitamins, Prosthetic Groups, Pigments	Cofactors, Vitamins, Prosthetic Groups, Pigments - no subcategory	Thiamin biosynthesis	Putative cysteine desulfurase, associated with tRNA 4-thiouridine synthase
fig|6666666.84847.peg.3043	fig|6666666.84857.peg.2349	RNA Metabolism	RNA processing and modification	mnm5U34 biosynthesis bacteria	Putative cysteine desulfurase, associated with tRNA 4-thiouridine synthase
fig|6666666.84847.peg.3043	fig|6666666.84857.peg.2349	RNA Metabolism	RNA processing and modification	tRNA modification Bacteria	Putative cysteine desulfurase, associated with tRNA 4-thiouridine synthase
[truncated: 929 more rows]

## Sheet: unique GTB ST8ra  cds
Feature_GTB/ST8ra	Category	Subcategory	Subsystem	Role
fig|6666666.84847.peg.1010	UNKNOWN
fig|6666666.84847.peg.1011	UNKNOWN
fig|6666666.84847.peg.1030	UNKNOWN
fig|6666666.84847.peg.1046	Fatty Acids, Lipids, and Isoprenoids	Isoprenoids	Carotenoids	(2E,6E)-farnesyl diphosphate synthase (EC 2.5.1.10)
fig|6666666.84847.peg.1046	Fatty Acids, Lipids, and Isoprenoids	Isoprenoids	Carotenoids	Geranylgeranyl diphosphate synthase (EC 2.5.1.29)
fig|6666666.84847.peg.1046	Fatty Acids, Lipids, and Isoprenoids	Isoprenoids	Isoprenoid Biosynthesis	(2E,6E)-farnesyl diphosphate synthase (EC 2.5.1.10)
fig|6666666.84847.peg.1046	Fatty Acids, Lipids, and Isoprenoids	Isoprenoids	Isoprenoid Biosynthesis	Dimethylallyltransferase (EC 2.5.1.1)
fig|6666666.84847.peg.1046	Fatty Acids, Lipids, and Isoprenoids	Isoprenoids	Isoprenoid Biosynthesis: Interconversions	(2E,6E)-farnesyl diphosphate synthase (EC 2.5.1.10)
fig|6666666.84847.peg.1046	Fatty Acids, Lipids, and Isoprenoids	Isoprenoids	Isoprenoinds for Quinones	(2E,6E)-farnesyl diphosphate synthase (EC 2.5.1.10)
fig|6666666.84847.peg.1046	Fatty Acids, Lipids, and Isoprenoids	Isoprenoids	Isoprenoinds for Quinones	Dimethylallyltransferase (EC 2.5.1.1)
fig|6666666.84847.peg.1046	Fatty Acids, Lipids, and Isoprenoids	Isoprenoids	Isoprenoinds for Quinones	Geranylgeranyl diphosphate synthase (EC 2.5.1.29)
fig|6666666.84847.peg.1046	Fatty Acids, Lipids, and Isoprenoids	Isoprenoids	Isoprenoinds for Quinones	Octaprenyl diphosphate synthase (EC 2.5.1.90)
fig|6666666.84847.peg.1046	Fatty Acids, Lipids, and Isoprenoids	Isoprenoids	Polyprenyl Diphosphate Biosynthesis	(2E,6E)-farnesyl diphosphate synthase (EC 2.5.1.10)
fig|6666666.84847.peg.1046	Fatty Acids, Lipids, and Isoprenoids	Isoprenoids	Polyprenyl Diphosphate Biosynthesis	Geranylgeranyl diphosphate synthase (EC 2.5.1.29)
fig|6666666.84847.peg.1046	Fatty Acids, Lipids, and Isoprenoids	Isoprenoids	Polyprenyl Diphosphate Biosynthesis	Octaprenyl diphosphate synthase (EC 2.5.1.90)
fig|6666666.84847.peg.1093	Fatty Acids, Lipids, and Isoprenoids	Phospholipids	Glycerolipid and Glycerophospholipid Metabolism in Bacteria	Diacylglycerol kinase (EC 2.7.1.107)
fig|6666666.84847.peg.1171	UNKNOWN
fig|6666666.84847.peg.1174	DNA Metabolism	DNA repair	DNA repair, bacterial	DNA repair protein RadC
fig|6666666.84847.peg.1179	UNKNOWN
fig|6666666.84847.peg.1180	UNKNOWN
fig|6666666.84847.peg.122	UNKNOWN
fig|6666666.84847.peg.1262	UNKNOWN
fig|6666666.84847.peg.1272	UNKNOWN
fig|6666666.84847.peg.1275	UNKNOWN
fig|6666666.84847.peg.128	UNKNOWN
fig|6666666.84847.peg.1289	Virulence, Disease and Defense	Adhesion	Adhesins in Staphylococcus	Extracellular adherence protein of broad specificity Eap/Map
fig|6666666.84847.peg.1290	Virulence, Disease and Defense	Adhesion	Adhesins in Staphylococcus	Extracellular adherence protein of broad specificity Eap/Map
fig|6666666.84847.peg.1291	UNKNOWN
fig|6666666.84847.peg.1292	UNKNOWN
fig|6666666.84847.peg.1293	UNKNOWN
fig|6666666.84847.peg.1294	UNKNOWN
fig|6666666.84847.peg.1295	Phages, Prophages, Transposable elements, Plasmids	Phages, Prophages	Phage lysis modules	Phage lysin, N-acetylmuramoyl-L-alanine amidase (EC 3.5.1.28)
fig|6666666.84847.peg.1296	UNKNOWN
fig|6666666.84847.peg.1297	Phages, Prophages, Transposable elements, Plasmids	Phages, Prophages	Phage lysis modules	Phage lysin, N-acetylmuramoyl-L-alanine amidase (EC 3.5.1.28)
fig|6666666.84847.peg.1298	Phages, Prophages, Transposable elements, Plasmids	Phages, Prophages	Phage lysis modules	Phage holin
fig|6666666.84847.peg.1299	UNKNOWN
fig|6666666.84847.peg.1300	UNKNOWN
fig|6666666.84847.peg.1301	UNKNOWN
fig|6666666.84847.peg.1302	UNKNOWN
fig|6666666.84847.peg.1303	UNKNOWN
fig|6666666.84847.peg.1304	UNKNOWN
fig|6666666.84847.peg.1305	UNKNOWN
fig|6666666.84847.peg.1306	Phages, Prophages, Transposable elements, Plasmids	Phages, Prophages	Phage tail proteins 2	Phage tail length tape-measure protein
fig|6666666.84847.peg.1306	Phages, Prophages, Transposable elements, Plasmids	Phages, Prophages	Phage tail proteins	Phage tail length tape-measure protein
fig|6666666.84847.peg.1307	UNKNOWN
fig|6666666.84847.peg.1308	UNKNOWN
fig|6666666.84847.peg.1309	UNKNOWN
fig|6666666.84847.peg.1310	UNKNOWN
fig|6666666.84847.peg.1311	UNKNOWN
fig|6666666.84847.peg.1313	UNKNOWN
fig|6666666.84847.peg.1314	UNKNOWN
fig|6666666.84847.peg.1315	UNKNOWN
fig|6666666.84847.peg.1316	Phages, Prophages, Transposable elements, Plasmids	Phages, Prophages	Phage capsid proteins	Phage major capsid protein
fig|6666666.84847.peg.1317	Regulation and Cell signaling	Regulation and Cell signaling - no subcategory	cAMP signaling in bacteria	Prophage Clp protease-like protein
fig|6666666.84847.peg.1318	UNKNOWN
fig|6666666.84847.peg.1320	UNKNOWN
fig|6666666.84847.peg.1321	UNKNOWN
fig|6666666.84847.peg.1322	UNKNOWN
fig|6666666.84847.peg.1326	Nucleosides and Nucleotides	Detoxification	Housecleaning nucleoside triphosphate pyrophosphatases	Dimeric dUTPase (EC 3.6.1.23)
fig|6666666.84847.peg.1327	UNKNOWN
fig|6666666.84847.peg.1328	UNKNOWN
fig|6666666.84847.peg.1330	UNKNOWN
fig|6666666.84847.peg.1331	UNKNOWN
fig|6666666.84847.peg.1332	UNKNOWN
fig|6666666.84847.peg.1333	UNKNOWN
fig|6666666.84847.peg.1334	Phages, Prophages, Transposable elements, Plasmids	Phages, Prophages	Phage replication	Phage replication initiation protein
fig|6666666.84847.peg.1335	DNA Metabolism	DNA repair	DNA repair, bacterial RecFOR pathway	Single-stranded DNA-binding protein
fig|6666666.84847.peg.1335	DNA Metabolism	DNA repair	DNA repair, bacterial	Single-stranded DNA-binding protein
fig|6666666.84847.peg.1336	Iron acquisition and metabolism	Iron acquisition and metabolism - no subcategory	Heme, hemin uptake and utilization systems in GramPositives	Metallo-beta-lactamase superfamily domain protein in prophage
fig|6666666.84847.peg.1337	DNA Metabolism	DNA repair	DNA repair, bacterial	Recombinational DNA repair protein RecT (prophage associated)
fig|6666666.84847.peg.1338	UNKNOWN
fig|6666666.84847.peg.1339	UNKNOWN
fig|6666666.84847.peg.1340	UNKNOWN
fig|6666666.84847.peg.1341	UNKNOWN
fig|6666666.84847.peg.1342	UNKNOWN
fig|6666666.84847.peg.1344	UNKNOWN
fig|6666666.84847.peg.1345	UNKNOWN
fig|6666666.84847.peg.1346	UNKNOWN
fig|6666666.84847.peg.1347	UNKNOWN
fig|6666666.84847.peg.1348	UNKNOWN
fig|6666666.84847.peg.1349	UNKNOWN
fig|6666666.84847.peg.1350	UNKNOWN
fig|6666666.84847.peg.1351	UNKNOWN
fig|6666666.84847.peg.1352	UNKNOWN
fig|6666666.84847.peg.1353	UNKNOWN
fig|6666666.84847.peg.1354	UNKNOWN
fig|6666666.84847.peg.1355	UNKNOWN
fig|6666666.84847.peg.1359	UNKNOWN
fig|6666666.84847.peg.1360	UNKNOWN
fig|6666666.84847.peg.1362	UNKNOWN
fig|6666666.84847.peg.1363	UNKNOWN
fig|6666666.84847.peg.1364	Phages, Prophages, Transposable elements, Plasmids	Phages, Prophages	Phage packaging machinery	Phage terminase small subunit
fig|6666666.84847.peg.1430	UNKNOWN
fig|6666666.84847.peg.1483	UNKNOWN
fig|6666666.84847.peg.1484	UNKNOWN
fig|6666666.84847.peg.150	Virulence, Disease and Defense	Resistance to antibiotics and toxic compounds	Fosfomycin resistance	Fosfomycin resistance protein FosB
fig|6666666.84847.peg.152	UNKNOWN
fig|6666666.84847.peg.153	UNKNOWN
fig|6666666.84847.peg.158	UNKNOWN
fig|6666666.84847.peg.1604	UNKNOWN
fig|6666666.84847.peg.177	UNKNOWN
fig|6666666.84847.peg.1799	UNKNOWN
fig|6666666.84847.peg.1807	Virulence, Disease and Defense	Adhesion	Adhesins in Staphylococcus	Virulence-associated cell-wall-anchored protein SasG (LPXTG motif), binding to squamous nasal epithelial cells
fig|6666666.84847.peg.1812	Virulence, Disease and Defense	Adhesion	Adhesins in Staphylococcus	Fibronectin binding protein FnbB
fig|6666666.84847.peg.1998	Amino Acids and Derivatives	Lysine, threonine, methionine, and cysteine	Methionine Biosynthesis	Duplicated ATPase component MtsB of energizing module of methionine-regulated ECF transporter
fig|6666666.84847.peg.1998	Membrane Transport	Membrane Transport - no subcategory	ECF class transporters	Duplicated ATPase component MtsB of energizing module of methionine-regulated ECF transporter
fig|6666666.84847.peg.2000	UNKNOWN
fig|6666666.84847.peg.2001	UNKNOWN
fig|6666666.84847.peg.2002	UNKNOWN
fig|6666666.84847.peg.2003	UNKNOWN
fig|6666666.84847.peg.2004	UNKNOWN
fig|6666666.84847.peg.2005	UNKNOWN
fig|6666666.84847.peg.2006	Phages, Prophages, Transposable elements, Plasmids	Phages, Prophages	Phage replication	DNA helicase, phage-associated
fig|6666666.84847.peg.2008	UNKNOWN
fig|6666666.84847.peg.2009	UNKNOWN
fig|6666666.84847.peg.2010	UNKNOWN
fig|6666666.84847.peg.2012	UNKNOWN
fig|6666666.84847.peg.2015	UNKNOWN
fig|6666666.84847.peg.2016	UNKNOWN
fig|6666666.84847.peg.2017	UNKNOWN
fig|6666666.84847.peg.2018	DNA Metabolism	DNA repair	DNA repair, bacterial RecFOR pathway	Single-stranded DNA-binding protein
fig|6666666.84847.peg.2018	DNA Metabolism	DNA repair	DNA repair, bacterial	Single-stranded DNA-binding protein
fig|6666666.84847.peg.2019	UNKNOWN
fig|6666666.84847.peg.2020	UNKNOWN
fig|6666666.84847.peg.2021	UNKNOWN
fig|6666666.84847.peg.2022	Phages, Prophages, Transposable elements, Plasmids	Phages, Prophages	Phage replication	Phage replication initiation protein
fig|6666666.84847.peg.2023	Phages, Prophages, Transposable elements, Plasmids	Phages, Prophages	Phage replication	Phage DNA helicase loader
fig|6666666.84847.peg.2024	UNKNOWN
fig|6666666.84847.peg.2025	UNKNOWN
fig|6666666.84847.peg.2026	UNKNOWN
fig|6666666.84847.peg.2028	UNKNOWN
fig|6666666.84847.peg.2029	UNKNOWN
fig|6666666.84847.peg.2032	UNKNOWN
fig|6666666.84847.peg.2035	UNKNOWN
fig|6666666.84847.peg.2036	UNKNOWN
fig|6666666.84847.peg.2037	UNKNOWN
fig|6666666.84847.peg.2040	UNKNOWN
fig|6666666.84847.peg.2041	UNKNOWN
fig|6666666.84847.peg.2042	UNKNOWN
fig|6666666.84847.peg.2043	Phages, Prophages, Transposable elements, Plasmids	Phages, Prophages	Phage packaging machinery	Phage terminase, small subunit
fig|6666666.84847.peg.2044	Phages, Prophages, Transposable elements, Plasmids	Phages, Prophages	Phage packaging machinery	Phage terminase, large subunit
fig|6666666.84847.peg.2045	UNKNOWN
fig|6666666.84847.peg.2046	Phages, Prophages, Transposable elements, Plasmids	Phages, Prophages	Phage packaging machinery	Phage portal protein
fig|6666666.84847.peg.2047	Phages, Prophages, Transposable elements, Plasmids	Phages, Prophages	Phage capsid proteins	Phage head maturation protease
fig|6666666.84847.peg.2048	Phages, Prophages, Transposable elements, Plasmids	Phages, Prophages	Phage capsid proteins	Phage capsid protein
fig|6666666.84847.peg.2049	UNKNOWN
fig|6666666.84847.peg.2050	Phages, Prophages, Transposable elements, Plasmids	Phages, Prophages	Phage packaging machinery	Phage DNA packaging
fig|6666666.84847.peg.2051	UNKNOWN
fig|6666666.84847.peg.2052	UNKNOWN
fig|6666666.84847.peg.2053	UNKNOWN
fig|6666666.84847.peg.2054	Phages, Prophages, Transposable elements, Plasmids	Phages, Prophages	Phage tail proteins 2	Phage major tail protein
fig|6666666.84847.peg.2054	Phages, Prophages, Transposable elements, Plasmids	Phages, Prophages	Phage tail proteins	Phage major tail protein
fig|6666666.84847.peg.2055	UNKNOWN
fig|6666666.84847.peg.2056	UNKNOWN
fig|6666666.84847.peg.2057	Phages, Prophages, Transposable elements, Plasmids	Phages, Prophages	Phage tail proteins 2	Phage tail length tape-measure protein
fig|6666666.84847.peg.2057	Phages, Prophages, Transposable elements, Plasmids	Phages, Prophages	Phage tail proteins	Phage tail length tape-measure protein
fig|6666666.84847.peg.2058	UNKNOWN
fig|6666666.84847.peg.2059	UNKNOWN
fig|6666666.84847.peg.2060	UNKNOWN
fig|6666666.84847.peg.2061	UNKNOWN
fig|6666666.84847.peg.2062	UNKNOWN
fig|6666666.84847.peg.2065	UNKNOWN
fig|6666666.84847.peg.2066	UNKNOWN
fig|6666666.84847.peg.207	UNKNOWN
fig|6666666.84847.peg.2076	UNKNOWN
fig|6666666.84847.peg.2077	UNKNOWN
fig|6666666.84847.peg.208	UNKNOWN
fig|6666666.84847.peg.2095	UNKNOWN
fig|6666666.84847.peg.2106	UNKNOWN
fig|6666666.84847.peg.2144	Nucleosides and Nucleotides	Purines	Purine conversions	GMP reductase (EC 1.7.1.7)
fig|6666666.84847.peg.2159	UNKNOWN
fig|6666666.84847.peg.2160	UNKNOWN
fig|6666666.84847.peg.2161	UNKNOWN
fig|6666666.84847.peg.2162	UNKNOWN
fig|6666666.84847.peg.2166	UNKNOWN
fig|6666666.84847.peg.2167	UNKNOWN
fig|6666666.84847.peg.2168	UNKNOWN
fig|6666666.84847.peg.2169	UNKNOWN
fig|6666666.84847.peg.2170	UNKNOWN
fig|6666666.84847.peg.2171	UNKNOWN
fig|6666666.84847.peg.2172	UNKNOWN
fig|6666666.84847.peg.2173	UNKNOWN
fig|6666666.84847.peg.2174	UNKNOWN
fig|6666666.84847.peg.2178	UNKNOWN
fig|6666666.84847.peg.2191	Carbohydrates	Sugar alcohols	Glycerol and Glycerol-3-phosphate Uptake and Utilization	Glycerol-3-phosphate responsive antiterminator (mRNA-binding)
fig|6666666.84847.peg.22	UNKNOWN
fig|6666666.84847.peg.2232	UNKNOWN
fig|6666666.84847.peg.2241	UNKNOWN
fig|6666666.84847.peg.2242	UNKNOWN
fig|6666666.84847.peg.226	UNKNOWN
fig|6666666.84847.peg.227	Regulation and Cell signaling	Programmed Cell Death and Toxin-antitoxin Systems	Toxin-antitoxin replicon stabilization systems	YefM protein (antitoxin to YoeB)
fig|6666666.84847.peg.2294	UNKNOWN
fig|6666666.84847.peg.2318	UNKNOWN
fig|6666666.84847.peg.2325	UNKNOWN
fig|6666666.84847.peg.2333	UNKNOWN
fig|6666666.84847.peg.2334	UNKNOWN
fig|6666666.84847.peg.2377	UNKNOWN
fig|6666666.84847.peg.24	UNKNOWN
fig|6666666.84847.peg.2424	Respiration	Electron accepting reactions	Terminal cytochrome oxidases	AA3-600 quinol oxidase subunit II
fig|6666666.84847.peg.2450	UNKNOWN
fig|6666666.84847.peg.2451	UNKNOWN
fig|6666666.84847.peg.2468	UNKNOWN
fig|6666666.84847.peg.2484	UNKNOWN
fig|6666666.84847.peg.2485	UNKNOWN
fig|6666666.84847.peg.2489	Membrane Transport	ABC transporters	ABC transporter oligopeptide (TC 3.A.1.5.1)	Oligopeptide transport system permease protein OppC (TC 3.A.1.5.1)
fig|6666666.84847.peg.2490	Membrane Transport	ABC transporters	ABC transporter oligopeptide (TC 3.A.1.5.1)	Oligopeptide transport system permease protein OppB (TC 3.A.1.5.1)
fig|6666666.84847.peg.2491	Membrane Transport	ABC transporters	ABC transporter oligopeptide (TC 3.A.1.5.1)	Oligopeptide transport ATP-binding protein OppF (TC 3.A.1.5.1)
fig|6666666.84847.peg.2492	Membrane Transport	ABC transporters	ABC transporter oligopeptide (TC 3.A.1.5.1)	Oligopeptide transport ATP-binding protein OppD (TC 3.A.1.5.1)
fig|6666666.84847.peg.2493	Membrane Transport	ABC transporters	ABC transporter oligopeptide (TC 3.A.1.5.1)	Oligopeptide ABC transporter, periplasmic oligopeptide-binding protein OppA (TC 3.A.1.5.1)
fig|6666666.84847.peg.2493	Regulation and Cell signaling	Regulation and Cell signaling - no subcategory	Sex pheromones in Enterococcus faecalis and other Firmicutes	Oligopeptide ABC transporter, periplasmic oligopeptide-binding protein OppA (TC 3.A.1.5.1)
fig|6666666.84847.peg.2505	UNKNOWN
fig|6666666.84847.peg.2506	UNKNOWN
fig|6666666.84847.peg.2507	UNKNOWN
fig|6666666.84847.peg.2508	UNKNOWN
fig|6666666.84847.peg.2509	UNKNOWN
fig|6666666.84847.peg.2510	UNKNOWN
fig|6666666.84847.peg.2511	UNKNOWN
fig|6666666.84847.peg.2512	UNKNOWN
fig|6666666.84847.peg.2515	UNKNOWN
fig|6666666.84847.peg.2516	UNKNOWN
fig|6666666.84847.peg.2517	UNKNOWN
fig|6666666.84847.peg.2518	UNKNOWN
fig|6666666.84847.peg.2519	UNKNOWN
fig|6666666.84847.peg.2520	UNKNOWN
fig|6666666.84847.peg.2521	UNKNOWN
fig|6666666.84847.peg.2522	UNKNOWN
fig|6666666.84847.peg.2523	Amino Acids and Derivatives	Branched-chain amino acids	Branched-Chain Amino Acid Biosynthesis	2-isopropylmalate synthase (EC 2.3.3.13)
fig|6666666.84847.peg.2523	Amino Acids and Derivatives	Branched-chain amino acids	Leucine Biosynthesis	2-isopropylmalate synthase (EC 2.3.3.13)
fig|6666666.84847.peg.2619	UNKNOWN
fig|6666666.84847.peg.2620	UNKNOWN
fig|6666666.84847.peg.2621	UNKNOWN
fig|6666666.84847.peg.2622	UNKNOWN
fig|6666666.84847.peg.2623	UNKNOWN
fig|6666666.84847.peg.2624	UNKNOWN
fig|6666666.84847.peg.2625	UNKNOWN
fig|6666666.84847.peg.2626	UNKNOWN
fig|6666666.84847.peg.2627	UNKNOWN
fig|6666666.84847.peg.2628	UNKNOWN
fig|6666666.84847.peg.2629	UNKNOWN
fig|6666666.84847.peg.2630	UNKNOWN
fig|6666666.84847.peg.2631	UNKNOWN
fig|6666666.84847.peg.2632	UNKNOWN
fig|6666666.84847.peg.2633	UNKNOWN
fig|6666666.84847.peg.2634	UNKNOWN
fig|6666666.84847.peg.2635	UNKNOWN
fig|6666666.84847.peg.2636	UNKNOWN
fig|6666666.84847.peg.2648	UNKNOWN
fig|6666666.84847.peg.2655	UNKNOWN
fig|6666666.84847.peg.2658	UNKNOWN
fig|6666666.84847.peg.2670	UNKNOWN
fig|6666666.84847.peg.2689	Nucleosides and Nucleotides	Nucleosides and Nucleotides - no subcategory	Ribonucleotide reduction	Ribonucleotide reduction protein NrdI
fig|6666666.84847.peg.2694	UNKNOWN
fig|6666666.84847.peg.27	UNKNOWN
fig|6666666.84847.peg.2742	UNKNOWN
fig|6666666.84847.peg.2746	UNKNOWN
fig|6666666.84847.peg.275	Regulation and Cell signaling	Programmed Cell Death and Toxin-antitoxin Systems	Toxin-antitoxin replicon stabilization systems	RelE/StbE replicon stabilization toxin
fig|6666666.84847.peg.2751	UNKNOWN
fig|6666666.84847.peg.276	Regulation and Cell signaling	Programmed Cell Death and Toxin-antitoxin Systems	Toxin-antitoxin replicon stabilization systems	RelB/StbD replicon stabilization protein (antitoxin to RelE/StbE)
fig|6666666.84847.peg.2819	UNKNOWN
fig|6666666.84847.peg.2822	UNKNOWN
fig|6666666.84847.peg.2825	UNKNOWN
fig|6666666.84847.peg.2828	UNKNOWN
fig|6666666.84847.peg.2829	UNKNOWN
fig|6666666.84847.peg.2863	Virulence, Disease and Defense	Adhesion	Adhesins in Staphylococcus	Adhesin of unknown specificity SdrC
fig|6666666.84847.peg.2870	UNKNOWN
fig|6666666.84847.peg.2891	UNKNOWN
fig|6666666.84847.peg.2909	UNKNOWN
fig|6666666.84847.peg.2920	Iron acquisition and metabolism	Iron acquisition and metabolism - no subcategory	Heme, hemin uptake and utilization systems in GramPositives	Heme ABC type transporter HtsABC, permease protein HtsB
fig|6666666.84847.peg.2932	UNKNOWN
fig|6666666.84847.peg.2933	UNKNOWN
fig|6666666.84847.peg.2934	UNKNOWN
fig|6666666.84847.peg.2935	UNKNOWN
fig|6666666.84847.peg.2937	UNKNOWN
fig|6666666.84847.peg.294	UNKNOWN
fig|6666666.84847.peg.2946	UNKNOWN
fig|6666666.84847.peg.2953	UNKNOWN
fig|6666666.84847.peg.2982	UNKNOWN
fig|6666666.84847.peg.2986	Respiration	Electron accepting reactions	Anaerobic respiratory reductases	Arsenate reductase (EC 1.20.4.1)
fig|6666666.84847.peg.2986	Virulence, Disease and Defense	Resistance to antibiotics and toxic compounds	Arsenic resistance	Arsenate reductase (EC 1.20.4.1)
fig|6666666.84847.peg.299	UNKNOWN
fig|6666666.84847.peg.2995	UNKNOWN
fig|6666666.84847.peg.2996	UNKNOWN
fig|6666666.84847.peg.30	UNKNOWN
fig|6666666.84847.peg.3003	Virulence, Disease and Defense	Adhesion	Adhesins in Staphylococcus	Predicted cell-wall-anchored protein SasC (LPXTG motif)
fig|6666666.84847.peg.3042	UNKNOWN
fig|6666666.84847.peg.305	UNKNOWN
fig|6666666.84847.peg.306	Nucleosides and Nucleotides	Detoxification	Nudix proteins (nucleoside triphosphate hydrolases)	Mutator mutT protein (7,8-dihydro-8-oxoguanine-triphosphatase) (EC 3.6.1.-)
fig|6666666.84847.peg.31	UNKNOWN
fig|6666666.84847.peg.310	UNKNOWN
fig|6666666.84847.peg.3106	UNKNOWN
fig|6666666.84847.peg.3107	UNKNOWN
fig|6666666.84847.peg.3108	UNKNOWN
fig|6666666.84847.peg.3109	UNKNOWN
fig|6666666.84847.peg.311	Virulence, Disease and Defense	Adhesion	Adhesins in Staphylococcus	Virulence-associated cell-wall-anchored protein SasG (LPXTG motif), binding to squamous nasal epithelial cells
fig|6666666.84847.peg.3110	UNKNOWN
fig|6666666.84847.peg.3111	UNKNOWN
fig|6666666.84847.peg.3112	UNKNOWN
fig|6666666.84847.peg.3113	UNKNOWN
fig|6666666.84847.peg.3114	UNKNOWN
fig|6666666.84847.peg.3115	UNKNOWN
fig|6666666.84847.peg.3116	UNKNOWN
fig|6666666.84847.peg.3117	Cofactors, Vitamins, Prosthetic Groups, Pigments	Coenzyme A	Coenzyme A Biosynthesis	Phosphopantothenoylcysteine decarboxylase (EC 4.1.1.36)
fig|6666666.84847.peg.3118	Secondary Metabolism	Secondary Metabolism - no subcategory	Lanthionine Synthetases	Lanthionine biosynthesis cyclase LanC
fig|6666666.84847.peg.3119	Secondary Metabolism	Secondary Metabolism - no subcategory	Lanthionine Synthetases	Lanthionine biosynthesis protein LanB
fig|6666666.84847.peg.312	Virulence, Disease and Defense	Adhesion	Adhesins in Staphylococcus	Virulence-associated cell-wall-anchored protein SasG (LPXTG motif), binding to squamous nasal epithelial cells
fig|6666666.84847.peg.3120	Secondary Metabolism	Secondary Metabolism - no subcategory	Lanthionine Synthetases	Lanthionine precursor peptide LanA
fig|6666666.84847.peg.3121	Virulence, Disease and Defense	Toxins and superantigens	Staphylococcus Two-component and Pore-forming Cytolysins	Leukotoxin LukD
fig|6666666.84847.peg.3122	Virulence, Disease and Defense	Toxins and superantigens	Staphylococcus Two-component and Pore-forming Cytolysins	Leukotoxin LukE
fig|6666666.84847.peg.3123	UNKNOWN
fig|6666666.84847.peg.3124	UNKNOWN
fig|6666666.84847.peg.313	UNKNOWN
fig|6666666.84847.peg.314	UNKNOWN
fig|6666666.84847.peg.3154	DNA Metabolism	DNA Metabolism - no subcategory	Restriction-Modification System	Type I restriction-modification system, specificity subunit S (EC 3.1.21.3)
fig|6666666.84847.peg.3154	DNA Metabolism	DNA Metabolism - no subcategory	Type I Restriction-Modification	Type I restriction-modification system, specificity subunit S (EC 3.1.21.3)
fig|6666666.84847.peg.3155	UNKNOWN
fig|6666666.84847.peg.3157	UNKNOWN
fig|6666666.84847.peg.316	Virulence, Disease and Defense	Adhesion	Adhesins in Staphylococcus	Fibronectin binding protein FnbB
fig|6666666.84847.peg.3160	UNKNOWN
fig|6666666.84847.peg.3161	UNKNOWN
fig|6666666.84847.peg.3168	Cofactors, Vitamins, Prosthetic Groups, Pigments	Quinone cofactors	Menaquinone and Phylloquinone Biosynthesis -- gjo	O-succinylbenzoic acid--CoA ligase (EC 6.2.1.26)
fig|6666666.84847.peg.3168	Cofactors, Vitamins, Prosthetic Groups, Pigments	Quinone cofactors	Menaquinone and Phylloquinone Biosynthesis	O-succinylbenzoic acid--CoA ligase (EC 6.2.1.26)
fig|6666666.84847.peg.319	UNKNOWN
fig|6666666.84847.peg.343	UNKNOWN
fig|6666666.84847.peg.344	UNKNOWN
fig|6666666.84847.peg.350	UNKNOWN
fig|6666666.84847.peg.354	UNKNOWN
fig|6666666.84847.peg.358	Regulation and Cell signaling	Programmed Cell Death and Toxin-antitoxin Systems	Murein hydrolase regulation and cell death	Holin-like protein CidA
fig|6666666.84847.peg.362	UNKNOWN
fig|6666666.84847.peg.372	UNKNOWN
fig|6666666.84847.peg.387	UNKNOWN
fig|6666666.84847.peg.431	UNKNOWN
fig|6666666.84847.peg.474	UNKNOWN
fig|6666666.84847.peg.475	UNKNOWN
fig|6666666.84847.peg.481	Cell Wall and Capsule	Capsular and extracellular polysacchrides	Exopolysaccharide Biosynthesis	Tyrosine-protein kinase EpsD (EC 2.7.10.2)
fig|6666666.84847.peg.489	UNKNOWN
fig|6666666.84847.peg.500	UNKNOWN
fig|6666666.84847.peg.501	Amino Acids and Derivatives	Lysine, threonine, methionine, and cysteine	Methionine Biosynthesis	Transmembrane component MtsC of energizing module of methionine-regulated ECF transporter
fig|6666666.84847.peg.501	Membrane Transport	Membrane Transport - no subcategory	ECF class transporters	Transmembrane component MtsC of energizing module of methionine-regulated ECF transporter
fig|6666666.84847.peg.502	Amino Acids and Derivatives	Lysine, threonine, methionine, and cysteine	Methionine Biosynthesis	Duplicated ATPase component MtsB of energizing module of methionine-regulated ECF transporter
fig|6666666.84847.peg.502	Membrane Transport	Membrane Transport - no subcategory	ECF class transporters	Duplicated ATPase component MtsB of energizing module of methionine-regulated ECF transporter
fig|6666666.84847.peg.503	Amino Acids and Derivatives	Lysine, threonine, methionine, and cysteine	Methionine Biosynthesis	Substrate-specific component MtsA of methionine-regulated ECF transporter
fig|6666666.84847.peg.503	Membrane Transport	Membrane Transport - no subcategory	ECF class transporters	Substrate-specific component MtsA of methionine-regulated ECF transporter
fig|6666666.84847.peg.504	UNKNOWN
fig|6666666.84847.peg.521	UNKNOWN
fig|6666666.84847.peg.522	UNKNOWN
fig|6666666.84847.peg.523	UNKNOWN
fig|6666666.84847.peg.524	UNKNOWN
fig|6666666.84847.peg.525	UNKNOWN
fig|6666666.84847.peg.526	UNKNOWN
fig|6666666.84847.peg.527	UNKNOWN
fig|6666666.84847.peg.562	UNKNOWN
fig|6666666.84847.peg.564	Virulence, Disease and Defense	Adhesion	Adhesins in Staphylococcus	Virulence-associated cell-wall-anchored protein SasG (LPXTG motif), binding to squamous nasal epithelial cells
fig|6666666.84847.peg.566	UNKNOWN
fig|6666666.84847.peg.568	Cell Wall and Capsule	Cell Wall and Capsule - no subcategory	Murein Hydrolases	D-alanyl-D-alanine carboxypeptidase (EC 3.4.16.4)
fig|6666666.84847.peg.568	Cell Wall and Capsule	Cell Wall and Capsule - no subcategory	Peptidoglycan Biosynthesis	D-alanyl-D-alanine carboxypeptidase (EC 3.4.16.4)
fig|6666666.84847.peg.568	Protein Metabolism	Protein degradation	Metallocarboxypeptidases (EC 3.4.17.-)	D-alanyl-D-alanine carboxypeptidase (EC 3.4.16.4)
fig|6666666.84847.peg.569	Cell Wall and Capsule	Cell Wall and Capsule - no subcategory	Murein Hydrolases	D-alanyl-D-alanine carboxypeptidase (EC 3.4.16.4)
fig|6666666.84847.peg.569	Cell Wall and Capsule	Cell Wall and Capsule - no subcategory	Peptidoglycan Biosynthesis	D-alanyl-D-alanine carboxypeptidase (EC 3.4.16.4)
fig|6666666.84847.peg.569	Protein Metabolism	Protein degradation	Metallocarboxypeptidases (EC 3.4.17.-)	D-alanyl-D-alanine carboxypeptidase (EC 3.4.16.4)
fig|6666666.84847.peg.571	UNKNOWN
fig|6666666.84847.peg.573	UNKNOWN
fig|6666666.84847.peg.574	UNKNOWN
fig|6666666.84847.peg.575	UNKNOWN
fig|6666666.84847.peg.578	UNKNOWN
fig|6666666.84847.peg.579	UNKNOWN
fig|6666666.84847.peg.582	Respiration	Electron accepting reactions	Anaerobic respiratory reductases	Arsenate reductase (EC 1.20.4.1)
fig|6666666.84847.peg.582	Virulence, Disease and Defense	Resistance to antibiotics and toxic compounds	Arsenic resistance	Arsenate reductase (EC 1.20.4.1)
fig|6666666.84847.peg.583	Virulence, Disease and Defense	Resistance to antibiotics and toxic compounds	Arsenic resistance	Arsenic efflux pump protein
fig|6666666.84847.peg.584	Virulence, Disease and Defense	Resistance to antibiotics and toxic compounds	Arsenic resistance	Arsenical pump-driving ATPase (EC 3.6.3.16)
fig|6666666.84847.peg.586	Virulence, Disease and Defense	Resistance to antibiotics and toxic compounds	Arsenic resistance	Arsenical resistance operon repressor
fig|6666666.84847.peg.587	UNKNOWN
fig|6666666.84847.peg.588	UNKNOWN
fig|6666666.84847.peg.589	UNKNOWN
fig|6666666.84847.peg.598	UNKNOWN
fig|6666666.84847.peg.599	UNKNOWN
fig|6666666.84847.peg.600	UNKNOWN
fig|6666666.84847.peg.601	UNKNOWN
fig|6666666.84847.peg.602	UNKNOWN
fig|6666666.84847.peg.608	UNKNOWN
fig|6666666.84847.peg.614	RNA Metabolism	RNA processing and modification	Queuosine-Archaeosine Biosynthesis	Permease of the drug/metabolite transporter (DMT) superfamily
fig|6666666.84847.peg.615	Amino Acids and Derivatives	Glutamine, glutamate, aspartate, asparagine; ammonia assimilation	Glutamine, Glutamate, Aspartate and Asparagine Biosynthesis	Aspartate aminotransferase (EC 2.6.1.1)
fig|6666666.84847.peg.615	Amino Acids and Derivatives	Lysine, threonine, methionine, and cysteine	Threonine and Homoserine Biosynthesis	Aspartate aminotransferase (EC 2.6.1.1)
fig|6666666.84847.peg.618	Virulence, Disease and Defense	Adhesion	Adhesins in Staphylococcus	Protein A, von Willebrand factor binding protein Spa
fig|6666666.84847.peg.633	UNKNOWN
fig|6666666.84847.peg.635	UNKNOWN
fig|6666666.84847.peg.637	UNKNOWN
fig|6666666.84847.peg.654	UNKNOWN
fig|6666666.84847.peg.655	Phages, Prophages, Transposable elements, Plasmids	Plasmid related functions	Rolling-circle replication	Replication initiation protein, topisomerase
fig|6666666.84847.peg.656	Phages, Prophages, Transposable elements, Plasmids	Plasmid related functions	Rolling-circle replication	Replication initiation protein, topisomerase
fig|6666666.84847.peg.657	UNKNOWN
fig|6666666.84847.peg.662	Protein Metabolism	Protein processing and modification	N-linked Glycosylation in Bacteria	UDP-N-acetylglucosamine 4,6-dehydratase (EC 4.2.1.-)
fig|6666666.84847.peg.696	Cofactors, Vitamins, Prosthetic Groups, Pigments	NAD and NADP	NAD and NADP cofactor biosynthesis global	Nicotinamidase/isochorismatase family protein
fig|6666666.84847.peg.705	UNKNOWN
fig|6666666.84847.peg.706	UNKNOWN
fig|6666666.84847.peg.708	Sulfur Metabolism	Organic sulfur assimilation	Utilization of glutathione as a sulphur source	Putative glutathione transporter, permease component
fig|6666666.84847.peg.72	UNKNOWN
fig|6666666.84847.peg.776	UNKNOWN
fig|6666666.84847.peg.784	UNKNOWN
fig|6666666.84847.peg.785	UNKNOWN
fig|6666666.84847.peg.793	Membrane Transport	Protein translocation across cytoplasmic membrane	ESAT-6 proteins secretion system in Firmicutes	EsaC protein within ESAT-6 gene cluster (S.aureus type)
fig|6666666.84847.peg.794	UNKNOWN
fig|6666666.84847.peg.795	Membrane Transport	Protein translocation across cytoplasmic membrane	ESAT-6 proteins secretion system in Firmicutes	SAV0291 homolog within ESAT-6 gene cluster
fig|6666666.84847.peg.796	UNKNOWN
fig|6666666.84847.peg.797	Membrane Transport	Protein translocation across cytoplasmic membrane	ESAT-6 proteins secretion system in Firmicutes	Lmo0066 homolog within ESAT-6 gene cluster, similarity to ADP-ribosylating toxins
fig|6666666.84847.peg.798	Membrane Transport	Protein translocation across cytoplasmic membrane	ESAT-6 proteins secretion system in Firmicutes	Repetitive hypothetical protein near ESAT cluster, SA0282 homolog
fig|6666666.84847.peg.803	Membrane Transport	Protein translocation across cytoplasmic membrane	ESAT-6 proteins secretion system in Firmicutes	Repetitive hypothetical protein near ESAT cluster, SA0282 homolog
fig|6666666.84847.peg.804	UNKNOWN
fig|6666666.84847.peg.806	Membrane Transport	Protein translocation across cytoplasmic membrane	ESAT-6 proteins secretion system in Firmicutes	Repetitive hypothetical protein near ESAT cluster, SA0282 homolog
fig|6666666.84847.peg.807	Membrane Transport	Protein translocation across cytoplasmic membrane	ESAT-6 proteins secretion system in Firmicutes	Repetitive hypothetical protein near ESAT cluster, SA0282 homolog
fig|6666666.84847.peg.808	Membrane Transport	Protein translocation across cytoplasmic membrane	ESAT-6 proteins secretion system in Firmicutes	Repetitive hypothetical protein near ESAT cluster, SA0282 homolog
fig|6666666.84847.peg.809	Membrane Transport	Protein translocation across cytoplasmic membrane	ESAT-6 proteins secretion system in Firmicutes	Repetitive hypothetical protein near ESAT cluster, SA0282 homolog
fig|6666666.84847.peg.82	UNKNOWN
fig|6666666.84847.peg.83	UNKNOWN
fig|6666666.84847.peg.833	Carbohydrates	Central carbohydrate metabolism	Pyruvate metabolism II: acetyl-CoA, acetogenesis from pyruvate	NAD-dependent protein deacetylase of SIR2 family
fig|6666666.84847.peg.833	Stress Response	Oxidative stress	Redox-dependent regulation of nucleus processes	NAD-dependent protein deacetylase of SIR2 family
fig|6666666.84847.peg.848	UNKNOWN
fig|6666666.84847.peg.853	Membrane Transport	Protein translocation across cytoplasmic membrane	Twin-arginine translocation system	Twin-arginine translocation protein TatCd
fig|6666666.84847.peg.875	UNKNOWN
fig|6666666.84847.peg.876	UNKNOWN
fig|6666666.84847.peg.877	UNKNOWN
fig|6666666.84847.peg.878	UNKNOWN
fig|6666666.84847.peg.879	UNKNOWN
fig|6666666.84847.peg.886	UNKNOWN
fig|6666666.84847.peg.907	UNKNOWN
fig|6666666.84847.peg.910	UNKNOWN
fig|6666666.84847.peg.912	UNKNOWN
fig|6666666.84847.peg.915	UNKNOWN
fig|6666666.84847.peg.916	UNKNOWN
fig|6666666.84847.peg.918	UNKNOWN
fig|6666666.84847.peg.919	UNKNOWN
fig|6666666.84847.peg.920	UNKNOWN
fig|6666666.84847.peg.921	UNKNOWN
fig|6666666.84847.peg.922	UNKNOWN
fig|6666666.84847.peg.923	UNKNOWN
fig|6666666.84847.peg.924	UNKNOWN
fig|6666666.84847.peg.925	UNKNOWN
fig|6666666.84847.peg.926	UNKNOWN
fig|6666666.84847.peg.927	UNKNOWN
fig|6666666.84847.peg.928	UNKNOWN
fig|6666666.84847.peg.930	Virulence, Disease and Defense	Resistance to antibiotics and toxic compounds	Cadmium resistance	Cadmium resistance protein
fig|6666666.84847.peg.932	UNKNOWN
fig|6666666.84847.peg.933	UNKNOWN
fig|6666666.84847.peg.934	UNKNOWN
fig|6666666.84847.peg.935	UNKNOWN
fig|6666666.84847.peg.937	UNKNOWN
fig|6666666.84847.peg.938	UNKNOWN
fig|6666666.84847.peg.941	UNKNOWN
fig|6666666.84847.peg.942	UNKNOWN
fig|6666666.84847.peg.943	UNKNOWN
fig|6666666.84847.peg.944	Carbohydrates	Fermentation	Butanol Biosynthesis	Alcohol dehydrogenase (EC 1.1.1.1)
fig|6666666.84847.peg.944	Carbohydrates	Fermentation	Fermentations: Mixed acid	Alcohol dehydrogenase (EC 1.1.1.1)
fig|6666666.84847.peg.944	Cofactors, Vitamins, Prosthetic Groups, Pigments	Folate and pterines	5-FCL-like protein	Alcohol dehydrogenase (EC 1.1.1.1)
fig|6666666.84847.peg.944	Fatty Acids, Lipids, and Isoprenoids	Phospholipids	Glycerolipid and Glycerophospholipid Metabolism in Bacteria	Alcohol dehydrogenase (EC 1.1.1.1)
fig|6666666.84847.peg.956	UNKNOWN
fig|6666666.84847.peg.958	UNKNOWN

## Sheet: unique GTS ST398ra cds
Feature_GTS/ST398ra	Category	Subcategory	Subsystem	Role
fig|6666666.84857.peg.1	UNKNOWN
fig|6666666.84857.peg.10	UNKNOWN
fig|6666666.84857.peg.100	Virulence, Disease and Defense	Adhesion	Adhesins in Staphylococcus	Predicted cell-wall-anchored protein SasA (LPXTG motif)
fig|6666666.84857.peg.1015	UNKNOWN
fig|6666666.84857.peg.1016	UNKNOWN
fig|6666666.84857.peg.1017	UNKNOWN
fig|6666666.84857.peg.1018	UNKNOWN
fig|6666666.84857.peg.1020	UNKNOWN
fig|6666666.84857.peg.1021	UNKNOWN
fig|6666666.84857.peg.1022	UNKNOWN
fig|6666666.84857.peg.1023	UNKNOWN
fig|6666666.84857.peg.1025	UNKNOWN
fig|6666666.84857.peg.1026	UNKNOWN
fig|6666666.84857.peg.1027	UNKNOWN
fig|6666666.84857.peg.1028	Protein Metabolism	Protein biosynthesis	Translation elongation factor G family	Tetracycline resistance protein TetM
fig|6666666.84857.peg.1028	Virulence, Disease and Defense	Resistance to antibiotics and toxic compounds	Tetracycline resistance, ribosome protection type	Tetracycline resistance protein TetM
fig|6666666.84857.peg.1028	Virulence, Disease and Defense	Resistance to antibiotics and toxic compounds	Tetracycline resistance, ribosome protection type, too	Tetracycline resistance protein TetM
fig|6666666.84857.peg.1029	UNKNOWN
fig|6666666.84857.peg.1030	UNKNOWN
fig|6666666.84857.peg.1031	UNKNOWN
fig|6666666.84857.peg.1032	UNKNOWN
fig|6666666.84857.peg.11	UNKNOWN
fig|6666666.84857.peg.1109	UNKNOWN
fig|6666666.84857.peg.1123	UNKNOWN
fig|6666666.84857.peg.1124	UNKNOWN
fig|6666666.84857.peg.1138	Carbohydrates	Central carbohydrate metabolism	Pyruvate metabolism I: anaplerotic reactions, PEP	NAD-dependent malic enzyme (EC 1.1.1.38)
fig|6666666.84857.peg.1145	UNKNOWN
fig|6666666.84857.peg.1157	UNKNOWN
fig|6666666.84857.peg.1176	Nucleosides and Nucleotides	Nucleosides and Nucleotides - no subcategory	Ribonucleotide reduction	Ribonucleotide reduction protein NrdI
fig|6666666.84857.peg.1190	UNKNOWN
fig|6666666.84857.peg.122	UNKNOWN
fig|6666666.84857.peg.13	UNKNOWN
fig|6666666.84857.peg.1345	Virulence, Disease and Defense	Adhesion	Adhesins in Staphylococcus	Adhesin of unknown specificity SdrE, similar to bone sialoprotein-binding protein Bbp
fig|6666666.84857.peg.1346	RNA Metabolism	Transcription	Transcription factors bacterial	Transcription termination factor Rho
fig|6666666.84857.peg.1363	UNKNOWN
fig|6666666.84857.peg.137	UNKNOWN
fig|6666666.84857.peg.1375	UNKNOWN
fig|6666666.84857.peg.14	UNKNOWN
fig|6666666.84857.peg.142	UNKNOWN
fig|6666666.84857.peg.1433	UNKNOWN
fig|6666666.84857.peg.1434	UNKNOWN
fig|6666666.84857.peg.1437	UNKNOWN
fig|6666666.84857.peg.1438	UNKNOWN
fig|6666666.84857.peg.1439	UNKNOWN
fig|6666666.84857.peg.1440	DNA Metabolism	DNA Metabolism - no subcategory	Restriction-Modification System	Type I restriction-modification system, restriction subunit R (EC 3.1.21.3)
fig|6666666.84857.peg.1440	DNA Metabolism	DNA Metabolism - no subcategory	Type I Restriction-Modification	Type I restriction-modification system, restriction subunit R (EC 3.1.21.3)
fig|6666666.84857.peg.1441	UNKNOWN
fig|6666666.84857.peg.1442	UNKNOWN
fig|6666666.84857.peg.1443	UNKNOWN
fig|6666666.84857.peg.1444	UNKNOWN
fig|6666666.84857.peg.1445	UNKNOWN
fig|6666666.84857.peg.1446	UNKNOWN
fig|6666666.84857.peg.1447	UNKNOWN
fig|6666666.84857.peg.1448	UNKNOWN
fig|6666666.84857.peg.1449	UNKNOWN
fig|6666666.84857.peg.1450	UNKNOWN
fig|6666666.84857.peg.1461	UNKNOWN
fig|6666666.84857.peg.1462	Virulence, Disease and Defense	Bacteriocins, ribosomally synthesized antibacterial peptides	Bacitracin Stress Response	Two-component sensor histidine kinase BceS
fig|6666666.84857.peg.1463	UNKNOWN
fig|6666666.84857.peg.1464	UNKNOWN
fig|6666666.84857.peg.1466	UNKNOWN
fig|6666666.84857.peg.1469	UNKNOWN
fig|6666666.84857.peg.1470	UNKNOWN
fig|6666666.84857.peg.1471	UNKNOWN
fig|6666666.84857.peg.1472	UNKNOWN
fig|6666666.84857.peg.1480	UNKNOWN
fig|6666666.84857.peg.1486	UNKNOWN
fig|6666666.84857.peg.1488	UNKNOWN
fig|6666666.84857.peg.1489	UNKNOWN
fig|6666666.84857.peg.1490	UNKNOWN
fig|6666666.84857.peg.1498	Virulence, Disease and Defense	Adhesion	Adhesins in Staphylococcus	Protein A, von Willebrand factor binding protein Spa
fig|6666666.84857.peg.15	UNKNOWN
fig|6666666.84857.peg.1513	UNKNOWN
fig|6666666.84857.peg.1514	UNKNOWN
fig|6666666.84857.peg.1517	UNKNOWN
fig|6666666.84857.peg.1534	UNKNOWN
fig|6666666.84857.peg.1535	UNKNOWN
fig|6666666.84857.peg.1540	Protein Metabolism	Protein processing and modification	N-linked Glycosylation in Bacteria	UDP-N-acetylglucosamine 4,6-dehydratase (EC 4.2.1.-)
fig|6666666.84857.peg.1573	UNKNOWN
fig|6666666.84857.peg.1574	Virulence, Disease and Defense	Resistance to antibiotics and toxic compounds	Multidrug Resistance, 2-protein version Found in Gram-positive bacteria	TetR family regulatory protein of MDR cluster
fig|6666666.84857.peg.1576	Cofactors, Vitamins, Prosthetic Groups, Pigments	NAD and NADP	NAD and NADP cofactor biosynthesis global	Nicotinamidase/isochorismatase family protein
fig|6666666.84857.peg.1578	UNKNOWN
fig|6666666.84857.peg.1584	UNKNOWN
fig|6666666.84857.peg.1588	Sulfur Metabolism	Organic sulfur assimilation	Utilization of glutathione as a sulphur source	Putative glutathione transporter, permease component
fig|6666666.84857.peg.16	UNKNOWN
fig|6666666.84857.peg.1609	UNKNOWN
fig|6666666.84857.peg.1618	UNKNOWN
fig|6666666.84857.peg.1648	Nitrogen Metabolism	Nitrogen Metabolism - no subcategory	Nitrosative stress	Nitric-oxide reductase (EC 1.7.99.7), quinol-dependent
fig|6666666.84857.peg.1648	Stress Response	Stress Response - no subcategory	Flavohaemoglobin	Nitric-oxide reductase (EC 1.7.99.7), quinol-dependent
fig|6666666.84857.peg.1652	UNKNOWN
fig|6666666.84857.peg.1674	UNKNOWN
fig|6666666.84857.peg.1675	UNKNOWN
fig|6666666.84857.peg.1676	UNKNOWN
fig|6666666.84857.peg.1677	UNKNOWN
fig|6666666.84857.peg.1678	UNKNOWN
fig|6666666.84857.peg.1679	UNKNOWN
fig|6666666.84857.peg.1685	UNKNOWN
fig|6666666.84857.peg.1686	UNKNOWN
fig|6666666.84857.peg.17	UNKNOWN
fig|6666666.84857.peg.170	UNKNOWN
fig|6666666.84857.peg.1704	Fatty Acids, Lipids, and Isoprenoids	Triacylglycerols	Triacylglycerol metabolism	Triacylglycerol lipase (EC 3.1.1.3)
fig|6666666.84857.peg.1711	Carbohydrates	Central carbohydrate metabolism	Pyruvate metabolism II: acetyl-CoA, acetogenesis from pyruvate	NAD-dependent protein deacetylase of SIR2 family
fig|6666666.84857.peg.1711	Stress Response	Oxidative stress	Redox-dependent regulation of nucleus processes	NAD-dependent protein deacetylase of SIR2 family
fig|6666666.84857.peg.1712	Carbohydrates	Central carbohydrate metabolism	Pyruvate metabolism II: acetyl-CoA, acetogenesis from pyruvate	NAD-dependent protein deacetylase of SIR2 family
fig|6666666.84857.peg.1712	Stress Response	Oxidative stress	Redox-dependent regulation of nucleus processes	NAD-dependent protein deacetylase of SIR2 family
fig|6666666.84857.peg.1752	UNKNOWN
fig|6666666.84857.peg.1753	UNKNOWN
fig|6666666.84857.peg.1760	UNKNOWN
fig|6666666.84857.peg.1782	UNKNOWN
fig|6666666.84857.peg.1796	UNKNOWN
fig|6666666.84857.peg.1797	UNKNOWN
fig|6666666.84857.peg.1798	UNKNOWN
fig|6666666.84857.peg.1799	UNKNOWN
fig|6666666.84857.peg.18	UNKNOWN
fig|6666666.84857.peg.1834	Phages, Prophages, Transposable elements, Plasmids	Plasmid related functions	Rolling-circle replication	Replication initiation protein, topisomerase
fig|6666666.84857.peg.1835	UNKNOWN
fig|6666666.84857.peg.1836	UNKNOWN
fig|6666666.84857.peg.1837	UNKNOWN
fig|6666666.84857.peg.1838	UNKNOWN
fig|6666666.84857.peg.1839	UNKNOWN
fig|6666666.84857.peg.1840	UNKNOWN
fig|6666666.84857.peg.1841	UNKNOWN
fig|6666666.84857.peg.1842	UNKNOWN
fig|6666666.84857.peg.1843	UNKNOWN
fig|6666666.84857.peg.1844	Amino Acids and Derivatives	Aromatic amino acids and derivatives	Chorismate Synthesis	5-Enolpyruvylshikimate-3-phosphate synthase (EC 2.5.1.19)
fig|6666666.84857.peg.1844	Amino Acids and Derivatives	Aromatic amino acids and derivatives	Common Pathway For Synthesis of Aromatic Compounds (DAHP synthase to chorismate)	5-Enolpyruvylshikimate-3-phosphate synthase (EC 2.5.1.19)
fig|6666666.84857.peg.1845	Amino Acids and Derivatives	Aromatic amino acids and derivatives	Chorismate Synthesis	5-Enolpyruvylshikimate-3-phosphate synthase (EC 2.5.1.19)
fig|6666666.84857.peg.1845	Amino Acids and Derivatives	Aromatic amino acids and derivatives	Common Pathway For Synthesis of Aromatic Compounds (DAHP synthase to chorismate)	5-Enolpyruvylshikimate-3-phosphate synthase (EC 2.5.1.19)
fig|6666666.84857.peg.1846	Dormancy and Sporulation	Dormancy and Sporulation - no subcategory	Sporulation Cluster	Nucleoside triphosphate pyrophosphohydrolase MazG (EC 3.6.1.8)
fig|6666666.84857.peg.1846	Dormancy and Sporulation	Dormancy and Sporulation - no subcategory	Sporulation Cluster	possible tetrapyrrole methyltransferase domain
fig|6666666.84857.peg.1846	Nucleosides and Nucleotides	Detoxification	Nucleoside triphosphate pyrophosphohydrolase MazG	Nucleoside triphosphate pyrophosphohydrolase MazG (EC 3.6.1.8)
fig|6666666.84857.peg.1847	UNKNOWN
fig|6666666.84857.peg.1848	Cell Wall and Capsule	Cell Wall and Capsule - no subcategory	Peptidoglycan Biosynthesis	UDP-N-acetylglucosamine 1-carboxyvinyltransferase (EC 2.5.1.7)
fig|6666666.84857.peg.1848	Cell Wall and Capsule	Cell Wall and Capsule - no subcategory	UDP-N-acetylmuramate from Fructose-6-phosphate Biosynthesis	UDP-N-acetylglucosamine 1-carboxyvinyltransferase (EC 2.5.1.7)
fig|6666666.84857.peg.1849	Cell Wall and Capsule	Cell Wall and Capsule - no subcategory	Peptidoglycan Biosynthesis	UDP-N-acetylglucosamine 1-carboxyvinyltransferase (EC 2.5.1.7)
fig|6666666.84857.peg.1849	Cell Wall and Capsule	Cell Wall and Capsule - no subcategory	UDP-N-acetylmuramate from Fructose-6-phosphate Biosynthesis	UDP-N-acetylglucosamine 1-carboxyvinyltransferase (EC 2.5.1.7)
fig|6666666.84857.peg.1856	Virulence, Disease and Defense	Adhesion	Adhesins in Staphylococcus	Collagen binding protein Cna
fig|6666666.84857.peg.1882	Cell Wall and Capsule	Capsular and extracellular polysacchrides	Exopolysaccharide Biosynthesis	Tyrosine-protein kinase EpsD (EC 2.7.10.2)
fig|6666666.84857.peg.19	UNKNOWN
fig|6666666.84857.peg.1933	UNKNOWN
fig|6666666.84857.peg.1946	UNKNOWN
fig|6666666.84857.peg.1993	UNKNOWN
fig|6666666.84857.peg.2	UNKNOWN
fig|6666666.84857.peg.2006	Regulation and Cell signaling	Programmed Cell Death and Toxin-antitoxin Systems	Murein hydrolase regulation and cell death	Holin-like protein CidA
fig|6666666.84857.peg.2010	UNKNOWN
fig|6666666.84857.peg.2042	UNKNOWN
fig|6666666.84857.peg.2045	UNKNOWN
fig|6666666.84857.peg.2046	Virulence, Disease and Defense	Adhesion	Adhesins in Staphylococcus	Fibronectin binding protein FnbB
fig|6666666.84857.peg.2047	Virulence, Disease and Defense	Adhesion	Adhesins in Staphylococcus	Fibronectin binding protein FnbB
fig|6666666.84857.peg.2052	DNA Metabolism	DNA repair	DNA repair, bacterial	DNA-cytosine methyltransferase (EC 2.1.1.37)
fig|6666666.84857.peg.2053	UNKNOWN
fig|6666666.84857.peg.2056	UNKNOWN
fig|6666666.84857.peg.2063	UNKNOWN
fig|6666666.84857.peg.2064	UNKNOWN
fig|6666666.84857.peg.2065	UNKNOWN
fig|6666666.84857.peg.2066	UNKNOWN
fig|6666666.84857.peg.2067	UNKNOWN
fig|6666666.84857.peg.2068	UNKNOWN
fig|6666666.84857.peg.2069	UNKNOWN
fig|6666666.84857.peg.2070	UNKNOWN
fig|6666666.84857.peg.2127	UNKNOWN
fig|6666666.84857.peg.2154	UNKNOWN
fig|6666666.84857.peg.2175	UNKNOWN
fig|6666666.84857.peg.2176	UNKNOWN
fig|6666666.84857.peg.2177	UNKNOWN
fig|6666666.84857.peg.2178	UNKNOWN
fig|6666666.84857.peg.2179	UNKNOWN
fig|6666666.84857.peg.2180	UNKNOWN
fig|6666666.84857.peg.2181	Protein Metabolism	Protein biosynthesis	Translation termination factors bacterial	Methionine aminopeptidase (EC 3.4.11.18)
fig|6666666.84857.peg.2182	Miscellaneous	Plant-Prokaryote DOE project	Iron-sulfur cluster assembly	Iron-sulfur cluster assembly protein SufB
fig|6666666.84857.peg.2182	RNA Metabolism	RNA processing and modification	tRNA modification Bacteria	Iron-sulfur cluster assembly protein SufB
fig|6666666.84857.peg.2183	Miscellaneous	Plant-Prokaryote DOE project	Iron-sulfur cluster assembly	Iron-sulfur cluster assembly protein SufB
fig|6666666.84857.peg.2183	RNA Metabolism	RNA processing and modification	tRNA modification Bacteria	Iron-sulfur cluster assembly protein SufB
fig|6666666.84857.peg.2221	UNKNOWN
fig|6666666.84857.peg.2242	UNKNOWN
fig|6666666.84857.peg.2252	UNKNOWN
fig|6666666.84857.peg.2253	UNKNOWN
fig|6666666.84857.peg.2254	UNKNOWN
fig|6666666.84857.peg.2255	UNKNOWN
fig|6666666.84857.peg.2256	UNKNOWN
fig|6666666.84857.peg.2257	UNKNOWN
fig|6666666.84857.peg.2259	UNKNOWN
fig|6666666.84857.peg.2260	UNKNOWN
fig|6666666.84857.peg.2261	UNKNOWN
fig|6666666.84857.peg.2262	UNKNOWN
fig|6666666.84857.peg.2263	UNKNOWN
fig|6666666.84857.peg.2266	UNKNOWN
fig|6666666.84857.peg.2273	Cofactors, Vitamins, Prosthetic Groups, Pigments	Quinone cofactors	Menaquinone and Phylloquinone Biosynthesis -- gjo	O-succinylbenzoic acid--CoA ligase (EC 6.2.1.26)
fig|6666666.84857.peg.2273	Cofactors, Vitamins, Prosthetic Groups, Pigments	Quinone cofactors	Menaquinone and Phylloquinone Biosynthesis	O-succinylbenzoic acid--CoA ligase (EC 6.2.1.26)
fig|6666666.84857.peg.2286	UNKNOWN
fig|6666666.84857.peg.2289	UNKNOWN
fig|6666666.84857.peg.2300	UNKNOWN
fig|6666666.84857.peg.2308	Virulence, Disease and Defense	Adhesion	Adhesins in Staphylococcus	Predicted cell-wall-anchored protein SasC (LPXTG motif)
fig|6666666.84857.peg.2309	Virulence, Disease and Defense	Adhesion	Adhesins in Staphylococcus	Predicted cell-wall-anchored protein SasC (LPXTG motif)
fig|6666666.84857.peg.2329	UNKNOWN
fig|6666666.84857.peg.2397	UNKNOWN
fig|6666666.84857.peg.2398	UNKNOWN
fig|6666666.84857.peg.2403	DNA Metabolism	DNA repair	DNA repair, bacterial	DNA repair protein RadC
fig|6666666.84857.peg.2404	UNKNOWN
fig|6666666.84857.peg.2405	UNKNOWN
fig|6666666.84857.peg.2406	UNKNOWN
fig|6666666.84857.peg.2407	UNKNOWN
fig|6666666.84857.peg.2408	DNA Metabolism	DNA repair	DNA repair, bacterial	DNA repair protein RadC
fig|6666666.84857.peg.2486	UNKNOWN
fig|6666666.84857.peg.2489	Fatty Acids, Lipids, and Isoprenoids	Phospholipids	Glycerolipid and Glycerophospholipid Metabolism in Bacteria	Diacylglycerol kinase (EC 2.7.1.107)
fig|6666666.84857.peg.2536	Fatty Acids, Lipids, and Isoprenoids	Isoprenoids	Isoprenoid Biosynthesis	(2E,6E)-farnesyl diphosphate synthase (EC 2.5.1.10)
fig|6666666.84857.peg.2536	Fatty Acids, Lipids, and Isoprenoids	Isoprenoids	Isoprenoid Biosynthesis	Dimethylallyltransferase (EC 2.5.1.1)
fig|6666666.84857.peg.2536	Fatty Acids, Lipids, and Isoprenoids	Isoprenoids	Isoprenoid Biosynthesis: Interconversions	(2E,6E)-farnesyl diphosphate synthase (EC 2.5.1.10)
fig|6666666.84857.peg.2536	Fatty Acids, Lipids, and Isoprenoids	Isoprenoids	Isoprenoinds for Quinones	(2E,6E)-farnesyl diphosphate synthase (EC 2.5.1.10)
fig|6666666.84857.peg.2536	Fatty Acids, Lipids, and Isoprenoids	Isoprenoids	Isoprenoinds for Quinones	Dimethylallyltransferase (EC 2.5.1.1)
fig|6666666.84857.peg.2536	Fatty Acids, Lipids, and Isoprenoids	Isoprenoids	Isoprenoinds for Quinones	Geranylgeranyl diphosphate synthase (EC 2.5.1.29)
fig|6666666.84857.peg.2536	Fatty Acids, Lipids, and Isoprenoids	Isoprenoids	Isoprenoinds for Quinones	Octaprenyl diphosphate synthase (EC 2.5.1.90)
fig|6666666.84857.peg.2536	Fatty Acids, Lipids, and Isoprenoids	Isoprenoids	Polyprenyl Diphosphate Biosynthesis	(2E,6E)-farnesyl diphosphate synthase (EC 2.5.1.10)
fig|6666666.84857.peg.2536	Fatty Acids, Lipids, and Isoprenoids	Isoprenoids	Polyprenyl Diphosphate Biosynthesis	Geranylgeranyl diphosphate synthase (EC 2.5.1.29)
fig|6666666.84857.peg.2536	Fatty Acids, Lipids, and Isoprenoids	Isoprenoids	Polyprenyl Diphosphate Biosynthesis	Octaprenyl diphosphate synthase (EC 2.5.1.90)
fig|6666666.84857.peg.2570	UNKNOWN
fig|6666666.84857.peg.2571	UNKNOWN
fig|6666666.84857.peg.2572	UNKNOWN
fig|6666666.84857.peg.2574	UNKNOWN
fig|6666666.84857.peg.2575	UNKNOWN
fig|6666666.84857.peg.2576	UNKNOWN
fig|6666666.84857.peg.2578	UNKNOWN
fig|6666666.84857.peg.2579	UNKNOWN
fig|6666666.84857.peg.258	UNKNOWN
fig|6666666.84857.peg.2580	UNKNOWN
fig|6666666.84857.peg.2582	UNKNOWN
fig|6666666.84857.peg.2583	UNKNOWN
fig|6666666.84857.peg.2584	UNKNOWN
fig|6666666.84857.peg.2585	UNKNOWN
fig|6666666.84857.peg.2586	DNA Metabolism	DNA repair	DNA Repair Base Excision	DNA polymerase I (EC 2.7.7.7)
fig|6666666.84857.peg.2586	DNA Metabolism	DNA replication	DNA-replication	DNA polymerase I (EC 2.7.7.7)
fig|6666666.84857.peg.2588	UNKNOWN
fig|6666666.84857.peg.2589	UNKNOWN
fig|6666666.84857.peg.259	Protein Metabolism	Protein biosynthesis	Universal GTPases	GTP-binding protein TypA/BipA
fig|6666666.84857.peg.2590	UNKNOWN
fig|6666666.84857.peg.2591	UNKNOWN
fig|6666666.84857.peg.2593	UNKNOWN
fig|6666666.84857.peg.2595	UNKNOWN
fig|6666666.84857.peg.260	UNKNOWN
fig|6666666.84857.peg.2601	UNKNOWN
fig|6666666.84857.peg.2602	UNKNOWN
fig|6666666.84857.peg.2603	Phages, Prophages, Transposable elements, Plasmids	Phages, Prophages	Phage replication	DNA helicase, phage-associated
fig|6666666.84857.peg.2604	UNKNOWN
fig|6666666.84857.peg.2605	UNKNOWN
fig|6666666.84857.peg.2606	Phages, Prophages, Transposable elements, Plasmids	Phages, Prophages	Phage packaging machinery	Phage terminase, small subunit
fig|6666666.84857.peg.2608	Phages, Prophages, Transposable elements, Plasmids	Phages, Prophages	Phage packaging machinery	Phage portal protein
fig|6666666.84857.peg.2609	Regulation and Cell signaling	Regulation and Cell signaling - no subcategory	cAMP signaling in bacteria	Prophage Clp protease-like protein
fig|6666666.84857.peg.261	UNKNOWN
fig|6666666.84857.peg.2610	Phages, Prophages, Transposable elements, Plasmids	Phages, Prophages	Phage capsid proteins	Phage major capsid protein
fig|6666666.84857.peg.2611	UNKNOWN
fig|6666666.84857.peg.2612	UNKNOWN
fig|6666666.84857.peg.2614	UNKNOWN
fig|6666666.84857.peg.2615	Phages, Prophages, Transposable elements, Plasmids	Phages, Prophages	Phage tail proteins 2	Phage major tail protein
fig|6666666.84857.peg.2615	Phages, Prophages, Transposable elements, Plasmids	Phages, Prophages	Phage tail proteins	Phage major tail protein
fig|6666666.84857.peg.2616	Phages, Prophages, Transposable elements, Plasmids	Phages, Prophages	Phage tail proteins 2	Phage major tail protein
fig|6666666.84857.peg.2616	Phages, Prophages, Transposable elements, Plasmids	Phages, Prophages	Phage tail proteins	Phage major tail protein
fig|6666666.84857.peg.2617	UNKNOWN
fig|6666666.84857.peg.2618	UNKNOWN
fig|6666666.84857.peg.2619	Phages, Prophages, Transposable elements, Plasmids	Phages, Prophages	Phage tail proteins 2	Phage tail length tape-measure protein
fig|6666666.84857.peg.2619	Phages, Prophages, Transposable elements, Plasmids	Phages, Prophages	Phage tail proteins	Phage tail length tape-measure protein
fig|6666666.84857.peg.2620	UNKNOWN
fig|6666666.84857.peg.2621	UNKNOWN
fig|6666666.84857.peg.2622	UNKNOWN
fig|6666666.84857.peg.2623	Cell Wall and Capsule	Gram-Positive cell wall components	Teichoic and lipoteichoic acids biosynthesis	Putative major teichoic acid biosynthesis protein C
fig|6666666.84857.peg.2624	UNKNOWN
fig|6666666.84857.peg.2625	UNKNOWN
fig|6666666.84857.peg.2626	UNKNOWN
fig|6666666.84857.peg.2627	UNKNOWN
fig|6666666.84857.peg.2628	Phages, Prophages, Transposable elements, Plasmids	Phages, Prophages	Phage lysis modules	Phage holin
fig|6666666.84857.peg.2629	Phages, Prophages, Transposable elements, Plasmids	Phages, Prophages	Phage lysis modules	Phage holin
fig|6666666.84857.peg.2630	Phages, Prophages, Transposable elements, Plasmids	Phages, Prophages	Phage lysis modules	Phage lysin, N-acetylmuramoyl-L-alanine amidase (EC 3.5.1.28)
fig|6666666.84857.peg.2631	UNKNOWN
fig|6666666.84857.peg.2632	UNKNOWN
fig|6666666.84857.peg.2633	UNKNOWN
fig|6666666.84857.peg.2634	UNKNOWN
fig|6666666.84857.peg.2636	UNKNOWN
fig|6666666.84857.peg.264	Carbohydrates	Central carbohydrate metabolism	Pyruvate Alanine Serine Interconversions	Alanine dehydrogenase (EC 1.4.1.1)
fig|6666666.84857.peg.2643	UNKNOWN
fig|6666666.84857.peg.265	Carbohydrates	Central carbohydrate metabolism	Pyruvate Alanine Serine Interconversions	Alanine dehydrogenase (EC 1.4.1.1)
fig|6666666.84857.peg.2656	UNKNOWN
fig|6666666.84857.peg.266	UNKNOWN
fig|6666666.84857.peg.267	Virulence, Disease and Defense	Adhesion	Adhesins in Staphylococcus	Virulence-associated cell-wall-anchored protein SasG (LPXTG motif), binding to squamous nasal epithelial cells
fig|6666666.84857.peg.2675	UNKNOWN
fig|6666666.84857.peg.268	Amino Acids and Derivatives	Lysine, threonine, methionine, and cysteine	Threonine and Homoserine Biosynthesis	Threonine synthase (EC 4.2.3.1)
fig|6666666.84857.peg.271	UNKNOWN
fig|6666666.84857.peg.2721	UNKNOWN
fig|6666666.84857.peg.2732	UNKNOWN
fig|6666666.84857.peg.2733	Phosphorus Metabolism	Phosphorus Metabolism - no subcategory	High affinity phosphate transporter and control of PHO regulon	Phosphate ABC transporter, periplasmic phosphate-binding protein PstS (TC 3.A.1.7.1)
fig|6666666.84857.peg.2733	Phosphorus Metabolism	Phosphorus Metabolism - no subcategory	Phosphate metabolism	Phosphate ABC transporter, periplasmic phosphate-binding protein PstS (TC 3.A.1.7.1)
fig|6666666.84857.peg.274	UNKNOWN
fig|6666666.84857.peg.2745	UNKNOWN
fig|6666666.84857.peg.2783	Nucleosides and Nucleotides	Purines	Purine conversions	GMP reductase (EC 1.7.1.7)
fig|6666666.84857.peg.2801	UNKNOWN
fig|6666666.84857.peg.2802	Phages, Prophages, Transposable elements, Plasmids	Phages, Prophages	Phage capsid proteins	Phage capsid and scaffold
fig|6666666.84857.peg.2804	UNKNOWN
fig|6666666.84857.peg.2805	UNKNOWN
fig|6666666.84857.peg.2806	UNKNOWN
fig|6666666.84857.peg.2807	UNKNOWN
fig|6666666.84857.peg.2822	Carbohydrates	Sugar alcohols	Glycerol and Glycerol-3-phosphate Uptake and Utilization	Glycerol-3-phosphate responsive antiterminator (mRNA-binding)
fig|6666666.84857.peg.2829	Cell Wall and Capsule	Cell Wall and Capsule - no subcategory	YjeE	NAD(P)HX dehydratase
fig|6666666.84857.peg.2830	UNKNOWN
fig|6666666.84857.peg.2831	UNKNOWN
fig|6666666.84857.peg.2832	UNKNOWN
fig|6666666.84857.peg.2833	UNKNOWN
fig|6666666.84857.peg.2834	UNKNOWN
fig|6666666.84857.peg.2835	UNKNOWN
fig|6666666.84857.peg.2836	UNKNOWN
fig|6666666.84857.peg.2837	UNKNOWN
fig|6666666.84857.peg.2838	UNKNOWN
fig|6666666.84857.peg.2840	Membrane Transport	Cation transporters	Copper Transport System	Copper-translocating P-type ATPase (EC 3.6.3.4)
fig|6666666.84857.peg.2840	Virulence, Disease and Defense	Resistance to antibiotics and toxic compounds	Copper homeostasis	Copper-translocating P-type ATPase (EC 3.6.3.4)
fig|6666666.84857.peg.2841	UNKNOWN
fig|6666666.84857.peg.2842	UNKNOWN
fig|6666666.84857.peg.2846	UNKNOWN
fig|6666666.84857.peg.2847	UNKNOWN
fig|6666666.84857.peg.2848	UNKNOWN
fig|6666666.84857.peg.2849	DNA Metabolism	DNA replication	DNA topoisomerases, Type I, ATP-independent	DNA topoisomerase III (EC 5.99.1.2)
fig|6666666.84857.peg.2849	DNA Metabolism	DNA uptake, competence	DNA processing cluster	DNA topoisomerase III (EC 5.99.1.2)
fig|6666666.84857.peg.2850	UNKNOWN
fig|6666666.84857.peg.2852	UNKNOWN
fig|6666666.84857.peg.2854	UNKNOWN
fig|6666666.84857.peg.2855	UNKNOWN
fig|6666666.84857.peg.2856	UNKNOWN
fig|6666666.84857.peg.2857	UNKNOWN
fig|6666666.84857.peg.2863	UNKNOWN
fig|6666666.84857.peg.2864	UNKNOWN
fig|6666666.84857.peg.2865	UNKNOWN
fig|6666666.84857.peg.2866	DNA Metabolism	DNA replication	DNA-replication	Helicase PriA essential for oriC/DnaA-independent DNA replication
fig|6666666.84857.peg.2867	UNKNOWN
fig|6666666.84857.peg.2868	UNKNOWN
fig|6666666.84857.peg.2870	UNKNOWN
fig|6666666.84857.peg.2871	UNKNOWN
fig|6666666.84857.peg.2872	UNKNOWN
fig|6666666.84857.peg.2873	UNKNOWN
fig|6666666.84857.peg.2874	UNKNOWN
fig|6666666.84857.peg.2875	UNKNOWN
fig|6666666.84857.peg.2876	UNKNOWN
fig|6666666.84857.peg.2877	UNKNOWN
fig|6666666.84857.peg.2878	UNKNOWN
fig|6666666.84857.peg.2879	UNKNOWN
fig|6666666.84857.peg.2880	UNKNOWN
fig|6666666.84857.peg.2881	UNKNOWN
fig|6666666.84857.peg.2882	UNKNOWN
fig|6666666.84857.peg.2883	UNKNOWN
fig|6666666.84857.peg.2885	UNKNOWN
fig|6666666.84857.peg.2895	UNKNOWN
fig|6666666.84857.peg.2896	UNKNOWN
fig|6666666.84857.peg.2897	UNKNOWN
fig|6666666.84857.peg.2903	Virulence, Disease and Defense	Adhesion	Adhesins in Staphylococcus	Collagen binding protein Cna
fig|6666666.84857.peg.2904	UNKNOWN
fig|6666666.84857.peg.2905	UNKNOWN
fig|6666666.84857.peg.2906	UNKNOWN
fig|6666666.84857.peg.2907	UNKNOWN
fig|6666666.84857.peg.2908	UNKNOWN
fig|6666666.84857.peg.2909	UNKNOWN
fig|6666666.84857.peg.2910	UNKNOWN
fig|6666666.84857.peg.2911	UNKNOWN
fig|6666666.84857.peg.2912	UNKNOWN
fig|6666666.84857.peg.2913	UNKNOWN
fig|6666666.84857.peg.2914	UNKNOWN
fig|6666666.84857.peg.2915	UNKNOWN
fig|6666666.84857.peg.2916	UNKNOWN
fig|6666666.84857.peg.2917	UNKNOWN
fig|6666666.84857.peg.2918	UNKNOWN
fig|6666666.84857.peg.2919	UNKNOWN
fig|6666666.84857.peg.2920	UNKNOWN
fig|6666666.84857.peg.2921	UNKNOWN
fig|6666666.84857.peg.2922	UNKNOWN
fig|6666666.84857.peg.2923	UNKNOWN
fig|6666666.84857.peg.2924	UNKNOWN
fig|6666666.84857.peg.2926	UNKNOWN
fig|6666666.84857.peg.2927	UNKNOWN
fig|6666666.84857.peg.2928	UNKNOWN
fig|6666666.84857.peg.2932	UNKNOWN
fig|6666666.84857.peg.2933	UNKNOWN
fig|6666666.84857.peg.2934	UNKNOWN
fig|6666666.84857.peg.2935	UNKNOWN
fig|6666666.84857.peg.2936	UNKNOWN
fig|6666666.84857.peg.3	UNKNOWN
fig|6666666.84857.peg.301	Iron acquisition and metabolism	Iron acquisition and metabolism - no subcategory	Heme, hemin uptake and utilization systems in GramPositives	Heme ABC type transporter HtsABC, permease protein HtsB
fig|6666666.84857.peg.312	UNKNOWN
fig|6666666.84857.peg.313	Miscellaneous	Miscellaneous - no subcategory	Broadly distributed proteins not in subsystems	YbbL ABC transporter ATP-binding protein
fig|6666666.84857.peg.314	Membrane Transport	ABC transporters	ABC transporter oligopeptide (TC 3.A.1.5.1)	Oligopeptide transport system permease protein OppB (TC 3.A.1.5.1)
fig|6666666.84857.peg.315	Iron acquisition and metabolism	Iron acquisition and metabolism - no subcategory	Ferrous iron transporter EfeUOB, low-pH-induced	Ferrous iron transport peroxidase EfeB
fig|6666666.84857.peg.316	UNKNOWN
fig|6666666.84857.peg.317	Virulence, Disease and Defense	Resistance to antibiotics and toxic compounds	Aminoglycoside adenylyltransferases	Spectinomycin 9-O-adenylyltransferase
fig|6666666.84857.peg.318	Phages, Prophages, Transposable elements, Plasmids	Plasmid related functions	Rolling-circle replication	Replication initiation protein, topisomerase
fig|6666666.84857.peg.319	UNKNOWN
fig|6666666.84857.peg.321	Phages, Prophages, Transposable elements, Plasmids	Phages, Prophages	Phage tail proteins 2	Phage tail length tape-measure protein
fig|6666666.84857.peg.321	Phages, Prophages, Transposable elements, Plasmids	Phages, Prophages	Phage tail proteins	Phage tail length tape-measure protein
fig|6666666.84857.peg.322	UNKNOWN
fig|6666666.84857.peg.323	UNKNOWN
fig|6666666.84857.peg.324	UNKNOWN
fig|6666666.84857.peg.325	UNKNOWN
fig|6666666.84857.peg.326	Nucleosides and Nucleotides	Nucleosides and Nucleotides - no subcategory	Ribonucleotide reduction	Ribonucleotide reductase of class III (anaerobic), large subunit (EC 1.17.4.2)
fig|6666666.84857.peg.327	UNKNOWN
fig|6666666.84857.peg.328	Carbohydrates	Central carbohydrate metabolism	Glycolate, glyoxylate interconversions	Phosphoglycolate phosphatase (EC 3.1.3.18)
fig|6666666.84857.peg.328	DNA Metabolism	DNA repair	2-phosphoglycolate salvage	Phosphoglycolate phosphatase (EC 3.1.3.18)
fig|6666666.84857.peg.329	UNKNOWN
fig|6666666.84857.peg.330	DNA Metabolism	DNA Metabolism - no subcategory	Restriction-Modification System	Type I restriction-modification system, specificity subunit S (EC 3.1.21.3)
fig|6666666.84857.peg.330	DNA Metabolism	DNA Metabolism - no subcategory	Type I Restriction-Modification	Type I restriction-modification system, specificity subunit S (EC 3.1.21.3)
fig|6666666.84857.peg.331	UNKNOWN
fig|6666666.84857.peg.332	Cofactors, Vitamins, Prosthetic Groups, Pigments	Biotin	Biotin biosynthesis	Long-chain-fatty-acid--CoA ligase (EC 6.2.1.3)
fig|6666666.84857.peg.332	Cofactors, Vitamins, Prosthetic Groups, Pigments	Biotin	Biotin synthesis cluster	Long-chain-fatty-acid--CoA ligase (EC 6.2.1.3)
fig|6666666.84857.peg.332	Fatty Acids, Lipids, and Isoprenoids	Fatty acids	Fatty acid metabolism cluster	Long-chain-fatty-acid--CoA ligase (EC 6.2.1.3)
fig|6666666.84857.peg.334	Virulence, Disease and Defense	Adhesion	Adhesins in Staphylococcus	Clumping factor ClfB, fibrinogen binding protein
fig|6666666.84857.peg.335	UNKNOWN
fig|6666666.84857.peg.337	UNKNOWN
fig|6666666.84857.peg.338	Phosphorus Metabolism	Phosphorus Metabolism - no subcategory	Phosphate metabolism	Phosphate transport regulator (distant homolog of PhoU)
fig|6666666.84857.peg.339	UNKNOWN
fig|6666666.84857.peg.340	RNA Metabolism	Transcription	Transcription factors bacterial	Transcription accessory protein (S1 RNA-binding domain)
fig|6666666.84857.peg.341	UNKNOWN
fig|6666666.84857.peg.342	Carbohydrates	Central carbohydrate metabolism	Pyruvate metabolism II: acetyl-CoA, acetogenesis from pyruvate	Acetaldehyde dehydrogenase (EC 1.2.1.10)
fig|6666666.84857.peg.342	Carbohydrates	Fermentation	Butanol Biosynthesis	Acetaldehyde dehydrogenase (EC 1.2.1.10)
fig|6666666.84857.peg.342	Carbohydrates	Fermentation	Butanol Biosynthesis	Alcohol dehydrogenase (EC 1.1.1.1)
fig|6666666.84857.peg.342	Carbohydrates	Fermentation	Fermentations: Lactate	Acetaldehyde dehydrogenase (EC 1.2.1.10)
fig|6666666.84857.peg.342	Carbohydrates	Fermentation	Fermentations: Mixed acid	Acetaldehyde dehydrogenase (EC 1.2.1.10)
fig|6666666.84857.peg.342	Carbohydrates	Fermentation	Fermentations: Mixed acid	Alcohol dehydrogenase (EC 1.1.1.1)
fig|6666666.84857.peg.342	Cofactors, Vitamins, Prosthetic Groups, Pigments	Folate and pterines	5-FCL-like protein	Alcohol dehydrogenase (EC 1.1.1.1)
fig|6666666.84857.peg.342	Fatty Acids, Lipids, and Isoprenoids	Phospholipids	Glycerolipid and Glycerophospholipid Metabolism in Bacteria	Alcohol dehydrogenase (EC 1.1.1.1)
fig|6666666.84857.peg.343	UNKNOWN
fig|6666666.84857.peg.344	Virulence, Disease and Defense	Adhesion	Adhesins in Staphylococcus	Adhesin of unknown specificity SdrE, similar to bone sialoprotein-binding protein Bbp
fig|6666666.84857.peg.345	UNKNOWN
fig|6666666.84857.peg.346	UNKNOWN
fig|6666666.84857.peg.347	UNKNOWN
fig|6666666.84857.peg.348	UNKNOWN
fig|6666666.84857.peg.349	Protein Metabolism	Protein biosynthesis	Ribosome SSU bacterial	SSU ribosomal protein S3p (S3e)
fig|6666666.84857.peg.350	UNKNOWN
fig|6666666.84857.peg.351	Protein Metabolism	Protein folding	GroEL GroES	Heat shock protein 60 family chaperone GroEL
fig|6666666.84857.peg.352	Virulence, Disease and Defense	Adhesion	Adhesins in Staphylococcus	Predicted cell-wall-anchored protein SasA (LPXTG motif)
fig|6666666.84857.peg.353	UNKNOWN
fig|6666666.84857.peg.354	Carbohydrates	Di- and oligosaccharides	Lactose and Galactose Uptake and Utilization	UDP-glucose 4-epimerase (EC 5.1.3.2)
fig|6666666.84857.peg.354	Protein Metabolism	Protein processing and modification	N-linked Glycosylation in Bacteria	UDP-glucose 4-epimerase (EC 5.1.3.2)
fig|6666666.84857.peg.355	UNKNOWN
fig|6666666.84857.peg.356	Phages, Prophages, Transposable elements, Plasmids	Phages, Prophages	Phage lysis modules	Phage lysin, N-acetylmuramoyl-L-alanine amidase (EC 3.5.1.28)
fig|6666666.84857.peg.357	Cofactors, Vitamins, Prosthetic Groups, Pigments	Cofactors, Vitamins, Prosthetic Groups, Pigments - no subcategory	Thiamin biosynthesis	Phosphomethylpyrimidine kinase (EC 2.7.4.7)
fig|6666666.84857.peg.357	Cofactors, Vitamins, Prosthetic Groups, Pigments	Folate and pterines	5-FCL-like protein	Phosphomethylpyrimidine kinase (EC 2.7.4.7)
fig|6666666.84857.peg.358	Amino Acids and Derivatives	Branched-chain amino acids	Isoleucine degradation	Dihydrolipoamide acyltransferase component of branched-chain alpha-keto acid dehydrogenase complex (EC 2.3.1.168)
fig|6666666.84857.peg.358	Amino Acids and Derivatives	Branched-chain amino acids	Valine degradation	Dihydrolipoamide acyltransferase component of branched-chain alpha-keto acid dehydrogenase complex (EC 2.3.1.168)
fig|6666666.84857.peg.358	Carbohydrates	Central carbohydrate metabolism	Dehydrogenase complexes	Dihydrolipoamide acyltransferase component of branched-chain alpha-keto acid dehydrogenase complex (EC 2.3.1.168)
fig|6666666.84857.peg.394	UNKNOWN
fig|6666666.84857.peg.4	Cell Wall and Capsule	Cell Wall and Capsule - no subcategory	Peptidoglycan Biosynthesis	Penicillin-binding protein PBP2a, methicillin resistance determinant MecA, transpeptidase
fig|6666666.84857.peg.402	UNKNOWN
fig|6666666.84857.peg.473	UNKNOWN
fig|6666666.84857.peg.476	UNKNOWN
fig|6666666.84857.peg.5	UNKNOWN
fig|6666666.84857.peg.510	Virulence, Disease and Defense	Adhesion	Adhesins in Staphylococcus	Adhesin of unknown specificity SdrE, similar to bone sialoprotein-binding protein Bbp
fig|6666666.84857.peg.512	Virulence, Disease and Defense	Adhesion	Adhesins in Staphylococcus	Adhesin of unknown specificity SdrC
fig|6666666.84857.peg.556	Nucleosides and Nucleotides	Pyrimidines	De Novo Pyrimidine Synthesis	Uracil phosphoribosyltransferase (EC 2.4.2.9)
fig|6666666.84857.peg.556	Nucleosides and Nucleotides	Pyrimidines	pyrimidine conversions	Uracil phosphoribosyltransferase (EC 2.4.2.9)
fig|6666666.84857.peg.557	Cofactors, Vitamins, Prosthetic Groups, Pigments	Quinone cofactors	Menaquinone and Phylloquinone Biosynthesis	Ubiquinone/menaquinone biosynthesis methyltransferase UbiE (EC 2.1.1.-)
fig|6666666.84857.peg.558	Respiration	Respiration - no subcategory	Formate hydrogenase	Formate dehydrogenase related protein
fig|6666666.84857.peg.559	UNKNOWN
fig|6666666.84857.peg.560	UNKNOWN
fig|6666666.84857.peg.561	Virulence, Disease and Defense	Resistance to antibiotics and toxic compounds	Aminoglycoside adenylyltransferases	Spectinomycin 9-O-adenylyltransferase
fig|6666666.84857.peg.562	Phages, Prophages, Transposable elements, Plasmids	Plasmid related functions	Rolling-circle replication	Replication initiation protein, topisomerase
fig|6666666.84857.peg.563	Amino Acids and Derivatives	Alanine, serine, and glycine	Glycine Biosynthesis	Low-specificity L-threonine aldolase (EC 4.1.2.5)
fig|6666666.84857.peg.563	Amino Acids and Derivatives	Lysine, threonine, methionine, and cysteine	Threonine degradation	Low-specificity L-threonine aldolase (EC 4.1.2.5)
fig|6666666.84857.peg.564	UNKNOWN
fig|6666666.84857.peg.565	UNKNOWN
fig|6666666.84857.peg.566	UNKNOWN
fig|6666666.84857.peg.567	Cell Division and Cell Cycle	Cell Division and Cell Cycle - no subcategory	Bacterial Cytoskeleton	Cell division protein FtsQ
fig|6666666.84857.peg.568	Cell Division and Cell Cycle	Cell Division and Cell Cycle - no subcategory	Bacterial Cytoskeleton	Cell division protein FtsQ
fig|6666666.84857.peg.6	Carbohydrates	Sugar alcohols	Glycerol and Glycerol-3-phosphate Uptake and Utilization	Glycerophosphoryl diester phosphodiesterase (EC 3.1.4.46)
fig|6666666.84857.peg.602	UNKNOWN
fig|6666666.84857.peg.603	UNKNOWN
fig|6666666.84857.peg.608	UNKNOWN
fig|6666666.84857.peg.609	Virulence, Disease and Defense	Adhesion	Adhesins in Staphylococcus	Extracellular adherence protein of broad specificity Eap/Map
fig|6666666.84857.peg.623	UNKNOWN
fig|6666666.84857.peg.624	UNKNOWN
fig|6666666.84857.peg.625	UNKNOWN
fig|6666666.84857.peg.626	UNKNOWN
fig|6666666.84857.peg.627	UNKNOWN
fig|6666666.84857.peg.628	UNKNOWN
fig|6666666.84857.peg.629	UNKNOWN
fig|6666666.84857.peg.63	Virulence, Disease and Defense	Adhesion	Adhesins in Staphylococcus	Collagen binding protein Cna
fig|6666666.84857.peg.631	UNKNOWN
fig|6666666.84857.peg.633	UNKNOWN
fig|6666666.84857.peg.645	UNKNOWN
fig|6666666.84857.peg.697	Amino Acids and Derivatives	Lysine, threonine, methionine, and cysteine	Methionine Biosynthesis	Homoserine O-acetyltransferase (EC 2.3.1.31)
fig|6666666.84857.peg.698	Amino Acids and Derivatives	Lysine, threonine, methionine, and cysteine	Methionine Biosynthesis	Homoserine O-acetyltransferase (EC 2.3.1.31)
fig|6666666.84857.peg.7	UNKNOWN
fig|6666666.84857.peg.741	UNKNOWN
fig|6666666.84857.peg.742	UNKNOWN
fig|6666666.84857.peg.743	UNKNOWN
fig|6666666.84857.peg.744	UNKNOWN
fig|6666666.84857.peg.784	UNKNOWN
fig|6666666.84857.peg.8	UNKNOWN
fig|6666666.84857.peg.81	UNKNOWN
fig|6666666.84857.peg.819	UNKNOWN
fig|6666666.84857.peg.821	UNKNOWN
fig|6666666.84857.peg.835	UNKNOWN
fig|6666666.84857.peg.837	UNKNOWN
fig|6666666.84857.peg.880	UNKNOWN
fig|6666666.84857.peg.89	Cell Wall and Capsule	Capsular and extracellular polysacchrides	Exopolysaccharide Biosynthesis	Tyrosine-protein kinase EpsD (EC 2.7.10.2)
fig|6666666.84857.peg.9	UNKNOWN
fig|6666666.84857.peg.926	UNKNOWN
fig|6666666.84857.peg.927	Respiration	Electron accepting reactions	Terminal cytochrome oxidases	AA3-600 quinol oxidase subunit II
fig|6666666.84857.peg.95	UNKNOWN
fig|6666666.84857.peg.952	Cell Wall and Capsule	Gram-Positive cell wall components	Teichoic and lipoteichoic acids biosynthesis	Poly(glycerol-phosphate) alpha-glucosyltransferase (EC 2.4.1.52)
fig|6666666.84857.peg.953	UNKNOWN
fig|6666666.84857.peg.957	UNKNOWN
fig|6666666.84857.peg.96	UNKNOWN
fig|6666666.84857.peg.97	UNKNOWN
fig|6666666.84857.peg.971	UNKNOWN
fig|6666666.84857.peg.972	UNKNOWN
fig|6666666.84857.peg.978	UNKNOWN
fig|6666666.84857.peg.98	UNKNOWN
fig|6666666.84857.peg.989	UNKNOWN
fig|6666666.84857.peg.993	Membrane Transport	ABC transporters	ABC transporter oligopeptide (TC 3.A.1.5.1)	Oligopeptide ABC transporter, periplasmic oligopeptide-binding protein OppA (TC 3.A.1.5.1)
fig|6666666.84857.peg.993	Regulation and Cell signaling	Regulation and Cell signaling - no subcategory	Sex pheromones in Enterococcus faecalis and other Firmicutes	Oligopeptide ABC transporter, periplasmic oligopeptide-binding protein OppA (TC 3.A.1.5.1)
fig|6666666.84857.peg.994	Membrane Transport	ABC transporters	ABC transporter oligopeptide (TC 3.A.1.5.1)	Oligopeptide transport ATP-binding protein OppF (TC 3.A.1.5.1)
fig|6666666.84857.peg.995	Membrane Transport	ABC transporters	ABC transporter oligopeptide (TC 3.A.1.5.1)	Oligopeptide transport system permease protein OppB (TC 3.A.1.5.1)
fig|6666666.84857.peg.996	Membrane Transport	ABC transporters	ABC transporter oligopeptide (TC 3.A.1.5.1)	Oligopeptide transport system permease protein OppC (TC 3.A.1.5.1)
fig|6666666.84857.peg.997	Membrane Transport	ABC transporters	ABC transporter oligopeptide (TC 3.A.1.5.1)	Oligopeptide transport system permease protein OppB (TC 3.A.1.5.1)
