# Supplementary material for: Genomic and transcriptomic comparison between Staphylococcus aureus strains associated with high and low within herd prevalence of intra-mammary infection
Source: BMC Microbiol. 2017 Jan 19;17:21. doi: 10.1186/s12866-017-0931-8 (PMC5247818; doi:10.1186/s12866-017-0931-8)
Supplement: Additional file 6: — Functional enrichment analysis of COGs distributions calculated by using the Fisher’s test and Bonferroni multiple testing correction for GTB/ST8ra and GTS/ST398ra. (XLSX 17 kb) [file 12866_2017_931_MOESM6_ESM.xlsx]

## Sheet: Enrich_GTB ST8ra.FisherTest_
Category	Only_GTB/ST8ra	Whole_Genome	Fisher Test P-value	P-adjust (Bonferroni correction)
Amino Acids and Derivatives	8	315	0.999945	1
Carbohydrates	4	252	0.999993	1
Cell Wall and Capsule	5	108	0.881646	1
Cofactors, Vitamins, Prosthetic Groups, Pigments	5	183	0.997274	1
DNA Metabolism	8	74	0.1338	1
Fatty Acids, Lipids, and Isoprenoids	14	98	0.00602811	0.108506
Iron acquisition and metabolism	2	41	0.788696	1
Membrane Transport	19	90	5.34877e-06	9.62779e-05
Nucleosides and Nucleotides	4	101	0.929928	1
Phages, Prophages, Transposable elements, Plasmids	23	29	9.96203e-23	1.79316e-21
Protein Metabolism	3	212	0.999983	1
Regulation and Cell signaling	6	37	0.0382285	0.688113
Respiration	3	35	0.439993	1
RNA Metabolism	1	118	0.999839	1
Secondary Metabolism	3	7	0.00919092	0.165437
Stress Response	1	71	0.994403	1
Sulfur Metabolism	1	16	0.683562	1
Virulence, Disease and Defense	20	94	2.56788e-06	4.62219e-05

## Sheet: Enrich_GTS ST398ra.FisherTest
Category	Only_GTS/ST398ra	Whole_Genome	Fisher Test P-value	P-adjust (Bonferroni correction)
Amino Acids and Derivatives	11	322	0.999905	1
Carbohydrates	16	263	0.913233	1
Cell Division and Cell Cycle	2	42	0.8615	1
Cell Wall and Capsule	10	113	0.414382	1
Cofactors, Vitamins, Prosthetic Groups, Pigments	9	182	0.964859	1
DNA Metabolism	13	106	0.0741704	1
Dormancy and Sporulation	2	13	0.278247	1
Fatty Acids, Lipids, and Isoprenoids	14	94	0.014748	0.324457
Iron acquisition and metabolism	2	40	0.842162	1
Membrane Transport	7	49	0.0901801	1
Miscellaneous	3	37	0.576901	1
Nitrogen Metabolism	1	25	0.876502	1
Nucleosides and Nucleotides	6	103	0.845878	1
Phages, Prophages, Transposable elements, Plasmids	20	25	1.33379e-18	2.93434e-17
Phosphorus Metabolism	3	24	0.298868	1
Protein Metabolism	7	214	0.999096	1
Regulation and Cell signaling	3	44	0.695606	1
Respiration	2	34	0.768846	1
RNA Metabolism	4	122	0.991339	1
Stress Response	3	73	0.94062	1
Sulfur Metabolism	1	16	0.736968	1
Virulence, Disease and Defense	24	102	5.24091e-07	1.153e-05
