# Supplementary material for: Genomic and transcriptomic comparison between Staphylococcus aureus strains associated with high and low within herd prevalence of intra-mammary infection
Source: BMC Microbiol. 2017 Jan 19;17:21. doi: 10.1186/s12866-017-0931-8 (PMC5247818; doi:10.1186/s12866-017-0931-8)
Supplement: Additional file 8: — Differential expressed genes (DEGs) between the three GTB/ST8 and the three GTS/ST398 strains. GTS/ST398 (1_2_3)_all CDS, GTB/ST8 (1_2_3)_all CDS, log2FoldChange, padj, protein and function class description were reported for each locus tag. In bold gene related to defense mechanism in italic gene validate by Real Time PCR experiment. (XLSX 33 kb) [file 12866_2017_931_MOESM8_ESM.xlsx]

## Sheet: Foglio1
LocusTag	GTS/ST398(1_2_3)	GTB/ST8(3_4_5)	log2FoldChange	padj	ProteinDescription	Functional_Class_Description
SAOUHSC_00039	128.776	535.431	2.05584	3.24e-06	conserved hypothetical protein	Translation, ribosomal structure and biogenesis
SAOUHSC_00041	2.84506	18.7028	2.71673	0.00284092	conserved hypothetical protein	Transcription
SAOUHSC_00052	16.801	0.336158	-5.64327	4.55e-06	conserved hypothetical protein
SAOUHSC_00074	1034.65	266.905	-1.95474	2.13e-06	periplasmic binding protein, putative	Inorganic ion transport and metabolism
SAOUHSC_00075	34.4162	5.58359	-2.62382	0.000320324	siderophore biosynthesis protein SbnA	Amino acid transport and metabolism
SAOUHSC_00076	50.4961	7.79162	-2.69618	6.44e-05	ornithine cyclodeaminase, putative	Amino acid transport and metabolism
SAOUHSC_00077	72.6574	16.9889	-2.09652	0.000775219	conserved hypothetical protein	Secondary metabolites biosynthesis, transport and catabolism
SAOUHSC_00086	1148.22	380.919	-1.59184	7.5e-05	3-ketoacyl-acyl carrier protein reductase, putative	General function prediction only
SAOUHSC_00086	1148.22	380.919	-1.59184	7.5e-05	3-ketoacyl-acyl carrier protein reductase, putative	Lipid transport and metabolism
SAOUHSC_00086	1148.22	380.919	-1.59184	7.5e-05	3-ketoacyl-acyl carrier protein reductase, putative	Secondary metabolites biosynthesis, transport and catabolism
SAOUHSC_00088	51.0224	6.06656	-3.07218	4.17e-06	conserved hypothetical protein	Carbohydrate transport and metabolism
SAOUHSC_00088	51.0224	6.06656	-3.07218	4.17e-06	conserved hypothetical protein	Cell wall/membrane/envelope biogenesis
SAOUHSC_00089	41.5212	2.40577	-4.10928	7.68e-08	conserved hypothetical protein	Cell wall/membrane/envelope biogenesis
SAOUHSC_00090	45.4477	7.03076	-2.69245	9.01e-05	conserved hypothetical protein	Cell wall/membrane/envelope biogenesis
SAOUHSC_00091	45.9514	6.57701	-2.80461	3.66e-05	conserved hypothetical protein
SAOUHSC_00102	51.6326	13.7348	-1.91045	0.00479046	phosphonates ABC transporter, permease protein CC0363, putative	Inorganic ion transport and metabolism
SAOUHSC_00103	48.2358	14.0475	-1.77979	0.008185	phosphonates ABC transporter, permease protein CC0363, putative	Inorganic ion transport and metabolism
SAOUHSC_00104	51.0797	11.8922	-2.10274	0.00151373	amino acid ABC transporter, ATP-binding protein, putative	Inorganic ion transport and metabolism
SAOUHSC_00105	94.6769	13.5259	-2.80729	1.76e-06	phosphonate ABC transporter, substrate-binding protein, putative	Inorganic ion transport and metabolism
SAOUHSC_00108	44.0243	0.675113	-6.02703	8.34e-11	Zinc peptidase	Amino acid transport and metabolism
SAOUHSC_00113	18107.2	428.386	-5.40151	1.1e-61	alcohol dehydrogenase, iron-containing, putative	Energy production and conversion
SAOUHSC_00113	18107.2	428.386	-5.40151	1.1e-61	alcohol dehydrogenase, iron-containing, putative	Energy production and conversion
SAOUHSC_00114	17.6633	2.3587	-2.90469	0.00109398	capsular polysaccharide biosynthesis protein, putative	Cell wall/membrane/envelope biogenesis
SAOUHSC_00115	22.9108	5.25303	-2.12481	0.00745468	capsular polysaccharide synthesis enzyme Cap5B	Cell cycle control, cell division, chromosome partitioning
SAOUHSC_00117	33.0562	4.82553	-2.77616	0.000192605	capsular polysaccharide biosynthesis protein Cap5D, putative	Carbohydrate transport and metabolism
SAOUHSC_00117	33.0562	4.82553	-2.77616	0.000192605	capsular polysaccharide biosynthesis protein Cap5D, putative	Cell wall/membrane/envelope biogenesis
SAOUHSC_00156	179.319	38.6953	-2.2123	7.45e-06	conserved hypothetical protein	Function unknown
SAOUHSC_00157	73.2505	15.9138	-2.20256	0.000371081	catalyzes the cleavage of the lactyl ether moiety of N-acetylmuramic acid-6-phosphate (MurNAc-6-P) to form N-acetylglucosamine-6-phosphate (GlcNAc-6-P) and lactate; involved in MurNAc dissimilation pathway	General function prediction only
SAOUHSC_00161	0	6.88954	Inf	0.000548255	conserved hypothetical protein
SAOUHSC_00170	100.243	34.1588	-1.55317	0.0088727	peptide/nickel transport system substrate-binding protein	Amino acid transport and metabolism
SAOUHSC_00172	4.77177	23.6016	2.30629	0.0051908	conserved hypothetical protein
SAOUHSC_00175	207.836	38.1014	-2.44753	1.99e-07	multiple sugar-binding transport ATP-binding protein, putative	Carbohydrate transport and metabolism
SAOUHSC_00176	163.246	57.3701	-1.50868	0.0023204	bacterial extracellular solute-binding protein, putative	Carbohydrate transport and metabolism
SAOUHSC_00237	397.281	57.5421	-2.78747	1.04e-10	conserved hypothetical protein	General function prediction only
SAOUHSC_00237	397.281	57.5421	-2.78747	1.04e-10	conserved hypothetical protein	Secondary metabolites biosynthesis, transport and catabolism
SAOUHSC_00249	75.4817	21.1836	-1.83318	0.00542603	ABC-2 type transport system ATP-binding protein	Defense mechanisms
SAOUHSC_00250	69.0652	16.553	-2.06086	0.00140193	conserved hypothetical protein
SAOUHSC_00251	63.1246	10.1531	-2.63628	7.22e-05	conserved hypothetical protein
SAOUHSC_00253	553.267	26.1744	-4.40175	1.23e-22	conserved hypothetical protein
SAOUHSC_00256	372.885	57.8325	-2.68878	1.48e-09	staphyloxanthin biosynthesis protein, secretory antigen precursor SsaA	Defense mechanisms
SAOUHSC_00261	141.8	39.5423	-1.84239	0.000784695	type VII secretion protein EssB	Defense mechanisms
SAOUHSC_00269	27.0904	325.146	3.58523	1.69e-11	conserved hypothetical protein	Function unknown
SAOUHSC_00271	177.18	44.0228	-2.00889	0.0001115	conserved hypothetical protein
SAOUHSC_00284	3648.23	947.196	-1.94546	4.97e-07	5'-nucleotidase, lipoprotein e(P4) family	General function prediction only
SAOUHSC_00322	299.47	77.9659	-1.9415	1.88e-05	conserved hypothetical protein	Function unknown
SAOUHSC_00325	33.5931	6.17016	-2.44478	0.000863652	Predicted periplasmic lipoprotein involved in iron transport	Inorganic ion transport and metabolism
SAOUHSC_00344	50.6202	170.176	1.74924	0.00175763	conserved hypothetical protein	Cell wall/membrane/envelope biogenesis
SAOUHSC_00354	4.58543	42.7602	3.22114	1.43e-05	putative enterotoxin	Defense mechanisms
SAOUHSC_00366	122.029	357.204	1.54953	0.00314106	NAD(P)H-flavin oxidoreductase, putative	Energy production and conversion
SAOUHSC_00382	361.045	114.725	-1.654	0.000426305	conserved hypothetical protein	Carbohydrate transport and metabolism
SAOUHSC_00382	361.045	114.725	-1.654	0.000426305	conserved hypothetical protein	Cell wall/membrane/envelope biogenesis
SAOUHSC_00395	4.61956	32.3356	2.80729	0.000544738	these proteins share structural homology to known superantigen proteins but do not exhibit any of the properties expected such as histocompatibility complex class II binding or broad T-cell activation	Defense mechanisms
SAOUHSC_00397	105.206	310.947	1.56346	0.00279467	type I restriction-modification system, M subunit	Defense mechanisms
SAOUHSC_00402	86.4106	16.1087	-2.42336	7.28e-05	conserved hypothetical protein
SAOUHSC_00404	4.22198	26.9303	2.67324	0.0018655	conserved hypothetical protein
SAOUHSC_00405	40.9222	127.178	1.6359	0.00674292	conserved hypothetical protein
SAOUHSC_00421	325.759	107.662	-1.59729	0.000784695	Cysteine synthase	Amino acid transport and metabolism
SAOUHSC_00423	88.1169	17.873	-2.30164	0.000135424	ABC-type metal ion transport system, ATPase component	Inorganic ion transport and metabolism
SAOUHSC_00424	39.8556	7.17863	-2.473	0.000581723	ABC transporter, permease protein, putative	Inorganic ion transport and metabolism
SAOUHSC_00426	144.804	43.2676	-1.74274	0.00114693	ABC transporter, substrate-binding protein, putative	Defense mechanisms
SAOUHSC_00499	1704.05	331.111	-2.36358	6.62e-10	with PdxT forms pyridoxal 5'-phosphate from glutamine, either ribose 5-phosphate or ribulose 5-phosphate, and either glyceraldehyde 3-phosphate or dihydroxyacetone phosphate	Coenzyme transport and metabolism
SAOUHSC_00500	1227.93	252.228	-2.28342	4.42e-09	with PdxST is involved in the biosynthesis of pyridoxal 5'-phosphate; PdxT catalyzes the hydrolysis of glutamine to glutamate and ammonia; PdxS utilizes the ammonia to synthesize pyridoxal 5'-phosphate	Coenzyme transport and metabolism
SAOUHSC_00533	875.3	3691.48	2.07635	1.84e-06	Hsp31 stabilizes early unfolding protein intermediates under severe heat stress	General function prediction only
SAOUHSC_00588	0	17.2421	Inf	5.64e-07	conserved hypothetical protein
SAOUHSC_00624	9.31415	51.1635	2.45762	0.000545937	integrase/recombinase, putative	Replication, recombination and repair
SAOUHSC_00660	345.927	1247.67	1.8507	1.43e-05	conserved hypothetical protein	Function unknown
SAOUHSC_00666	61.5392	242.515	1.9785	0.000219137	conserved hypothetical protein	Signal transduction mechanisms
SAOUHSC_00668	21.0949	334.393	3.98658	3.6e-13	ABC transporter permease, putative	Defense mechanisms
SAOUHSC_00674	95.2709	764.496	3.0044	1.19e-10	conserved hypothetical protein	Transcription
SAOUHSC_00703	58.5076	186.589	1.67317	0.00259676	quinolone resistance norA protein, putative	Amino acid transport and metabolism
SAOUHSC_00703	58.5076	186.589	1.67317	0.00259676	quinolone resistance norA protein, putative	Carbohydrate transport and metabolism
SAOUHSC_00703	58.5076	186.589	1.67317	0.00259676	quinolone resistance norA protein, putative	General function prediction only
SAOUHSC_00703	58.5076	186.589	1.67317	0.00259676	quinolone resistance norA protein, putative	Inorganic ion transport and metabolism
SAOUHSC_00717	2863.18	851.44	-1.74964	1.43e-05	conserved hypothetical protein
SAOUHSC_00718	14.4695	71.8586	2.31215	0.000803277	conserved hypothetical protein
SAOUHSC_00725	8.09041	38.3019	2.24313	0.00321261	conserved hypothetical protein
SAOUHSC_00733	213.446	62.1086	-1.78101	0.000256551	catalyzes the formation of L-histidinol phosphate from imidazole-acetol phosphate and glutamate in histidine biosynthesis	Amino acid transport and metabolism
SAOUHSC_00740	76.3129	250.379	1.71411	0.00118108	Permeases of the drug/metabolite transporter (DMT) superfamily	Amino acid transport and metabolism
SAOUHSC_00740	76.3129	250.379	1.71411	0.00118108	Permeases of the drug/metabolite transporter (DMT) superfamily	Carbohydrate transport and metabolism
SAOUHSC_00740	76.3129	250.379	1.71411	0.00118108	Permeases of the drug/metabolite transporter (DMT) superfamily	General function prediction only
SAOUHSC_00773	363.991	25.1307	-3.85638	2.15e-17	LysM domain protein	Cell wall/membrane/envelope biogenesis
SAOUHSC_00773	363.991	25.1307	-3.85638	2.15e-17	LysM domain protein	General function prediction only
SAOUHSC_00792	94.0753	275.908	1.5523	0.00413955	conserved hypothetical protein	General function prediction only
SAOUHSC_00818	3624.09	518.371	-2.80556	2e-13	thermonuclease precursor	Replication, recombination and repair
SAOUHSC_00839	0.520761	10.7896	4.37287	0.000949043	conserved hypothetical protein
SAOUHSC_00846	113.668	352.517	1.63286	0.000865953	conserved hypothetical protein	Function unknown
SAOUHSC_00857	0	4.66926	Inf	0.00542603	conserved hypothetical protein
SAOUHSC_00911	90.8067	28.1976	-1.68723	0.00426533	conserved hypothetical protein	Lipid transport and metabolism
SAOUHSC_00917	5.7211	27.2843	2.25371	0.00708466	conserved hypothetical protein	General function prediction only
SAOUHSC_00977	3.19959	18.8176	2.55612	0.00944471	conserved hypothetical protein
SAOUHSC_00992	53.2088	9.71722	-2.45305	0.000234788	transcriptional regulator, MarR family, putative	Transcription
SAOUHSC_00995	86.2949	18.1896	-2.24617	0.000277027	conserved hypothetical protein	General function prediction only
SAOUHSC_00995	86.2949	18.1896	-2.24617	0.000277027	conserved hypothetical protein	Transcription
SAOUHSC_00998	178.323	535.942	1.58759	0.000719645	fmt protein, putative	Defense mechanisms
SAOUHSC_01031	595.795	1932.78	1.69779	1.44e-05	cytochrome d ubiquinol oxidase, subunit I, putative	Energy production and conversion
SAOUHSC_01032	352.293	1410.56	2.00143	5.7e-07	cytochrome d ubiquinol oxidase, subunit II, putative	Energy production and conversion
SAOUHSC_01055a	16.0375	57.4049	1.83972	0.00708466	membrane protein
SAOUHSC_01079	425.336	18.6876	-4.50845	7.69e-23	neurofilament protein	Defense mechanisms
SAOUHSC_01081	690.453	159.943	-2.10998	2.63e-07	heme transporter IsdA	Defense mechanisms
SAOUHSC_01082	101.131	14.3949	-2.81259	1.4e-06	heme transporter IsdC	Defense mechanisms
SAOUHSC_01084	167.069	25.3061	-2.72289	7.71e-08	Heme ABC transporter	Defense mechanisms
SAOUHSC_01085	126.594	14.1417	-3.16218	1.17e-08	ABC-type Fe3+-hydroxamate transport system, periplasmic component	Inorganic ion transport and metabolism
SAOUHSC_01086	110.697	16.5889	-2.73832	9.72e-07	iron compound ABC transporter, permease protein, putative	Inorganic ion transport and metabolism
SAOUHSC_01087	69.0166	7.74175	-3.15621	9.18e-07	iron compound ABC transporter, permease protein	Inorganic ion transport and metabolism
SAOUHSC_01088	70.3685	9.87242	-2.83345	8.45e-06	conserved hypothetical protein	Function unknown
SAOUHSC_01089	72.4095	7.20785	-3.32854	1.83e-07	iron regulated; catalyzes the release of heme from hemoglobin allowing bacterial pathogens to use the host heme as an iron source	General function prediction only
SAOUHSC_01113	1.83767	21.4323	3.54384	0.000346947	conserved hypothetical protein
SAOUHSC_01115	5.36657	179.123	5.0608	3.05e-15	staphylococcal complement inhibitor SCIN	Defense mechanisms
SAOUHSC_01118	2.08304	55.8269	4.7442	4.14e-08	conserved hypothetical protein
SAOUHSC_01119	5.33754	76.8508	3.84781	1.04e-07	conserved hypothetical protein
SAOUHSC_01120	0.275385	140.508	8.99498	1.78e-19	conserved hypothetical protein
SAOUHSC_01121	1440.65	341.953	-2.07485	4.12e-07	alpha-hemolysin precursor	Defense mechanisms
SAOUHSC_01125	0	8.33671	Inf	0.000191259	these proteins share structural homology to known superantigen proteins but do not exhibit any of the properties expected such as histocompatibility complex class II binding or broad T-cell activation
SAOUHSC_01135	452.023	53.8663	-3.06894	2.18e-13	anti protein (phenol soluble modulin)	Defense mechanisms
SAOUHSC_01136	150.916	25.365	-2.57284	3.38e-07	anti protein (phenol soluble modulin)	Defense mechanisms
SAOUHSC_01180	11.1249	83.1794	2.90243	2.42e-05	conserved hypothetical protein
SAOUHSC_01181	4.67958	425.656	6.50716	1.22e-25	conserved hypothetical protein	Function unknown
SAOUHSC_01191	1060.87	3041.2	1.51939	0.000428827	required for 70S ribosome assembly	Translation, ribosomal structure and biogenesis
SAOUHSC_01211	1038.91	3403.02	1.71175	5.39e-05	this protein is located at the 30S-50S ribosomal subunit interface and may play a role in the structure and function of the aminoacyl-tRNA binding site	Translation, ribosomal structure and biogenesis
SAOUHSC_01292	16.8957	3.13075	-2.43207	0.00901037	conserved hypothetical protein
SAOUHSC_01307	52.3684	5.7276	-3.19269	1.95e-06	Threonine aldolase	Amino acid transport and metabolism
SAOUHSC_01310	125.048	393.291	1.65311	0.000958157	cardiolipin synthetase, putative	Lipid transport and metabolism
SAOUHSC_01314	0	73.2401	Inf	1.88e-14	conserved hypothetical protein	Signal transduction mechanisms
SAOUHSC_01314	0	73.2401	Inf	1.88e-14	conserved hypothetical protein	Transcription
SAOUHSC_01319	68.5351	16.9571	-2.01495	0.000878782	catalyzes the formation of 4-phospho-L-aspartate from L-aspartate and ATP; lysine and threonine sensitive	Amino acid transport and metabolism
SAOUHSC_01320	370.344	112.881	-1.71407	5.97e-05	catalyzes the formation of L-aspartate 4-semialdehyde from L-homoserine	Amino acid transport and metabolism
SAOUHSC_01321	277.572	91.3597	-1.60323	0.000283118	catalyzes the formation of L-threonine from O-phospho-L-homoserine	Amino acid transport and metabolism
SAOUHSC_01329	25.9806	102.835	1.98482	0.00145183	located in the peptidyl transferase center and involved in assembly of 30S ribosome subunit; similar to what is observed with proteins L31 and L33, some proteins in this family contain CXXC motifs that are involved in zinc binding; if two copies are present in a genome, then the duplicated copy appears to have lost the zinc-binding motif and is instead regulated by zinc; the proteins in this grou…	Translation, ribosomal structure and biogenesis
SAOUHSC_01394	59.933	18.6699	-1.68264	0.00670393	catalyzes the formation of 4-phospho-L-aspartate from L-aspartate and ATP, in Bacillus, lysine sensitive; regulated by response to starvation,	Amino acid transport and metabolism
SAOUHSC_01395	131.539	42.2767	-1.63756	0.00182613	aspartate-semialdehyde dehydrogenase	Amino acid transport and metabolism
SAOUHSC_01400	88.7048	28.8907	-1.61841	0.00651761	alanine racemase, putative	Cell wall/membrane/envelope biogenesis
SAOUHSC_01447	4842.32	450.372	-3.42651	4.1e-21	conserved hypothetical protein
SAOUHSC_01448	6301.02	176.633	-5.15676	1.82e-41	Permeases of the major facilitator superfamily	Amino acid transport and metabolism
SAOUHSC_01448	6301.02	176.633	-5.15676	1.82e-41	Permeases of the major facilitator superfamily	Carbohydrate transport and metabolism
SAOUHSC_01448	6301.02	176.633	-5.15676	1.82e-41	Permeases of the major facilitator superfamily	General function prediction only
SAOUHSC_01448	6301.02	176.633	-5.15676	1.82e-41	Permeases of the major facilitator superfamily	Inorganic ion transport and metabolism
SAOUHSC_01450	13308.4	349.506	-5.25088	3.35e-52	Amino acid transporters	Amino acid transport and metabolism
SAOUHSC_01451	15480.1	378.813	-5.35279	1.28e-56	catalyzes the formation of 2-oxobutanoate from L-threonine; catabolic	Amino acid transport and metabolism
SAOUHSC_01452	13121.4	367.688	-5.1573	1.34e-50	alanine dehydrogenase	Amino acid transport and metabolism
SAOUHSC_01456	136.665	766.031	2.48675	1.32e-08	conserved hypothetical protein	Function unknown
SAOUHSC_01550	27.3658	0.766457	-5.15803	1.3e-06	conserved hypothetical phage protein
SAOUHSC_01551	46.9971	2.2523	-4.3831	1.27e-07	conserved hypothetical phage protein
SAOUHSC_01553	61.5423	0.766457	-6.32723	4.96e-12	PVL orf 52-like protein
SAOUHSC_01556	266.12	0.336158	-9.62872	1.73e-32	PVL orf 52-like protein
SAOUHSC_01557	156.024	0.383229	-8.66935	2e-23	conserved hypothetical phage protein
SAOUHSC_01558	143.769	3.30785	-5.44172	2.24e-16	PVL orf 51-like protein
SAOUHSC_01569	16.9247	4.21552	-2.00535	0.00780044	conserved hypothetical phage protein
SAOUHSC_01570	690.214	22.9494	-4.91051	4.72e-28	PVL orf 37-like protein
SAOUHSC_01763	28.325	6.10803	-2.2133	0.00410186	Involved in DNA double-strand break repair and recombination, Promotes the annealing of complementary single-stranded DNA and by simulation of RAD51 recombinase	Replication, recombination and repair
SAOUHSC_01803	438.114	2332.34	2.4124	2.86e-08	Gamma-aminobutyrate permease and related permeases	Amino acid transport and metabolism
SAOUHSC_01824	159.559	475.321	1.57481	0.000545937	Required for the synthesis of the thiazole moiety	Coenzyme transport and metabolism
SAOUHSC_01825	80.8481	312.435	1.95027	5.72e-05	Cysteine sulfinate desulfinase/cysteine desulfurase and related enzymes	Amino acid transport and metabolism
SAOUHSC_01833	322.891	94.4653	-1.77319	7e-05	catalyzes the formation of 3-phosphonooxypyruvate from 3-phospho-D-glycerate in serine biosynthesis; can also reduce alpha ketoglutarate to form 2-hydroxyglutarate	Amino acid transport and metabolism
SAOUHSC_01833	322.891	94.4653	-1.77319	7e-05	catalyzes the formation of 3-phosphonooxypyruvate from 3-phospho-D-glycerate in serine biosynthesis; can also reduce alpha ketoglutarate to form 2-hydroxyglutarate	Coenzyme transport and metabolism
SAOUHSC_01891	36.3152	2.11389	-4.1026	6.43e-07	arsenate operon regulator	Transcription
SAOUHSC_01893	58.6607	10.1671	-2.52849	0.000207657	arsenical pump membrane protein subfamily	Inorganic ion transport and metabolism
SAOUHSC_01899	4.49737	28.3259	2.65497	0.00169422	conserved hypothetical protein
SAOUHSC_01900	1.65231	19.6894	3.57486	0.000390971	conserved hypothetical protein	General function prediction only
SAOUHSC_01930	0.427591	5.96402	3.80198	0.00753761	conserved hypothetical protein
SAOUHSC_01932	31.9423	133.588	2.06425	0.000691801	type I restriction-modification enzyme, S subunit, EcoA family, putative	Defense mechanisms
SAOUHSC_01933	168.105	4.91128	-5.09712	5.2e-18	type I restriction-modification system, M subunit	Defense mechanisms
SAOUHSC_01964	112.863	1148.99	3.34772	3.38e-13	signal transduction protein TRAP	Defense mechanisms
SAOUHSC_01990	73.6806	209.1	1.50483	0.00595109	amino acid ABC transporter, ATP-binding protein, putative	Amino acid transport and metabolism
SAOUHSC_01991	65.3172	232.276	1.8303	0.000469567	ABC transporter, permease protein, putative	Amino acid transport and metabolism
SAOUHSC_01991	65.3172	232.276	1.8303	0.000469567	ABC transporter, permease protein, putative	Amino acid transport and metabolism
SAOUHSC_01991	65.3172	232.276	1.8303	0.000469567	ABC transporter, permease protein, putative	Signal transduction mechanisms
SAOUHSC_02019	879.771	3.52237	-7.96444	1.3e-50	autolysin
SAOUHSC_02127	886.661	72.5014	-3.6123	4.5e-18	staphopain thiol proteinase	Defense mechanisms
SAOUHSC_02129	93.9701	20.9981	-2.16194	0.000391855	staphostatin A	Defense mechanisms
SAOUHSC_02144	11.918	148.437	3.63864	6.33e-09	conserved hypothetical protein
SAOUHSC_02145	4.20698	34.8827	3.05166	0.00023319	conserved hypothetical protein
SAOUHSC_02157	10.0803	55.4266	2.45904	0.000686575	conserved hypothetical protein
SAOUHSC_02160	0.26038	32.6234	6.96914	9.28e-09	conserved hypothetical protein
SAOUHSC_02202	1.56228	19.2152	3.62052	0.000821315	conserved hypothetical phage protein
SAOUHSC_02211	1.10154	22.4759	4.35079	4.35e-05	phi PVL orf 50-like protein
SAOUHSC_02223	0	79.2005	Inf	1.52e-14	phi PVL orf 39-like protein
SAOUHSC_02225	0.427591	170.96	8.64321	5.48e-21	conserved hypothetical phage protein	Function unknown
SAOUHSC_02256	66.8166	194.663	1.5427	0.00697377	abortive infection protein	General function prediction only
SAOUHSC_02258	213.238	71.2702	-1.58109	0.0017967	conserved hypothetical protein	General function prediction only
SAOUHSC_02260	2690.83	145.274	-4.21121	7.02e-27	Lyses erythrocytes and other mammalian cells
SAOUHSC_02314	171.294	48.1598	-1.83058	0.000379914	sensor protein KdpD, putative	Signal transduction mechanisms
SAOUHSC_02326	0.535766	16.9721	4.98542	3.24e-05	conserved hypothetical protein
SAOUHSC_02390	854.559	2566.53	1.58657	0.000107028	lytic regulatory protein, putative
SAOUHSC_02404	820.938	183.682	-2.16006	1.04e-07	conserved hypothetical protein
SAOUHSC_02419	2.23113	71.4165	5.00041	2.69e-10	methicillin resistance protein FmtB	Defense mechanisms
SAOUHSC_02420	12.112	192.404	3.98963	2.58e-11	multidrug resistance protein SepA	Carbohydrate transport and metabolism
SAOUHSC_02420	12.112	192.404	3.98963	2.58e-11	multidrug resistance protein SepA	Defense mechanisms
SAOUHSC_02420	12.112	192.404	3.98963	2.58e-11	multidrug resistance protein SepA	General function prediction only
SAOUHSC_02420	12.112	192.404	3.98963	2.58e-11	multidrug resistance protein SepA	Inorganic ion transport and metabolism
SAOUHSC_02433	313.493	103.166	-1.60347	0.000511989	Predicted amino acid racemase	Amino acid transport and metabolism
SAOUHSC_02434	689.949	214.009	-1.68882	8.51e-05	conserved hypothetical protein	Secondary metabolites biosynthesis, transport and catabolism
SAOUHSC_02435	238.258	44.5361	-2.41948	2.63e-07	Permeases of the major facilitator superfamily	Amino acid transport and metabolism
SAOUHSC_02435	238.258	44.5361	-2.41948	2.63e-07	Permeases of the major facilitator superfamily	Carbohydrate transport and metabolism
SAOUHSC_02435	238.258	44.5361	-2.41948	2.63e-07	Permeases of the major facilitator superfamily	General function prediction only
SAOUHSC_02435	238.258	44.5361	-2.41948	2.63e-07	Permeases of the major facilitator superfamily	Inorganic ion transport and metabolism
SAOUHSC_02449	114.138	1220.3	3.41839	1.21e-13	catalyzes the formation of 6-phospho-galactose from a 6-phospho-beta-galactoside	Carbohydrate transport and metabolism
SAOUHSC_02450	125.953	1124.78	3.15869	4.44e-12	pts system, lactose-specific IIBC component, putative	Carbohydrate transport and metabolism
SAOUHSC_02451	27.3392	192.464	2.81555	8.2e-07	PTS system lactose-specific IIA component, putative	Carbohydrate transport and metabolism
SAOUHSC_02452	66.6	531.77	2.99721	1.56e-09	catalyzes the reversible reaction of dihydroxyacetone phosphate with glyceraldehyde 3-phosphate to produce tagatose 1,6-bisphosphate; in Streptococcus pyogenes there are two paralogs of tagatose-bisphosphate aldolase, encoded by lacD1 and lacD2; expression of lacD1 is highly regulated by environmental conditions while lacD2 specializes in an efficient utilization of carbohydrate sources	Carbohydrate transport and metabolism
SAOUHSC_02453	63.5158	432.632	2.76795	3.76e-08	catalyzes the formation of tagatose 1,6-bisphosphate from tagatose 6-phosphate and ATP	Carbohydrate transport and metabolism
SAOUHSC_02454	35.4115	243.63	2.7824	3.02e-07	catalyzes the interconversion of galactose 6-phosphate to tagatose 6-phosphate	Carbohydrate transport and metabolism
SAOUHSC_02455	47.8477	290.085	2.59996	4.29e-07	catalyzes the interconversion of galactose 6-phosphate to tagatose 6-phosphate; tagatose pathway for galactose utilization	Carbohydrate transport and metabolism
SAOUHSC_02463	99.1803	384.519	1.95493	2.97e-05	hyaluronate lyase
SAOUHSC_02464	35.1065	135.489	1.94836	0.000661158	conserved hypothetical protein	Cell wall/membrane/envelope biogenesis
SAOUHSC_02520	527.221	1533.89	1.54072	0.000337361	sugar transporter, putative	Carbohydrate transport and metabolism
SAOUHSC_02521	33.998	157.941	2.21587	9.38e-05	conserved hypothetical protein
SAOUHSC_02533	1.11556	15.1087	3.75953	0.000245407	conserved hypothetical protein
SAOUHSC_02534	0.427591	26.402	5.94827	1.73e-07	conserved hypothetical protein
SAOUHSC_02535	0.978361	23.0387	4.55755	6.18e-06	conserved hypothetical protein
SAOUHSC_02558	23.7503	4.86141	-2.2885	0.00506219	UreA, with UreB and UreC catalyzes the hydrolysis of urea into ammonia and carbon dioxide; nickel metalloenzyme; accessory proteins UreD, UreE, UreF, and UreG are necessary for assembly of the metallocenter	Amino acid transport and metabolism
SAOUHSC_02559	50.8665	9.81976	-2.37296	0.000389762	ureases catalyze the hydrolysis of urea into ammonia and carbon dioxide; in Helicobacter pylori and Yersinia enterocolitica the ammonia released plays a key role in bacterial survival by neutralizing acids when colonizing the gastric mucosa; the holoenzyme is composed of 3 UreC (alpha) and 3 UreAB (gamma/beta); in Staphylococcus saprophyticus plays a role in bladder invasiveness and may induce th…	Amino acid transport and metabolism
SAOUHSC_02561	202.524	64.5144	-1.6504	0.000724492	ureases catalyze the hydrolysis of urea into ammonia and carbon dioxide; in Helicobacter pylori the ammonia released plays a key role in bacterial survival by neutralizing acids when colonizing the gastric mucosa; the holoenzyme is composed of 3 ureC (alpha) and 3 ureAB (gamma/beta) subunits	Amino acid transport and metabolism
SAOUHSC_02570	260.005	56.0468	-2.21384	1.05e-06	conserved hypothetical protein	Transcription
SAOUHSC_02643	88.5085	28.8144	-1.61902	0.00660429	DNA-binding response regulator, putative	Signal transduction mechanisms
SAOUHSC_02643	88.5085	28.8144	-1.61902	0.00660429	DNA-binding response regulator, putative	Transcription
SAOUHSC_02645	14.1408	58.49	2.04832	0.00250817	conserved hypothetical protein	Signal transduction mechanisms
SAOUHSC_02645	14.1408	58.49	2.04832	0.00250817	conserved hypothetical protein	Transcription
SAOUHSC_02679	125.985	36.4307	-1.79002	0.00107508	respiratory nitrate reductase, delta subunit, putative	Energy production and conversion
SAOUHSC_02687	152.012	861.381	2.50246	8.11e-08	formate/nitrite transporter, putative	Inorganic ion transport and metabolism
SAOUHSC_02693	0.535766	8.0863	3.91581	0.00626844	conserved hypothetical protein
SAOUHSC_02696	301.572	61.6342	-2.2907	4.4e-07	fmhA protein, putative	Defense mechanisms
SAOUHSC_02697	1957.29	5800.89	1.56742	0.000231132	amino acid ABC transporter, ATP-binding protein, putative	Amino acid transport and metabolism
SAOUHSC_02708	498.912	41.0695	-3.60265	4.61e-17	gamma-hemolysin h-gamma-ii subunit, putative	Defense mechanisms
SAOUHSC_02709	400.302	73.0679	-2.45378	1.3e-08	leukocidin s subunit precursor, putative	Defense mechanisms
SAOUHSC_02710	409.549	75.8421	-2.43297	1.5e-08	leukocidin f subunit precursor	Defense mechanisms
SAOUHSC_02718	85.3911	20.1018	-2.08676	0.000630558	ABC Transporters	Defense mechanisms
SAOUHSC_02719	34.4366	8.13058	-2.08251	0.00382985	methicillin resistance protein FmtB	Defense mechanisms
SAOUHSC_02740	437.695	1375.88	1.65235	0.00014172	drug transporter, putative	Amino acid transport and metabolism
SAOUHSC_02740	437.695	1375.88	1.65235	0.00014172	drug transporter, putative	Carbohydrate transport and metabolism
SAOUHSC_02740	437.695	1375.88	1.65235	0.00014172	drug transporter, putative	Defense mechanisms
SAOUHSC_02740	437.695	1375.88	1.65235	0.00014172	drug transporter, putative	Inorganic ion transport and metabolism
SAOUHSC_02754	6.53225	51.223	2.97114	7.9e-05	ABC transporter, ATP-binding protein, putative	General function prediction only
SAOUHSC_02763	199.978	51.0151	-1.97084	5.33e-05	peptide ABC transporter, ATP-binding protein, putative	Amino acid transport and metabolism
SAOUHSC_02763	199.978	51.0151	-1.97084	5.33e-05	peptide ABC transporter, ATP-binding protein, putative	Inorganic ion transport and metabolism
SAOUHSC_02764	174.278	53.7033	-1.69831	0.000686575	peptide ABC transporter, ATP-binding protein, putative	Amino acid transport and metabolism
SAOUHSC_02764	174.278	53.7033	-1.69831	0.000686575	peptide ABC transporter, ATP-binding protein, putative	Inorganic ion transport and metabolism
SAOUHSC_02765	174.196	51.8617	-1.74797	0.00047066	nickel ABC transporter, permease protein, putative	Amino acid transport and metabolism
SAOUHSC_02765	174.196	51.8617	-1.74797	0.00047066	nickel ABC transporter, permease protein, putative	Inorganic ion transport and metabolism
SAOUHSC_02766	226.984	58.5525	-1.95479	3.06e-05	peptide ABC transporter, permease protein, putative	Amino acid transport and metabolism
SAOUHSC_02766	226.984	58.5525	-1.95479	3.06e-05	peptide ABC transporter, permease protein, putative	Inorganic ion transport and metabolism
SAOUHSC_02767	1159.98	256.916	-2.17473	3.75e-08	peptide ABC transporter, peptide-binding protein, putative	Amino acid transport and metabolism
SAOUHSC_02772	10.8143	61.0398	2.49682	0.000353549	conserved hypothetical protein	General function prediction only
SAOUHSC_02772	10.8143	61.0398	2.49682	0.000353549	conserved hypothetical protein	Lipid transport and metabolism
SAOUHSC_02772	10.8143	61.0398	2.49682	0.000353549	conserved hypothetical protein	Secondary metabolites biosynthesis, transport and catabolism
SAOUHSC_02788	13.3638	100.109	2.90517	5.6e-06	conserved hypothetical protein
SAOUHSC_02802	360.651	1805.5	2.32372	3.09e-09	fibronectin binding protein B, putative	Defense mechanisms
SAOUHSC_02809	607.194	189.07	-1.68324	3.6e-05	gluconate operon transcriptional repressor, putative	Transcription
SAOUHSC_02825	35.5561	5.20316	-2.77264	0.000256388	Lactoylglutathione lyase and related lyases	Amino acid transport and metabolism
SAOUHSC_02839	263.934	92.4024	-1.51418	0.00158677	L-serine dehydratase, iron-sulfur-dependent, alpha subunit	Amino acid transport and metabolism
SAOUHSC_02853	1049.5	3303.85	1.65445	0.00019257	conserved hypothetical protein
SAOUHSC_02864	191.302	43.8307	-2.12584	1.36e-05	ferrous iron transport protein B	Inorganic ion transport and metabolism
SAOUHSC_02865	25.8244	5.67214	-2.18677	0.00475757	ferrous iron transport protein A	Inorganic ion transport and metabolism
SAOUHSC_02871	213.708	60.9239	-1.81056	0.000202082	conserved hypothetical protein	General function prediction only
SAOUHSC_02913	34.0062	123.3	1.8583	0.00271531	conserved hypothetical protein	Transcription
SAOUHSC_02932	107.664	37.2051	-1.53297	0.00626844	catalyzes the oxidation of choline to betaine aldehyde and betain aldehyde to glycine betaine	Amino acid transport and metabolism
SAOUHSC_02933	154.121	49.31	-1.64411	0.00164378	betaine aldehyde dehydrogenase	Energy production and conversion
SAOUHSC_02941	1158.69	174.148	-2.73411	4.07e-12	conserved hypothetical protein	Posttranslational modification, protein turnover, chaperones
SAOUHSC_02942	3372.75	399.278	-3.07846	1.5e-16	Catalyzes the reduction of nucleoside 5'-triphosphates to 2'-deoxynucleoside 5'-triphosphates	Nucleotide transport and metabolism
SAOUHSC_02963	1188.98	8025.47	2.75485	2.92e-11	clumping factor B, putative	Defense mechanisms
SAOUHSC_02967	311.796	49.7436	-2.64802	2e-09	arginine/ornithine antiporter, putative	Amino acid transport and metabolism
SAOUHSC_02968	317.763	25.8522	-3.61959	2.42e-15	catalyzes the formation of ornithine and carbamylphosphate from citrulline in the arginine catabolic pathway	Amino acid transport and metabolism
SAOUHSC_02969	459.59	22.6749	-4.34118	3.51e-22	catalyzes the degradation of arginine to citruline and ammonia	Amino acid transport and metabolism
SAOUHSC_02972	10.1113	560.757	5.79334	6.7e-24	immunodominant antigen B IsaB	Defense mechanisms
SAOUHSC_02991	6.01149	45.6611	2.92517	0.000191494	conserved hypothetical protein	General function prediction only
SAOUHSC_02992	1.11556	20.1556	4.17533	2.23e-05	conserved hypothetical protein
SAOUHSC_02998	149.088	8.46673	-4.13821	9.31e-14	capsular polysaccharide biosynthesis protein, Cap5C	Carbohydrate transport and metabolism
SAOUHSC_02998	149.088	8.46673	-4.13821	9.31e-14	capsular polysaccharide biosynthesis protein, Cap5C	Cell wall/membrane/envelope biogenesis
SAOUHSC_02999	112.31	7.07503	-3.98861	1.74e-11	capsular polysaccharide biosynthesis protein Cap5B	Cell cycle control, cell division, chromosome partitioning
SAOUHSC_03000	42.0889	2.40297	-4.13055	7.68e-08	capsular polysaccharide biosynthesis, capA, putative	Cell wall/membrane/envelope biogenesis
SAOUHSC_03017	0.687972	22.4663	5.02927	5.41e-06	conserved hypothetical protein	Translation, ribosomal structure and biogenesis
SAOUHSC_03035	20.9628	121.534	2.53545	5.43e-05	conserved hypothetical protein	Function unknown
SAOUHSC_03046	283.861	88.986	-1.67353	0.000257224	Helix-turn-helix domain protein	Transcription
SAOUHSC_03047	195.538	52.9749	-1.88407	0.000151835	conserved hypothetical protein
SAOUHSC_A00526	7.43049	36.1043	2.28064	0.0017967	hypothetical protein
SAOUHSC_A00992	4.78677	89.7493	4.22877	3.43e-09	conserved hypothetical protein
SAOUHSC_A02331	0.55077	13.1416	4.57655	0.000275138	conserved hypothetical protein
